# Supplementary material for: Integrated metabolomic and transcriptomic profiling reveals the tissue-specific flavonoid compositions and their biosynthesis pathways in Ziziphora bungeana
Source: Chin Med. 2020 Jul 16;15:73. doi: 10.1186/s13020-020-00354-6 (PMC7364582; doi:10.1186/s13020-020-00354-6)
Supplement: Supplementary file 1 — Additional file 1: Table S1. Primers used to amplify the coding sequences of the unigenes in Ziziphora bungena; Table S2. qPCR primers used for gene expression analysis; Table S3. Identification of flavonoid components in root, stem, leaf, inflorescence of Ziziphora bungeana using LC–MS/MS in negative ion and positive ion mode; Table S4. Variance analysis of relative peak area of the 12 flavonoids from Z. bungeana; Table S5. Statistics data for transcriptome; Table S6. Summary of the unigene annotation results. [file 13020_2020_354_MOESM1_ESM.xlsx]

## Sheet: Table S1
Table S1. Primers used to amplify the coding sequences of the unigenes in Ziziphora bungena
Gene name	unigene ID	unigene sequence	Primer-F (5'-3')	Primer-R (5'-3')	aGenbank AN
ZbPAL1	c375333_g1	gaactgatagctatggagttactactggcttcggcgctacgtctcataggaggaccaaacaaggtggcgccttacaaaaggaacttattaggtttttgaatgccggaatcttcggcggtgaagttgattcgtcccacattttgccccgctccgccaccagggcatcgatgctagtaagaatcaacacgttgcttcaaggctactccggcataagattcgaaatcctcgaagccattgcaaaattcctcaacctcggcatcaccccatgccttcctctaagggggaccatcactgcctctggcgacctggtccccctctcctacatcgcgggcctccttctgggccggcccaactccaaggccattgggcctttgccctcgcaggcctcaatgagggatt…	gcatcaccccatgccttcctctaa	tccatcatcaagaaataggaagaggag	_
ZbPAL2	c336121_g1	aggaaccccctctataaaaacacacacacacactcacctacaacacacaaaaccaccacgcgcactcgcatttttctctctccagtctctactctcctcctcctcctcctcctgccgatttcatcgattcggttcgatcgtagctgcctctggtaaaaactgatcaatcgcgtttaatttctgagatggcggcgaacggtcaccacgaatcgaacggattctgcgagaagcagaccgatccgttgaactgggtggcggcggcggagtcgctgaaagggagccacctcgacgaggtgaagcggatggtggcggagttcaggaagccggtggtgaagctcggcggagagacgctcacgatctcgcaggtggcgtcgatcgcggccaaggataatgcggtgg…	ggcatccgctttcgagattctag	gaaactagcagatcggaagcggct	_
ZbPAL3	c367968_g1	atcaaactcaccacacacacacacacaactaaagaagaaaaggaaatttaattaatcgaggcttcttctcttctcacatctctgatcatctcccatctccgatcaccaccggtcaaattaacaatcccgatcatggcagcggcggcggagaacggattctgcgtgaagcagagcgacccgctgaactggggggcggcggcggcggcgctgcaggggagccacctcgacgaggtgaagaggatggtggaggagttcaggaggccggcggtgaagctcggcggagagacgctgacaatagcacaggtggcggcgatcgccgccagggacaatgcggtggcggtggagctgtcagaggcggcgagggccggcgtgaaggccagctccgactgggtgatggag…	tcaaattaacaatcccgatcatgg	aagaacgcctagcaaataggcaga	_
ZbC4H1	c131676_g1	cgatcacaaccttctccaaaatggatcttcttatcctcttcctcagtctcctcgccgccgccaccaccgccgccgctatctcgaaactcctcggccgccgcctgagtctcccgccgggcccattccccctccccattttcggaagctggctccaaatcggcaacaatttggatcaccacgacctcaccggaatcgcccaaaagttcggcgacctcttcttcctccgcatgggcagcctgaaaatcgccgtcgtgtcgtcgccggagctggcgaaggaggtgctgctgacgcaggggaaggagttcggctcccgttcaagaaacatcgtcttcgacgtcttcaccggaaaaggacaggacatggtcttcgccgagtacggcgaccactggcggaagatgc…	ttctccaaaatggatcttcttatcctctt	tcttaatttcttggcttcaaaactacgg	_
Zb4CL1	c307966_g1	aggttcaactctacatactaaagttgatccaataattcctagtcattttcattttcattttcttcattttccgttccgatggagattccggataagcaggaagagatcatattccgatccaaactccccgacatctacatcccgaagcacctcccgctccactcgtactgtttcgagaacatctcgaaattcgccacgcggccctgcctaataaacggggccacgggcgaagtgtacacgtacgaggaggtcgagctgagggcccgaaaggtcgcctcgggactaagcaagctcgggatccaacagggggagacgatcatgctcctcctccccaactgccccgagtacgttttctcgttcctcggggcgtcctacatcggggccgtctccaccatggca…	cttcattttccgttccgatggagatt	gccagaaaaaatgatccctttattacctgt	MN599456
Zb4CL2	c331320_g1	aggttcaactccttacacacagacaaagttgacaccgatcctcattcaaaaaaaatcctctctccaaagatggaaaccgcaacgagaaaagatgacgtcattttccgatcgaagctccccgacatttacatccccaagcacctcccgctgcattcctactgcttcgagaacatctcggaatttaaaaccaagccgtgcctgattaacggcgccaccggcgccgtcttcacctacggcgaagtggaggcgacttgccggagagtcggcgccggcctgagccgcctcggcctccgccacggcgacacaatcatgatcctcctcccgaattcgccggagtttcgtcttcgccttcctcggcgcctcctacatcggcgccgtctccaccatggcaaatcccta…	caaagatggaaaccgcaacgagaa	atttgatttcacacaaaggcaactggtac	MN599457
Zb4CL3	c298342_g1	ggtgcaaagaagagtaggtggatcgaacggaagcgggttgcgttgcgtcagcggttgcagctaccttttcttccccaaatcgttaatcccacctacccaaaacacccctttcccccatatttaatctttccctctttcctcgatcatttccctcaaaccgccatttctctctcctctcccctctctacagaaccgctaacaaacacgcgctgcgcctgagaggactcgaatcgaatcgaatcgaacgaagatgttgtcggttgccgctgccgaggctcagaatccggagctctctgctcatgctctgccccagcctcaatctacagaggagaccactcacatcttcgtctccaagcttccgccgattccgatcgagaacaacatccctctccacaccta…	aacgaagatgttgtcggttgccgct	accagaagcctcattgttttgaggtaccaac	MN599458
Zb4CL4	c384001_g1	acaaagaaatggagttgaaggaagaaaatgactacattttccgctcaaagctaccagacatcgccatacccaaccaccttcctctacacacgtattgcttccaaaatttctccggccaccgctcgcggccgtatctaatcaacgccgccaccggcgcaaccatcacccatggcgaattcgagctcgccgcgcgcggagccgccgccggcttctacggtttgggaatccgaaaatccgacgtcgtcatgctcctcctccacaactcgccggagttcgcagtcgcattcctcggcgcctccatcgccggcgccgtcgccaccaccgcgaatcctctctacaccgcctcggaaatcgcgctgcaagcgcggatctcgaggcctaaactgattatcacccacg…	caaagaaatggagttgaaggaagaaaatga	cctctgaaattaaagtctagcccgtagatc	MN599459
Zb4CLK1	c241755_g1	cgcagcaaatctatggggaagatgggacctaccgatctccaaggcctcccatttctctccctcaagatcccaaactttcaatgatcccatttctcttcacaaacttctcatccatttcaaactcccctgcactcatcgatgcacaaacttcccaaaccttaactttctcgaccctcgaaactcatgtttcgaggctcgcctccgccctcctcaacctcaacatcaaaagaaatgattccgtactcatcttgtctccaaactccatttatttcccggttgctttcttcgcggtggtggctgtgggagccgtagccaccaccaccaacccagattacacggtggccgagctttcgaagcagatgaaagactacaatcccaaactgatcatcacagtccatc…	catttctctccctcaagatcccaaac	ccaggtagttttatcatgtcaaagttttcctag	MN599460
Zb4CLK2	c301575_g1	agtccatttccgccttagcaattagcagcccttcaaatttccaccaacaatcttctatttttcttgattttcaaccacaaatattcgtatgttttattccttgctaattctgaatttgttctggactgattccacattgtctccttattggattgcctgtgtcttgtgtatttcggaacacacaaattttgagtgataaaaatggtgtctttacttattgaggagagacgaaccaccacacgtcatctgggattatatttgagaatatttgggagtaattactgggttttcttttcccagattccattattaagtggagctataaatatgtcatggttgtattcatttgagtatccagggctttgattctctctctctctccccctctctgtctctctc…	tctcaatggctgcagtaacaaaagacc	gacttaaagcctagaaactaaaaagttcttgagc	MN599461
Zb4CLK3	c389668_g1	gtaatctcatcatccttttttcttctattcatttcattttttctagaggttttccgatggctatcgccactctcaccgccttgctcagccacgtcgccggcaaattcccctcccgccgcgccatcaccgtctgcggcaagttcgatctcacccatgcacgcctcaatcagctcgtcgacggcgccgccgctcaactcgccgccgccggcgtcaaaccgggcgacgtcgtcgcgctcaccttccctaacaccgttgagtttgttataatgtttttggccgtgattagagcccgggcgacggcggcgccgctcaacgccgcctacacgtttgacgagttcgccttctacttgtcggactcggagtcgaagctcctgctcacatcacaagaaggcaacgagc…	aggttttccgatggctatcgcca	ttaggctccaaacttggggactttagc	MN599462
Zb4CLK4	c308953_g1	actactagaggcagagagcatcaccactttttccactactgcgaatctttcaccaattaaaaaacctcaattttccctctctaatggcggaatccatctccgctgatccacgcagcggattctgcgcatccaactccaccttctacagcaagcgcaagccgatccctctccctcccaaccgatccctcgacgtcaccaccttcatctcctcccgcgcccaccgcggcgaggtcgccttcatcgacgccgccaccggccgccgcctcaccttcgccgatctatggcgagcagtcgacgccgtcgccgcctccctctcctccgacttcggcatccgcaagggccacgtcatcctcctcctcacccccaactccatctacttccccatcgtctgcctcgccg…	taatggcggaatccatctccgct	atctttacattttagatacagcaagcttaatc	MN599463
ZbCHS1	c334398_g1	acgtgattcccagctaccaaactcccctctcctttaactcatatttatacccctcctcccccctttgtttttccatcatcaaccaaattccttgtactagaacacattttaatcaaatcaattaacagaagagaaaatggtaaccgtggaggagatccgccgcgctcagagggctgagggccccgccaccgtgctcgccatcggcaccgccgtcccttccaactgcgttgaccagagcacctacgctgactactacttccgcatcaccaacagcgagcacaagaccgagctcaaacagaaattcaagcgcatgtgcgagaaatctcagataaagaagaggtacatgcatttgacggaggagtacttgaaggagaaccctaacatgacggcgtacatggc…	gaagagaaaatggtaaccgtggagga	cagatcacacctttcaccatctcttactta	MN599471
ZbCHI1	c378458_g1	acagagagaaagagagagagagagagagagaatgtctgcagttaccgaaatccacgtggaatccgtagtgttcccgccggcggcgaagccgccgggctccgagaagacgttattcctcggcggcgcaggggtgagagggatggagatcgaagggaagttcatcaagttcaccgccatcgccgtctacgtggaggagaccgccgtcgcatccctcgcccctaactggaagggcaaaaccgccgaggaactcgcggattccgccgacttcatctccgaaatcatcaccggtccgttcgagaaactgacgaaagtgacgacgatactgccattgactgggcaacaatactcggagaaagtagcagagaactgcactgcttactggaaagctgttgggaaata…	gagaatgtctgcagttaccgaaatcca	catgttcttgattcaatttgcctca	MN599465
ZbFNSII	c310370_g1	attacaaactgcgtcgatgtaacattgctcgtactatacgtaggtataaatcactaaataaataaataatttatactagaatttgaattcacctaactaatactattacgtggagtgtatattgctgcaccaaacacttcaaaaaaaaaaaaaaaaccctttatttatatatatatatatacaaaaagaaaagaaaagagagcgatagtagtagtagtaatggacctcattgatatagcactgtacgccgccctcttcatcctctcggcggcgctcctccgcaccgttctcgccggaaagcggcggcatgggaaatctccgccggagccattcccccttccgatcatcggccacctccacctcctggggccccacctccaccagaccttccaccagttg…	gtaatggacctcattgatatagcactgta	cgataataaatctcaaactgacacgtca	MN599464
ZbFLS	c375086_g1	aaaggaataaagaaaagagacaagagagaaactaaaagtaaactatagtataactttatatttttggataaagagaatttcatccatggaggtggagagagtgcagtccattgcttcactatccaagcaagcaaacaccatcccctccgaattcatccggtcggaaaacgagcagccggcggcctccaccctccacggggtggtgctcgagattccggtgatcgacctcggcctcgactccgaccacgaaaagattacgagattgatcagtgaagcaagccaagaatgggggattttccaagtggtcaaccatggaattcctgatgaagccatggccaaactgcaaagagttgggagagagttctttgagcttccaaaagaagagaaagagttgattgc…	catccatggaggtggagagagtgcagtcc	gaacggaagatgattcatctagcacataca	MN599467
ZbDFR	c394157_g1	gagagagaaagagagagatggaggtggagaagggaagagtatgtgtgacaggtggaactgggtttatagcttcatggcttatcaagaggcttcttcacatcggttactctgttaataccactgtaagaatttccccagatggcaaaagggacttgacctacctcacaaccctacccaacgcatctgaaaatctaacgattttcgaggcggatcttgaccaaccagacagtttcgctccggctatcaaaggatgttccggagttttccacgtcatccatcccatggaatgggacgagacggaacccgaagagacgaagaccaagaaagtcatagacgggctcctaggcatcctcaaagcatgcatcgagtcgacaaccgtgaaacgcttcatgcacactt…	gagagagatggaggtggagaaggga	gcaacagacgatctgaatcgcgtaa	MN599466
ZbANS	c332631_g1	atacattcatttcataaatttcatctaccaaaaagagaaaaatggttaccgcaacggctccaagcccgcgggtggaagaactatcccgaaacgggctcgagacgatcccgaaagactacatacggcccgaagaggaactgcagagcatccgcgacattttcgaggaagagaaaagcatggaggggccgcagctgcctactatcgatctcaaggaaatcgagtcgacggatgaggagacgaagaacaagtgtcgggaggagctgaagaaggcgtcgatggattggggggtgatgcatttgatcaaccatggaatatcggaggagctcatagaccgcgtcaaggctgccgggaaggagttcttcgagcttccggtggaggagaaggagaagtacgccaacg…	ctaccaaaaagagaaaaatggttaccgcaacggctccaag	gctgcaacattatacaacattatacgcttga	MN599472
ZbEF1γ	c302044_g1	ctctcgctcaagtctctgctgcgctcgacttcatttcgcactgtagatactttgaattgagagagtgagtaattcgatcctgcgaagccatggctttggttttgcattgtactcaaaacaaaaatgcaaacaagacacttattgtgtcagagtacaatggcgtaaaggttgaactggcaaaggatttcaagttgtttgtctcaaataagaccccagaatttgtgaagatgaatcccattggaaagatgcctgtgcttgaaacacctgatggccccatatttgagagcaatgctattgctcgttacgtggcaaagttgaatcctgatagcaacctatttggctcttccactattgaatatggccaaattgagcaatggattgacttttctactactgaga…	gagtaattcgatcctgcgaagccat	ctcacttgaagcacttggcatccaa	MN599468
aGenbank AN: The accession number of the cloned mRNA sequences for the unigenes

## Sheet: Table S2
Table S2. qPCR primers used for gene expression analysis
Gene name	Primer-q-F (5'-3')	Primer-q-R (5'-3')
ZbPAL1	ggagacaaggactagtttcttgagt	caagaaataggaagaggagcaccat
ZbPAL2	caaaaacggagaaggagaggaagaa	atacaaggggtaagatcgacattcc
ZbPAL3	gatcatctcccatctccgatcaccacc	ggagcgggtccatctcgtgcatctt
ZbC4H1	gacatgaaatacattccttttggag	ttaatttcttggcttcaaaactacg
Zb4CL1	taatgcaaaagttcgagatagtgcc	gtaaccctgtccaagttttgcatta
Zb4CL2	tatgcattagaggcgatcagatcat	tctttgagacgatcgatgatgaaga
Zb4CL3	caatgctggagaatttcgacttgag	ggtattggcaccttcgcaaaagac
Zb4CL4	ggatctcgaggcctaaactgattat	ggtaacatcttatcgtcggatctca
ZbCHS1	ctcatctccaacaacattgagaagg	tctcatccaggatgaacaatacaca
ZbCHI1	gttttcaaggaagaaactttcgcac	tctgcttcaataaatccgaaatccg
ZbFNSII	cccaaaagtacggggaaattatgaa	gtgcagagcttcttaatgtacttcc
ZbFLS	ataaggcagtgtatcataggacgac	ctgaggaatcttgttaagcttgcaa
ZbDFR	gacaagtttagtacacgtggaggat	ccttcaacgagtctgtagttggtat
ZbANS	catggaatatcggaggagctcatag	cgctatataatcggtagggtgctta
ZbEF1γ	agtacaacgatgaaaacatggtgtc	cgtaaagctccatatcgtagcattc

## Sheet: Table S3
Table S3. Identification of flavonoid components in root, stem, leaf, inflorescence of Ziziphora bungeana using LC-MS/MS in negative ion and positive ion mode.
No.	Rt (min)a	Extraction mass (parent ion)	Formula	Characteristic fragment ion	Name
1	16.9	179.05	C9H8O4	179 [C9H7O4]-, 135 [C8H7O2]-；	Umbellic acid [44]
				181 [C9H9O4]+；163[C9H7O3]+,123[C7H7O2]+
2	24.4	475.08	C22H20O12	475 [C22H19O12]-, 179 [C8H3O5]-, 161 [C8H1O4]-, 177 [C6H9O6]-；	6-methoxyacacetin-4ʹ-O-glucopyranosiduronic acid*
				499 [C22H20O12+Na]+, 455 [C21H20O10+Na]+，321[C16H10O6+Na]+，319[C16H8O6+Na]+
3	24.6	475.05	C23H24O11	475 [C23H23O11]-, 313 [C17H13O6]-, 311 [C17H11O6]-,161 [C6H9O5]-；	Cismaritin [51]
				499 [C23H24O11+Na]+,469 [C21H18O11+Na]+，337[C17H14O6+Na]+
4	25	352.86	C16H18O9	353 [C16H17O9]-,191 [C10H7O4]-；	β-D-glucopyranose, 1-[3-(1,3-benzodioxol-5-yl)-2-propenoate]*
				355[C16H19O9]+，193[C10H9O4]+，163[C6H11O5]+；
				377[C16H19O9+Na]+，215[C10H8O4+Na]+，185[C6H10O5+Na]+
5	25.5	480.92	C21H22O13	481 [C21H21O13]-, 319 [C15H11O8]-, 163 [C6H11O5]-；	3,5,6,7,3ʹ,4ʹ -hexhydroxyflavanone-7-O-glucopyranoside*
				483 [C21H23O13]+, 321 [C15H13O8]+；
				505[C21H22O13+Na]+，487[C21H19O12+Na]+, 343[C15H12O8+Na]+
6	26.5	352.96	C16H18O9	353 [C16H17O9]-,191 [C10H7O4]-；	β-D-Glucopyranose, 1-[3-(1,3-benzodioxol-4-yl)-2-propenoate]*
				377[C16H18O9+Na]+，215[C10H8O4+Na]+，185[C6H10O5+Na]+
7 (S1)	27.2	178.87	C9H7O4	179 [C9H7O4]-, 135 [C8H7O2]-；	Caffeic acid [5, 47]
				181[C9H9O4]+，163[C9H7O3]+，121[C7H5O2]+
8	27.9	459.1	C22H20O11	459 [C22H19O11]-, 179 [C8H3O5]-, 161 [C6H9O5]-；	Irilone-4ʹ- O-β-D-glucoside*
				483[C22H20O11+Na]+，321[C16H12O6+Na]+，319[C16H10O6+Na]+
9	29.1	352.9	C16H18O9	353 [C16H17O9]-, 191 [C8H3O5]-, 173 [C10H5O3]-；	β-D-glucopyranose, 1-[3-(1,3-benzodioxol-5-yl)-2-propenoate]*
				377[C16H18O9+Na]+，215[C8H4O5+Na]+，185[C6H10O5+Na]+
10	29.7	387.06	C16H20O11	387 [C16H19O11]-, 207 [C10H7O5]-, 163 [C6H11O5]-；	β-D-glucopyranose, 1-[3-(2,3,4-trihydroxy-5-methoxyphenyl)-2-propenoate]*
				411[C16H20O11+Na]+，249[C10H16O6+Na]+，203[C9H14O4+Na]+，185[C6H10O5+Na]+
11	31.3	537.13	C25H30O13	537 [C25H29O13]-, 519 [C25H28O12]-, 193 [C10H9O4]-；	3,5ʹ-dihydroxy-5,7,3ʹ,4ʹ-trimethoxyflavanone-3-O-β-D-glucopyranoside*
				561[C25H30O13+Na]+，543[C25H29O12+Na]+，399[C19H20O8+Na]+，203[C9H8O4+Na]+
12	31.5	593.08	C27H30O15	593[C27H29O15]-,575[C27H28O14]-, 473[C19H21O14]-；595[C27H31O15]+,577[C27H30O14]+,	6,8-di-C-glucopyranosylapigenin [49]
				457[C19H21O13]+；
				617[C27H30O15+Na]+，497[C19H22O14+Na]+
13	31.8	577.05	C27H30O14	577 [C27H29O14]-, 531 [C26H29O12]-, 179 [C9H7O4]-；	Clinopodic acid B [43]
				579[C27H31O14]+, 533 [C26H31O12]+, 399[C18H23O10]+，355[C16H19O9]+
14	32.1	537.04	C24H26O14	537 [C24H25O14]-, 339 [C15H15O9]-；	5,8,3ʹ,5ʹ-tetraihydroxy-7,4ʹ-dimethoxyflavone 6-O-(6-methylglucoside)*
				561[C24H26O14+Na]+，381[C19H22O14+Na]+，363[C15H14O8+Na]+
15	32.8	336.88	C16H12O8	337 [C16H17O8]-, 173 [C6H5O6]-；	β-D-glucopyranosiduronic acid, 6-methyl-1-(3-phenyl-2-propenoate)*
				361[C16H18O8+Na]+，169[C9H6O2+Na]+，215[C7H12O6+Na]+
16	34	366.91	C17H20O19	367 [C17H19O9]-, 173 [C6H5O6]-；	β-D-Glucopyranuronic acid, methyl ester1-[3-(p-methoxyphenyl)-2-propenoate]*
				391[C17H20O9+Na]+，199[C6H8O6+Na]+，215[C7H12O6+Na]+
17	34.6	577.11	C36H26O12	577 [C30H25O12]-, 457 [C22H17O11]-, 337 [C14H9O10]-；	[8,8ʹʹ-biflavan]-4,4ʹ,4ʹʹ,4ʹʹʹ, 5,5ʹʹ,6,6ʹʹ,7,7ʹʹ-decol, stereoisomer*
				579[C30H27O12]+，561[C30H25O11]+，441[C22H17O10]+；
				601[C30H26O12+Na]+，583[C30H24O11+Na]+
18	35.1	552.07	C25H28O14	551 [C25H27O14]-, 193 [C10H9O4]-；	3,5,7,4ʹ-tetrahydroxy-6,3ʹ,5ʹ-trimethoxyflavone-3-O-β-D-glucopyranoside*
				575[C25H28O14+Na]+，413[C19H18O9+Na]+，
				203[C8H4O5+Na]+，187[C6H12O5+Na]+
19	35.8	504.99	C23H22O13	505 [C23H21O13]-, 343 [C17H11O8]-, 197[C8H5O6]-；	5,6,7-trihydroxy-8-methoxy-3',4'-methylenedioxyflavone-7-O-β-D-glucopyranoside*
				529[C23H22O13+Na]+，349[C17H16O8+Na]+，
				221[C8H5O6+Na]+
20	36.5	521.12	C23H22O14	521 [C23H21O14]-, 341 [C17H9O8]-, 179 [C8H3O5]-, 161 [C8H1O4]-；	3,5,6,4ʹ-tetrahydroxy-7,3ʹ-dimethoxyflavone-3-O-β-D-glucopyranosiduronic acid [52]
				545[C23H22O14+Na]+，365[C17H10O8+Na]+，
				335[C16H8O7+Na]+
21	37.8	593.11	C27H30O15	593 [C27H29O14]-, 285 [C15H9O6]-；	Kaempferol 7-O-rutinoside [50]
				595[C27H31O14]+，449[C21H21O11]+，
				287[C15H11O6]+
22	38.1	551.01	C26H32O13	551 [C26H31O13]-, 533 [C26H29O12]-, 503 [C24H23O12]-, 193 [C10H9O4]-；	3,5ʹ-dihydroxy-5,7,3ʹ,4ʹ -tetramethoxyflavanone-3-O-β-D-(6-methylglucopyranoside)*
				575[C26H32O13+Na]+,527[C24H24O12+Na]+,399[C19H20O8+Na]+
23	38.2	593.07	C27H30O14	593 [C27H29O14]-,285 [C15H9O6]-；	Kaempferol 3-O-rutinoside [50]
				595[C27H31O14]+,449[C21H21O11]+,287[C15H11O6]+
24	38.6	566.55	C27H34O13	567 [C27H35O13]+, 435 [C22H27O9]+, 289 [C16H17O5]+；	5,7-dihydroxy-4ʹ-methoxyflavone -7-(O-β-D-xylopyranosyl-β-D-rhamnopyranoside)*
				589[C27H34O13+Na]+,457[C22H26O9+Na]+,317[C11H18O9+Na]+
S2	38.8	465.16	C21H20O12	465 [C21H21O12]+, 303 [C15H11O7]+；	Hyperoside [47]
				487[C21H20O12+Na]+,325[C15H10O7+Na]+,185[C6H10O5+Na]+
25(S3)	39.1	609.1	C27H30O16	609 [C27H29O16]-, 301 [C15H9O7]-;	Rutin [45, 55]
				611 [C27H31O16]+, 465 [C21H23O12]+, 303[C15H11O7]+；
				633[C27H30O16+Na]+,487[C21H22O12+Na]+,331[C12H20O9+Na]+,325[C15H10O7+Na]+
26(S4)	40.2	358.96	C18H16O8	717 [C36H29O16]-, 295 [C17H11O5]-；	Rosmarinci acid [5]
				359 [C18H15O8]-, 313 [C17H13O6]-；
				383[C18H16O8+Na]+,221[C9H10O5+Na]+,185[C9H6O3+Na]+,
27	40.5	577.11	C27H30O14	577 [C27H29O14]-, 269 [C15H9O5]-；	Apigenin-7-O-rutinoside [53]
				579 [C27H31O14]+, 433[C21H21O10]+, 271[C15H11O5]+；
				601[C27H30O14+Na]+,455[C21H20O10+Na]+,331[C12H20O9+Na]+
28	41.3	607.11	C28H32O15	607 [C28H31O15]-, 299 [C16H11O6]-；	3ʹ-hydroxyacacetin-7-O-rutinoside [55]
				609 [C28H33O15]+, 463[C22H23O11]+, 301[C16H13O6]+；
				631[C28H32O15+Na]+,485[C22H22O11+Na]+,331[C12H20O9+Na]+
29	41.7	577.16	C27H30O14	577 [C27H29O14]-, 269 [C15H9O5]-；	Apigenin-4ʹ-O-rutinoside*
				579[C27H31O14]+, 433[C21H21O10]+, 271[C15H11O5]+；
30	43.1	389.14	C20H22O8	389 [C20H21O8]-, 371 [C20H19O7]-, 183 [C12H7O2]-, 205 [C8H13O6]-；	4,4ʹ-Biphenyldiol 4-O-(6-acetylglucoside)*
				413[C20H22O8+Na]+,207[C12H8O2+Na]+,229[C8H14O6+Na]+
31	44.7	563.11	C27H32O13	563 [C27H31O13]-, 255 [C15H11O4]-；	Pinocembrin-7-O-rutinoside [54]
				565 [C27H33O13]+, 419[C21H23O9]+, 257[C15H13O4]+；
				587[C27H32O13+Na]+,441[C21H22O9+Na]+,331[C12H20O9+Na]+
32	45.5	561.11	C27H30O13	561 [C27H29O13]-, 253 [C15H9O4]-；	chrysin-7-O-rutinoside [5]
				563 [C27H31O13]+, 417[C21H21O9]+, 255[C15H11O4]+；
				585[C27H30O13+Na]+,439[C21H20O9+Na]+,331[C12H20O9+Na]+
S5	46.1	300.85	C15H10O7	301 [C15H9O7]-, 151 [C7H3O4]--；	Quercetin [5, 47]
				303 [C15H11O7]+, 285[C15H9O6]+, 257[C14H9O5]+，153[C7H5O4]+；
				325[C15H10O7+Na]+
33(S6)	47	590.87	C28H32O14	591 [C28H31O14]-, 283 [C16H11O5]-；	Linarin [5]
				593 [C28H33O14]+, 447[C22H23O10]+, 285[C16H13O5]+；
				615[C28H32O14+Na]+,469[C22H22O10+Na]+,331[C12H20O9+Na]+
34	47.4	328.94	C18H18O6	329 [C18H18O6]-, 149 [C9H9O2]-；	2-propenoic acid, 3-(3,4-dihydroxyphenyl)-,2-(3-hydroxy-4-methoxyphenyl)ethyl ester*
				331 [C18H20O6]+,181[C9H10O4]+, 151[C9H11O2]+；
S7	47.7	284.88	C15H10O6	285 [C15H9O6]-, 151 [C7H3O4]-；	Luteolin [5]
				287 [C15H11O6]+, 257[C14H9O5]+, 153[C7H5O4]+；
				309[C15H10O6+Na]+
35	47.75	447.2	C23H26O9	447 [C23H27O9]+, 285 [C17H17O4]+ , 181 [C9H9O4]+	2-Propenoic acid, 3-[4-(1,2,3-trihydroxybutoxy)-4-hydroxyphenyl*
36	50.1	358.92	C18H16O8	359 [C18H15O8]-, 329 [C17H9O8]-；	5,7,3ʹ-trihydroxy-6.4ʹ,5ʹ-trimethoxyflavone [46]
				361 [C18H17O8]+,181[C8H5O5]+
S8	50.15	284.84	C15H10O6	285 [C15H9O6]-, 151 [C7H3O4]-；	Kaempferol [47]
				287 [C15H11O6]+, 259[C14H11O5]+,153 [C7H5O4]+
37	50.2	358.98	C17H12O9	359 [C17H11O9]-, 329 [C16H9O8]--；	5,7,3ʹ,4ʹ,5ʹ-pentahydroxy-6-O-acetylflavone*
				361 [C17H13O9]+, 211[C9H7O6]+；
				381[C17H10O9+Na]+, 233[C9H6O6+Na]+
S9	50.8	268.91	C15H10O5	269 [C15H9O5]-, 241 [C14H9O4]-；	Apigenin [47]
				271 [C15H11O5]+, 153[C7H5O4]+；
				293[C15H10O5+Na]+, 275[C14H10O4+Na]+
38	53.5	327.12	C17H12O7	327 [C17H11O7]-, 209 [C9H5O6]-；	5,4ʹ-dihydroxy-6-methoxy-7,8-methylenedioxyflavone*
				351[C17H12O7+Na]+, 233[C9H6O6+Na]+
S10	56.6	255.18	C15H10O4	253 [C15H9O4]-；	Chrysin [11]
				255 [C15H11O4]+, 237 [C15H9O3]+, 153 [C7H5O4]+；
				277[C15H10O4+Na]+
S11	57.45	285.19	C16H12O5	283 [C16H11O5]-；	Acacetin [5]
				285 [C16H13O5]+, 153 [C7H5O4]+；
				307[C16H12O5+Na]+, 275[C15H8O4+Na]+
39	57.5	285.17	C16H12O5	283 [C16H11O5]-；	5,7-dihydroxy-6-methoxyflavone [11]
				285 [C16H13O5]+, 181 [C8H5O5]+ ；307[C16H12O5+Na]+
S12	58.3	285.19	C16H12O5	283 [C16H11O5]-；	Genkwanin [53]
				285 [C16H13O5]+, 167 [C8H7O4]+；307[C16H12O5+Na]+, 275[C15H8O4+Na]+
*Identification by characteristic fragment ion of standard compounds.
S1-S12: Reference material, caffeic acid (110885-200102), hyperoside (MUST-11122003), rutin (10080-200707), rosmarinic acid (111871-201505), quercetin (100081-200907), linarin (ASB-00012241-005), luteolin (ASB-00012461-005), kaempferol (ASB-00011020-005), apigenin (11901-200102), chrysin (111701-200501), acacetin (MUST-120070401), Genkwanin (111899-201001).
The number at the up-right corner of the compounds indicates the reference number in the main body of the article.

## Sheet: Table S4
Table S4. Variance analysis of the relative peak areas of the 12 flavonoids from Z. bungeana
	Kaempferol 7-O-rutinoside	Kaempferol 3-O-rutinoside	Rutin	Apigenin-7-O-rutinoside	3ʹ-hydroxyacacetin-7-O-rutinoside	Apigenin-4'-O-rutinoside	5,7-dihydroxyflavanone-7-O-rutinoside	chrysin-7-O-rutinoside	Linarin	5,7,3ʹ-trihydroxy-6.4ʹ,5ʹ-trimethoxyflavone	5,4ʹ-dihydroxy-6-methoxy-7,8-methylenedioxyflavanone	5,7-dihydroxy-6-methoxyflavone
Root	90.27±9.89	905.53±56.08**	0	606.27±19.86**	312.3±24.49	670.17±45.00**	247.3±17.36**	896.36±23.27	2447.33±7.41	0	0	0
Stem	271.47±8.81	74.73±7.49	390.83±3.63	338.56±15.80	756.2±58.34**	114.8±1.32	226.73±9.27	1062.56±38.34**	2662.5±123.89	95.97±1.36	0	0
leaf	1091.37±14.91**	0	419.40±10.84**	171.67±12.14	797.9±37.61	0	177.37±4.48	147.77±3.69	1027.10±44.64	2061.73±14.95**	291.83±3.35**	0
inflorescence	242.6±6.75	0	202.23±4.82	325.97±13.64	54.77±2.76	0	8.60±14.90	176.97±3.37	8417.83±294.74**	1213.97±23.35	127.40±7.13	324.50±15.28**
**P<0.01

## Sheet: Table S5
Table S5. Statistics data for transcriptome
Statistics data	Number
Total Length (bp)	345685429
Sequence Number	397182
Max. Length (bp)	16275
Mean Length (bp)	870
N50 (bp)	2139
N50 Sequence No.	58638
N90 (bp)	282
N90 Sequence No.	249330
GC%	47

## Sheet: Table S6
Table S6. Summary of the unigene annotation results
Database	Number	Percentage (%)
Nr	225633	56.81
GO	101103	25.46
KEGG	7818	1.97
eggNOG	213227	53.68
Swissprot	226768	57.09
In all databases	5856	1.47
