# Supplementary material for: Integrated metabolomic and transcriptomic profiling reveals the tissue-specific flavonoid compositions and their biosynthesis pathways in Ziziphora bungeana
Source: Chin Med. 2020 Jul 16;15:73. doi: 10.1186/s13020-020-00354-6 (PMC7364582; doi:10.1186/s13020-020-00354-6)
Supplement: Supplementary file 3 — Additional file 3. DEGs assigned in GO and KEGG. [file 13020_2020_354_MOESM3_ESM.xlsx]

## Sheet: GO enrichment
Catergory	GO_Term	Cluster frequency	Genome frequency of use	Corrected P-value	Genes annotated to the term
biological_process	GO:0000381 regulation of alternative mRNA splicing, via spliceosome	17 out of 101103 genes, 0.0%	17 out of 101103 genes, 0.0%	1	c257611_g1,c98906_g1,c66182_g1,c62871_g1,c10328_g1,c251716_g1,c216232_g1,c292752_g1,c30732_g1,c66183_g1,c9966_g1,c211355_g1,c228785_g1,c166688_g1,c239037_g1,c40999_g1,c12477_g1
cellular_component	GO:0043527 tRNA methyltransferase complex	6 out of 101103 genes, 0.0%	6 out of 101103 genes, 0.0%	1	c108378_g1,c36087_g1,c53450_g1,c386613_g1,c377330_g1,c332971_g1
cellular_component	GO:0005747 mitochondrial respiratory chain complex I	122 out of 101103 genes, 0.1%	122 out of 101103 genes, 0.1%	1	c299155_g1,c219350_g1,c147193_g1,c60738_g1,c220967_g1,c334292_g1,c142137_g1,c60737_g1,c36615_g1,c267625_g1,c181598_g1,c124605_g1,c141411_g1,c67543_g1,c63681_g1,c36205_g1,c220982_g1,c363060_g1,c10479_g1,c68719_g1,c275500_g1,c36204_g1,c154650_g1,c63555_g1,c301275_g1,c36203_g1,c28250_g1,c270871_g1,c366956_g1,c41835_g1,c198938_g1,c108478_g1,c173291_g1,c81007_g1,c391167_g1,c274809_g1,c218097_g1,c12459…
biological_process	GO:0030320 cellular monovalent inorganic anion homeostasis	10 out of 101103 genes, 0.0%	10 out of 101103 genes, 0.0%	1	c388132_g1,c258660_g1,c263866_g1,c395179_g1,c24841_g1,c376678_g1,c390861_g1,c192200_g1,c258664_g1,c258669_g1
biological_process	GO:1902395 regulation of 1-deoxy-D-xylulose-5-phosphate synthase activity	2 out of 101103 genes, 0.0%	2 out of 101103 genes, 0.0%	1	c197501_g1,c197507_g1
molecular_function	GO:0010475 galactose-1-phosphate guanylyltransferase (GDP) activity	3 out of 101103 genes, 0.0%	3 out of 101103 genes, 0.0%	1	c95747_g1,c384837_g1,c350801_g1
biological_process	GO:0051503 adenine nucleotide transport	34 out of 101103 genes, 0.0%	34 out of 101103 genes, 0.0%	1	c243562_g1,c365503_g1,c359017_g1,c365268_g1,c250757_g1,c194700_g1,c107558_g1,c194699_g1,c128642_g1,c251186_g1,c250762_g1,c194697_g1,c164287_g1,c232462_g1,c392264_g1,c31037_g1,c250763_g1,c194691_g1,c321192_g1,c42076_g1,c194692_g1,c69210_g1,c164283_g1,c64995_g1,c230282_g1,c107554_g1,c313483_g1,c329261_g1,c338614_g1,c57669_g1,c107556_g1,c136599_g1,c164288_g1,c261742_g1
molecular_function	GO:0008750 NAD(P)+ transhydrogenase (AB-specific) activity	13 out of 101103 genes, 0.0%	13 out of 101103 genes, 0.0%	1	c8820_g1,c265572_g1,c99574_g1,c15590_g1,c129614_g1,c161052_g1,c269575_g1,c229051_g1,c80268_g1,c20979_g1,c8819_g1,c15589_g1,c11080_g1
biological_process	GO:0019430 removal of superoxide radicals	147 out of 101103 genes, 0.1%	147 out of 101103 genes, 0.1%	1	c263721_g1,c372835_g1,c50877_g1,c37816_g1,c101648_g1,c8345_g1,c129270_g1,c263763_g1,c118111_g1,c170292_g1,c46631_g1,c12128_g1,c296307_g1,c274701_g1,c49632_g1,c88697_g1,c167509_g1,c150805_g1,c118098_g1,c184138_g1,c278892_g1,c13987_g1,c38925_g1,c263758_g1,c150810_g1,c260369_g1,c234257_g1,c198590_g1,c263762_g1,c82519_g1,c162423_g1,c265696_g1,c287853_g1,c150802_g1,c262825_g1,c82522_g1,c118105_g1,c138…
molecular_function	GO:0008092 cytoskeletal protein binding	420 out of 101103 genes, 0.4%	420 out of 101103 genes, 0.4%	1	c47427_g1,c54161_g1,c370129_g1,c333330_g1,c242133_g1,c138044_g1,c96986_g1,c396857_g1,c309410_g1,c395491_g1,c126404_g1,c256241_g1,c391522_g1,c312975_g1,c303540_g1,c113903_g1,c371342_g1,c269933_g1,c325958_g1,c36078_g1,c165680_g1,c149920_g1,c46723_g1,c302700_g1,c174489_g1,c334940_g1,c125391_g1,c385290_g1,c384480_g1,c181634_g1,c144621_g1,c68830_g1,c37519_g1,c154235_g1,c109875_g1,c390192_g1,c353187_g1…
molecular_function	GO:0015922 aspartate oxidase activity	4 out of 101103 genes, 0.0%	4 out of 101103 genes, 0.0%	1	c366010_g1,c305623_g1,c355201_g1,c355926_g1
biological_process	GO:0080110 sporopollenin biosynthetic process	9 out of 101103 genes, 0.0%	9 out of 101103 genes, 0.0%	1	c164239_g1,c211827_g1,c100730_g1,c91272_g1,c211826_g1,c100733_g1,c335930_g1,c211825_g1,c86022_g1
biological_process	GO:0006817 phosphate ion transport	77 out of 101103 genes, 0.1%	77 out of 101103 genes, 0.1%	1	c756_g1,c254291_g1,c131593_g1,c79310_g1,c156769_g1,c206940_g1,c333686_g1,c272109_g1,c172802_g1,c210801_g1,c131595_g1,c113171_g1,c254289_g1,c54180_g1,c5674_g1,c348326_g1,c36803_g1,c79296_g1,c206938_g1,c185610_g1,c79307_g1,c61877_g1,c254286_g1,c79314_g1,c361773_g1,c31224_g1,c131594_g1,c254287_g1,c224065_g1,c103965_g1,c276825_g1,c93577_g1,c295901_g1,c27681_g1,c131591_g1,c377118_g1,c19562_g1,c14568_g…
cellular_component	GO:0043190 ATP-binding cassette (ABC) transporter complex	6 out of 101103 genes, 0.0%	6 out of 101103 genes, 0.0%	1	c34961_g1,c381007_g1,c204124_g1,c275801_g1,c210588_g1,c126656_g1
molecular_function	GO:0008094 DNA-dependent ATPase activity	172 out of 101103 genes, 0.2%	172 out of 101103 genes, 0.2%	1	c267997_g1,c209189_g1,c324172_g1,c9575_g1,c138929_g1,c11808_g1,c303020_g1,c295091_g1,c246302_g1,c169780_g1,c49195_g1,c102178_g1,c122334_g1,c73058_g1,c115472_g1,c277842_g1,c203671_g1,c17763_g1,c161239_g1,c117617_g1,c258743_g1,c217470_g1,c6124_g1,c198841_g1,c33761_g1,c15156_g1,c358961_g1,c357978_g1,c391971_g1,c312440_g1,c397099_g1,c260763_g1,c209186_g1,c376046_g1,c298015_g1,c7893_g1,c392208_g1,c694…
biological_process	GO:0019321 pentose metabolic process	85 out of 101103 genes, 0.1%	85 out of 101103 genes, 0.1%	1	c372681_g1,c160378_g1,c250793_g1,c142455_g1,c273778_g1,c25351_g1,c60407_g1,c34498_g1,c46312_g1,c129344_g1,c203280_g1,c142461_g1,c391581_g1,c154331_g1,c108956_g1,c2252_g1,c40831_g1,c93260_g1,c291571_g1,c29128_g1,c179861_g1,c305279_g1,c129978_g1,c108957_g1,c45956_g1,c228376_g1,c45957_g1,c160389_g1,c383670_g1,c217504_g1,c393485_g1,c365639_g1,c37448_g1,c388053_g1,c93246_g1,c144036_g1,c393112_g1,c1424…
biological_process	GO:1902192 2-methylbut-2-enoyl-CoA(4-) metabolic process	3 out of 101103 genes, 0.0%	3 out of 101103 genes, 0.0%	1	c99357_g1,c61922_g1,c61923_g1
biological_process	GO:0016598 protein arginylation	4 out of 101103 genes, 0.0%	4 out of 101103 genes, 0.0%	1	c90075_g1,c107762_g1,c63185_g1,c322622_g1
biological_process	GO:0072350 tricarboxylic acid metabolic process	755 out of 101103 genes, 0.7%	755 out of 101103 genes, 0.7%	1	c219396_g1,c299924_g1,c255636_g1,c89205_g1,c39754_g1,c202012_g1,c191854_g1,c94889_g1,c76692_g1,c48922_g1,c222073_g1,c225457_g1,c158475_g1,c165162_g1,c150262_g1,c10682_g1,c140683_g1,c93761_g1,c25360_g1,c23919_g1,c178951_g1,c246888_g1,c124583_g1,c40217_g1,c181247_g1,c15180_g1,c206723_g1,c102524_g1,c103220_g1,c40796_g1,c127029_g1,c251673_g1,c316588_g1,c180607_g1,c96847_g1,c38713_g1,c197715_g1,c15014…
biological_process	GO:0015846 polyamine transport	11 out of 101103 genes, 0.0%	11 out of 101103 genes, 0.0%	1	c21489_g1,c181484_g1,c86434_g1,c312749_g1,c181483_g1,c260238_g1,c347446_g1,c81457_g1,c361942_g1,c342685_g1,c325009_g1
biological_process	GO:0006904 vesicle docking involved in exocytosis	50 out of 101103 genes, 0.0%	50 out of 101103 genes, 0.0%	1	c216230_g1,c392116_g1,c204365_g1,c12175_g1,c305582_g1,c14074_g1,c63557_g1,c391061_g1,c365127_g1,c358631_g1,c79981_g1,c261748_g1,c237236_g1,c355707_g1,c358886_g1,c300770_g1,c330201_g1,c298281_g1,c344816_g1,c299778_g1,c112932_g1,c393303_g1,c167874_g1,c328861_g1,c308919_g1,c369943_g1,c158181_g1,c336615_g1,c392668_g1,c371800_g1,c228637_g1,c320145_g1,c7403_g1,c112933_g1,c112934_g1,c308387_g1,c60951_g1…
biological_process	GO:0006537 glutamate biosynthetic process	74 out of 101103 genes, 0.1%	74 out of 101103 genes, 0.1%	1	c277499_g1,c95996_g1,c45793_g1,c2731_g1,c54776_g1,c54091_g1,c275762_g1,c291013_g1,c146012_g1,c8869_g1,c280857_g1,c212613_g1,c12527_g1,c212614_g1,c268972_g1,c96007_g1,c234353_g1,c134653_g1,c94556_g1,c266556_g1,c173425_g1,c170155_g1,c69637_g1,c290149_g1,c96002_g1,c95999_g1,c215733_g1,c7078_g1,c275180_g1,c65885_g1,c17432_g1,c215732_g1,c267844_g1,c34250_g1,c96010_g1,c152801_g1,c18242_g1,c393929_g1,c9…
biological_process	GO:0002084 protein depalmitoylation	13 out of 101103 genes, 0.0%	13 out of 101103 genes, 0.0%	1	c125571_g1,c127058_g1,c321374_g1,c125573_g1,c89837_g1,c196485_g1,c125572_g1,c125576_g1,c260743_g1,c125577_g1,c391938_g1,c282097_g1,c125570_g1
biological_process	GO:0045004 DNA replication proofreading	3 out of 101103 genes, 0.0%	3 out of 101103 genes, 0.0%	1	c156312_g1,c330177_g1,c296026_g1
biological_process	GO:0051211 anisotropic cell growth	3 out of 101103 genes, 0.0%	3 out of 101103 genes, 0.0%	1	c213449_g1,c61792_g1,c72415_g1
biological_process	GO:0009052 pentose-phosphate shunt, non-oxidative branch	41 out of 101103 genes, 0.0%	41 out of 101103 genes, 0.0%	1	c160378_g1,c64941_g1,c162646_g1,c149182_g1,c113986_g1,c264549_g1,c149183_g1,c92693_g1,c92687_g1,c162639_g1,c288185_g1,c11451_g1,c162643_g1,c388481_g1,c361396_g1,c259414_g1,c162642_g1,c149189_g1,c162647_g1,c207950_g1,c118562_g1,c149186_g1,c160387_g1,c334827_g1,c196733_g1,c162641_g1,c215335_g1,c259422_g1,c335799_g1,c67516_g1,c334428_g1,c102904_g1,c149185_g1,c368811_g1,c259415_g1,c241689_g1,c256758_…
biological_process	GO:0070126 mitochondrial translational termination	3 out of 101103 genes, 0.0%	3 out of 101103 genes, 0.0%	1	c190269_g1,c124931_g1,c216589_g1
biological_process	GO:0001887 selenium compound metabolic process	4 out of 101103 genes, 0.0%	4 out of 101103 genes, 0.0%	1	c156191_g1,c316659_g1,c232831_g1,c110329_g1
biological_process	GO:0009944 polarity specification of adaxial/abaxial axis	4 out of 101103 genes, 0.0%	4 out of 101103 genes, 0.0%	1	c193325_g1,c391410_g1,c387066_g1,c360915_g1
molecular_function	GO:0046539 histamine N-methyltransferase activity	2 out of 101103 genes, 0.0%	2 out of 101103 genes, 0.0%	1	c326950_g1,c208884_g1
biological_process	GO:0006272 leading strand elongation	7 out of 101103 genes, 0.0%	7 out of 101103 genes, 0.0%	1	c269377_g1,c166265_g1,c68330_g1,c43994_g1,c155457_g1,c68331_g1,c112563_g1
molecular_function	GO:0000991 transcription factor activity, core RNA polymerase II binding	4 out of 101103 genes, 0.0%	4 out of 101103 genes, 0.0%	1	c330366_g1,c337551_g1,c102286_g1,c25879_g1
biological_process	GO:0019439 aromatic compound catabolic process	537 out of 101103 genes, 0.5%	537 out of 101103 genes, 0.5%	1	c235130_g1,c388183_g1,c306951_g1,c323615_g1,c280846_g1,c297150_g1,c4849_g1,c88117_g1,c395109_g1,c265567_g1,c303078_g1,c264118_g1,c200016_g1,c115685_g1,c359857_g1,c318679_g1,c98117_g1,c177833_g1,c66641_g1,c383631_g1,c264117_g1,c166753_g1,c87762_g1,c66183_g1,c18740_g1,c110284_g1,c87364_g1,c228800_g1,c52463_g1,c57039_g1,c239037_g1,c235101_g1,c97482_g1,c6241_g1,c323832_g1,c315970_g1,c192239_g1,c23297…
cellular_component	GO:0000931 gamma-tubulin large complex	5 out of 101103 genes, 0.0%	5 out of 101103 genes, 0.0%	1	c390192_g1,c360123_g1,c262340_g1,c262341_g1,c262342_g1
biological_process	GO:0030104 water homeostasis	88 out of 101103 genes, 0.1%	88 out of 101103 genes, 0.1%	1	c264952_g1,c113951_g1,c162799_g1,c195089_g1,c321842_g1,c140631_g1,c187597_g1,c248274_g1,c272748_g1,c268580_g1,c233274_g1,c222019_g1,c364039_g1,c248286_g1,c250057_g1,c197744_g1,c351639_g1,c30658_g1,c113940_g1,c156185_g1,c197084_g1,c263786_g1,c142725_g1,c66410_g1,c154922_g1,c197094_g1,c184462_g1,c268318_g1,c2135_g1,c263792_g1,c142720_g1,c263790_g1,c142723_g1,c89017_g1,c193299_g1,c389660_g1,c197088_…
molecular_function	GO:0004558 alpha-1,4-glucosidase activity	4 out of 101103 genes, 0.0%	4 out of 101103 genes, 0.0%	1	c57508_g1,c3983_g1,c355877_g1,c103553_g1
cellular_component	GO:0009840 chloroplastic endopeptidase Clp complex	6 out of 101103 genes, 0.0%	6 out of 101103 genes, 0.0%	1	c357046_g1,c299807_g1,c268503_g1,c293297_g1,c276890_g1,c170775_g1
biological_process	GO:0042304 regulation of fatty acid biosynthetic process	2 out of 101103 genes, 0.0%	2 out of 101103 genes, 0.0%	1	c250111_g1,c138923_g1
cellular_component	GO:0097361 CIA complex	2 out of 101103 genes, 0.0%	2 out of 101103 genes, 0.0%	1	c378481_g1,c213713_g1
molecular_function	GO:0016810 hydrolase activity, acting on carbon-nitrogen (but not peptide) bonds	339 out of 101103 genes, 0.3%	339 out of 101103 genes, 0.3%	1	c330232_g1,c241909_g1,c240090_g1,c394435_g1,c306951_g1,c197407_g1,c259469_g1,c178840_g1,c267389_g1,c369860_g1,c345906_g1,c62659_g1,c8456_g1,c262194_g1,c377004_g1,c58691_g1,c345673_g1,c79691_g1,c239791_g1,c194883_g1,c123549_g1,c330132_g1,c167094_g1,c212748_g1,c207021_g1,c141832_g1,c383722_g1,c241908_g1,c362306_g1,c334297_g1,c313121_g1,c359857_g1,c279879_g1,c70711_g1,c392927_g1,c341410_g1,c164895_g…
molecular_function	GO:0016657 oxidoreductase activity, acting on NAD(P)H, nitrogenous group as acceptor	3 out of 101103 genes, 0.0%	3 out of 101103 genes, 0.0%	1	c76172_g1,c120510_g1,c20818_g1
biological_process	GO:0015698 inorganic anion transport	205 out of 101103 genes, 0.2%	205 out of 101103 genes, 0.2%	1	c265476_g1,c330688_g1,c47334_g1,c275801_g1,c320588_g1,c272109_g1,c130942_g1,c172802_g1,c119857_g1,c203344_g1,c315472_g1,c351809_g1,c113171_g1,c254289_g1,c274618_g1,c218408_g1,c5674_g1,c348326_g1,c223625_g1,c36803_g1,c206938_g1,c364039_g1,c185610_g1,c108115_g1,c110358_g1,c305038_g1,c224210_g1,c18419_g1,c61877_g1,c376624_g1,c79314_g1,c361773_g1,c131594_g1,c306402_g1,c302118_g1,c254287_g1,c57545_g1,…
biological_process	GO:0033559 unsaturated fatty acid metabolic process	12 out of 101103 genes, 0.0%	12 out of 101103 genes, 0.0%	1	c95758_g1,c374660_g1,c233628_g1,c65230_g1,c239686_g1,c244253_g1,c381734_g1,c220517_g1,c325650_g1,c394505_g1,c3781_g1,c102983_g1
molecular_function	GO:0003992 N2-acetyl-L-ornithine:2-oxoglutarate 5-aminotransferase activity	8 out of 101103 genes, 0.0%	8 out of 101103 genes, 0.0%	1	c76792_g1,c218716_g1,c166353_g1,c53260_g1,c103052_g1,c21912_g1,c28028_g1,c288328_g1
molecular_function	GO:0010357 homogentisate solanesyltransferase activity	4 out of 101103 genes, 0.0%	4 out of 101103 genes, 0.0%	1	c396437_g1,c359174_g1,c319841_g1,c352971_g1
molecular_function	GO:0004657 proline dehydrogenase activity	20 out of 101103 genes, 0.0%	20 out of 101103 genes, 0.0%	1	c381077_g1,c86660_g1,c199489_g1,c199485_g1,c21836_g1,c199490_g1,c199486_g1,c78095_g1,c371677_g1,c199481_g1,c199480_g1,c199488_g1,c199487_g1,c323457_g1,c21835_g1,c199491_g1,c337881_g1,c376731_g1,c243421_g1,c176235_g1
molecular_function	GO:0022803 passive transmembrane transporter activity	373 out of 101103 genes, 0.4%	373 out of 101103 genes, 0.4%	1	c237301_g1,c26844_g1,c251137_g1,c254070_g1,c66736_g1,c229525_g1,c376788_g1,c64183_g1,c275480_g1,c68195_g1,c140631_g1,c51124_g1,c274618_g1,c195702_g1,c64777_g1,c251604_g1,c387017_g1,c157013_g1,c211594_g1,c20923_g1,c251133_g1,c364039_g1,c101041_g1,c76686_g1,c190460_g1,c129621_g1,c298944_g1,c100623_g1,c339403_g1,c168920_g1,c35047_g1,c180352_g1,c258884_g1,c147869_g1,c349457_g1,c263786_g1,c142635_g1,c…
molecular_function	GO:0004856 xylulokinase activity	5 out of 101103 genes, 0.0%	5 out of 101103 genes, 0.0%	1	c117607_g1,c372681_g1,c277127_g1,c383670_g1,c341390_g1
molecular_function	GO:0032450 maltose alpha-glucosidase activity	4 out of 101103 genes, 0.0%	4 out of 101103 genes, 0.0%	1	c57508_g1,c3983_g1,c355877_g1,c103553_g1
molecular_function	GO:0008419 RNA lariat debranching enzyme activity	3 out of 101103 genes, 0.0%	3 out of 101103 genes, 0.0%	1	c298722_g1,c84702_g1,c182751_g1
molecular_function	GO:0008234 cysteine-type peptidase activity	423 out of 101103 genes, 0.4%	423 out of 101103 genes, 0.4%	1	c382766_g1,c202707_g1,c173516_g1,c362191_g1,c199923_g1,c39163_g1,c157610_g1,c290230_g1,c218673_g1,c206561_g1,c14924_g1,c59853_g1,c384253_g1,c299866_g1,c217958_g1,c366173_g1,c2875_g1,c188071_g1,c357591_g1,c229818_g1,c187157_g1,c187155_g1,c143233_g1,c224398_g1,c311204_g1,c198424_g1,c304372_g1,c312547_g1,c207513_g1,c362693_g1,c306316_g1,c167413_g1,c130990_g1,c90018_g1,c376586_g1,c348888_g1,c27005_g1…
biological_process	GO:0030091 protein repair	94 out of 101103 genes, 0.1%	94 out of 101103 genes, 0.1%	1	c9847_g1,c82367_g1,c253291_g1,c302463_g1,c233400_g1,c6589_g1,c322940_g1,c259541_g1,c226214_g1,c86463_g1,c200137_g1,c182788_g1,c58712_g1,c389696_g1,c154340_g1,c210524_g1,c363952_g1,c357187_g1,c103531_g1,c60604_g1,c211232_g1,c190752_g1,c195632_g1,c60603_g1,c272393_g1,c21803_g1,c109982_g1,c50487_g1,c323612_g1,c190751_g1,c321553_g1,c81096_g1,c135000_g1,c84444_g1,c375965_g1,c82369_g1,c49122_g1,c241373…
molecular_function	GO:0050311 sulfite reductase (ferredoxin) activity	9 out of 101103 genes, 0.0%	9 out of 101103 genes, 0.0%	1	c10045_g1,c110829_g1,c275544_g1,c99057_g1,c3225_g1,c57309_g1,c267040_g1,c277108_g1,c363359_g1
biological_process	GO:0070286 axonemal dynein complex assembly	5 out of 101103 genes, 0.0%	5 out of 101103 genes, 0.0%	1	c35882_g1,c37705_g1,c35881_g1,c246179_g1,c218732_g1
cellular_component	GO:0044462 external encapsulating structure part	8 out of 101103 genes, 0.0%	8 out of 101103 genes, 0.0%	1	c195658_g1,c164736_g1,c10539_g1,c22788_g1,c293627_g1,c40892_g1,c186013_g1,c102102_g1
cellular_component	GO:0009513 etioplast	7 out of 101103 genes, 0.0%	7 out of 101103 genes, 0.0%	1	c101044_g1,c101042_g1,c284644_g1,c101045_g1,c101041_g1,c66454_g1,c101040_g1
biological_process	GO:0046483 heterocycle metabolic process	9979 out of 101103 genes, 9.9%	9979 out of 101103 genes, 9.9%	1	c254549_g1,c192975_g1,c205969_g1,c357284_g1,c210771_g1,c45825_g1,c157705_g1,c120837_g1,c119155_g1,c306223_g1,c149259_g1,c230172_g1,c304487_g1,c232001_g1,c133015_g1,c255082_g1,c22684_g1,c319352_g1,c204340_g1,c328136_g1,c247689_g1,c161239_g1,c6124_g1,c245559_g1,c107570_g1,c230780_g1,c259673_g1,c151357_g1,c341936_g1,c196179_g1,c383340_g1,c251673_g1,c20796_g1,c15131_g1,c326460_g1,c22080_g1,c146023_g1…
biological_process	GO:0071229 cellular response to acid chemical	154 out of 101103 genes, 0.2%	154 out of 101103 genes, 0.2%	1	c79135_g1,c41369_g1,c128081_g1,c161184_g1,c367350_g1,c213292_g1,c134424_g1,c145037_g1,c68322_g1,c386400_g1,c191907_g1,c375906_g1,c300563_g1,c19492_g1,c79132_g1,c13990_g1,c85164_g1,c189611_g1,c112084_g1,c388499_g1,c7300_g1,c7991_g1,c224163_g1,c348965_g1,c245095_g1,c379426_g1,c146363_g1,c350442_g1,c298520_g1,c208330_g1,c86561_g1,c13964_g1,c23339_g1,c185358_g1,c36315_g1,c221802_g1,c246375_g1,c256309…
biological_process	GO:0006139 nucleobase-containing compound metabolic process	8798 out of 101103 genes, 8.7%	8798 out of 101103 genes, 8.7%	1	c254549_g1,c192975_g1,c205969_g1,c357284_g1,c210771_g1,c45825_g1,c157705_g1,c120837_g1,c306223_g1,c149259_g1,c230172_g1,c304487_g1,c133015_g1,c255082_g1,c22684_g1,c319352_g1,c204340_g1,c328136_g1,c247689_g1,c161239_g1,c6124_g1,c245559_g1,c230780_g1,c259673_g1,c341936_g1,c383340_g1,c251673_g1,c20796_g1,c15131_g1,c326460_g1,c146023_g1,c343805_g1,c40970_g1,c380310_g1,c300317_g1,c169448_g1,c34530_g1,…
biological_process	GO:0009896 positive regulation of catabolic process	83 out of 101103 genes, 0.1%	83 out of 101103 genes, 0.1%	1	c68172_g1,c29961_g1,c81209_g1,c216838_g1,c67153_g1,c126674_g1,c303352_g1,c170839_g1,c203870_g1,c188430_g1,c349880_g1,c265508_g1,c188579_g1,c27201_g1,c386822_g1,c344798_g1,c45692_g1,c50744_g1,c57822_g1,c132535_g1,c233142_g1,c364999_g1,c155858_g1,c392357_g1,c136490_g1,c216773_g1,c100567_g1,c38384_g1,c170843_g1,c117391_g1,c122112_g1,c62864_g1,c301657_g1,c132533_g1,c361480_g1,c29960_g1,c12200_g1,c348…
molecular_function	GO:0009496 plastoquinol--plastocyanin reductase activity	12 out of 101103 genes, 0.0%	12 out of 101103 genes, 0.0%	1	c264808_g1,c194591_g1,c205898_g1,c194600_g1,c381572_g1,c60385_g1,c52344_g1,c194585_g1,c224723_g1,c310623_g1,c264809_g1,c194586_g1
cellular_component	GO:1990351 transporter complex	66 out of 101103 genes, 0.1%	66 out of 101103 genes, 0.1%	1	c95874_g1,c95872_g1,c204124_g1,c366763_g1,c116463_g1,c19215_g1,c275801_g1,c353548_g1,c364707_g1,c229870_g1,c43456_g1,c257390_g1,c251604_g1,c97790_g1,c329192_g1,c271710_g1,c11631_g1,c225109_g1,c211022_g1,c12336_g1,c302005_g1,c130089_g1,c225110_g1,c335307_g1,c7310_g1,c95869_g1,c251780_g1,c206578_g1,c229054_g1,c14772_g1,c3658_g1,c126656_g1,c249999_g1,c225107_g1,c116456_g1,c373253_g1,c390132_g1,c1636…
molecular_function	GO:0008650 rRNA (uridine-2'-O-)-methyltransferase activity	9 out of 101103 genes, 0.0%	9 out of 101103 genes, 0.0%	1	c58510_g1,c288332_g1,c287702_g1,c113241_g1,c183283_g1,c183284_g1,c125741_g1,c80308_g1,c213159_g1
biological_process	GO:0016131 brassinosteroid metabolic process	21 out of 101103 genes, 0.0%	21 out of 101103 genes, 0.0%	1	c86267_g1,c7356_g1,c260246_g1,c149942_g1,c84435_g1,c339688_g1,c24757_g1,c11547_g1,c192163_g1,c265615_g1,c393948_g1,c56067_g1,c217476_g1,c21315_g1,c53291_g1,c53695_g1,c175874_g1,c53694_g1,c192164_g1,c129037_g1,c149947_g1
molecular_function	GO:0016802 trialkylsulfonium hydrolase activity	141 out of 101103 genes, 0.1%	141 out of 101103 genes, 0.1%	1	c142380_g1,c220657_g1,c142383_g1,c220661_g1,c235537_g1,c209623_g1,c194506_g1,c194508_g1,c187212_g1,c194512_g1,c121964_g1,c360125_g1,c115813_g1,c254397_g1,c205190_g1,c194496_g1,c220655_g1,c34378_g1,c220651_g1,c43014_g1,c209618_g1,c177110_g1,c31046_g1,c68177_g1,c220638_g1,c209610_g1,c190393_g1,c9393_g1,c34454_g1,c187653_g1,c220635_g1,c187202_g1,c220636_g1,c194505_g1,c234613_g1,c209609_g1,c209622_g1…
molecular_function	GO:0043864 indoleacetamide hydrolase activity	3 out of 101103 genes, 0.0%	3 out of 101103 genes, 0.0%	1	c369716_g1,c377004_g1,c311708_g1
molecular_function	GO:0045430 chalcone isomerase activity	21 out of 101103 genes, 0.0%	21 out of 101103 genes, 0.0%	1	c196662_g1,c126106_g1,c107693_g1,c59584_g1,c236389_g1,c78081_g1,c168043_g1,c169754_g1,c222808_g1,c346996_g1,c376494_g1,c222809_g1,c55430_g1,c277796_g1,c107694_g1,c378458_g1,c354273_g1,c126109_g1,c107692_g1,c168042_g1,c266745_g1
molecular_function	GO:0008238 exopeptidase activity	294 out of 101103 genes, 0.3%	294 out of 101103 genes, 0.3%	1	c229472_g1,c82747_g1,c298038_g1,c13488_g1,c164009_g1,c178489_g1,c134016_g1,c392611_g1,c314783_g1,c73743_g1,c97612_g1,c301818_g1,c178493_g1,c150440_g1,c345131_g1,c229310_g1,c335625_g1,c137959_g1,c308897_g1,c348596_g1,c256466_g1,c218702_g1,c362125_g1,c273212_g1,c223258_g1,c307973_g1,c364603_g1,c168927_g1,c284970_g1,c123368_g1,c143323_g1,c137956_g1,c208665_g1,c266769_g1,c137946_g1,c274546_g1,c228969…
molecular_function	GO:0015924 mannosyl-oligosaccharide mannosidase activity	16 out of 101103 genes, 0.0%	16 out of 101103 genes, 0.0%	1	c343838_g1,c350877_g1,c310032_g1,c324466_g1,c345882_g1,c361752_g1,c359579_g1,c346434_g1,c343794_g1,c343125_g1,c340256_g1,c310169_g1,c98783_g1,c34131_g1,c17831_g1,c180319_g1
biological_process	GO:0006023 aminoglycan biosynthetic process	28 out of 101103 genes, 0.0%	28 out of 101103 genes, 0.0%	1	c196945_g1,c146763_g1,c225021_g1,c243049_g1,c174833_g1,c245315_g1,c97964_g1,c15562_g1,c368670_g1,c22174_g1,c173154_g1,c393885_g1,c254901_g1,c48671_g1,c173149_g1,c215982_g1,c20847_g1,c245316_g1,c225022_g1,c347308_g1,c321931_g1,c215681_g1,c393359_g1,c321852_g1,c349164_g1,c299727_g1,c119745_g1,c112396_g1
biological_process	GO:0048586 regulation of long-day photoperiodism, flowering	8 out of 101103 genes, 0.0%	8 out of 101103 genes, 0.0%	1	c377528_g1,c282718_g1,c228122_g1,c131967_g1,c16155_g1,c139303_g1,c172836_g1,c112420_g1
biological_process	GO:0007076 mitotic chromosome condensation	14 out of 101103 genes, 0.0%	14 out of 101103 genes, 0.0%	1	c397122_g1,c337524_g1,c114700_g1,c390648_g1,c366247_g1,c338777_g1,c299527_g1,c52128_g1,c167976_g1,c247268_g1,c390535_g1,c360532_g1,c159153_g1,c358776_g1
biological_process	GO:0009559 embryo sac central cell differentiation	14 out of 101103 genes, 0.0%	14 out of 101103 genes, 0.0%	1	c146557_g1,c311909_g1,c300997_g1,c333764_g1,c190169_g1,c146556_g1,c48518_g1,c32688_g1,c43226_g1,c344276_g1,c136348_g1,c198296_g1,c168182_g1,c118222_g1
molecular_function	GO:0010326 methionine-oxo-acid transaminase activity	3 out of 101103 genes, 0.0%	3 out of 101103 genes, 0.0%	1	c147739_g1,c944_g1,c314616_g1
biological_process	GO:0009141 nucleoside triphosphate metabolic process	1697 out of 101103 genes, 1.7%	1697 out of 101103 genes, 1.7%	1	c97999_g1,c192975_g1,c95872_g1,c205969_g1,c210771_g1,c383497_g1,c275144_g1,c165325_g1,c302430_g1,c180362_g1,c310717_g1,c240681_g1,c180361_g1,c214860_g1,c41151_g1,c388530_g1,c247689_g1,c125657_g1,c98274_g1,c246888_g1,c388891_g1,c142500_g1,c111493_g1,c285316_g1,c278754_g1,c227707_g1,c183760_g1,c99369_g1,c11631_g1,c361087_g1,c85468_g1,c251673_g1,c234463_g1,c336848_g1,c326460_g1,c300327_g1,c332621_g1…
biological_process	GO:0008283 cell proliferation	30 out of 101103 genes, 0.0%	30 out of 101103 genes, 0.0%	1	c14801_g1,c121264_g1,c256318_g1,c160567_g1,c44163_g1,c246375_g1,c316331_g1,c386487_g1,c363747_g1,c160557_g1,c72717_g1,c3522_g1,c314872_g1,c303564_g1,c263196_g1,c42257_g1,c197172_g1,c13850_g1,c321400_g1,c160562_g1,c73556_g1,c42256_g1,c160560_g1,c301379_g1,c310433_g1,c83840_g1,c9019_g1,c283320_g1,c283871_g1,c35901_g1
biological_process	GO:0006562 proline catabolic process	26 out of 101103 genes, 0.0%	26 out of 101103 genes, 0.0%	1	c381077_g1,c86660_g1,c354384_g1,c199489_g1,c199485_g1,c21836_g1,c199490_g1,c329761_g1,c199486_g1,c78095_g1,c371677_g1,c313530_g1,c199481_g1,c348485_g1,c199480_g1,c386743_g1,c359248_g1,c199488_g1,c199487_g1,c323457_g1,c21835_g1,c199491_g1,c337881_g1,c376731_g1,c243421_g1,c176235_g1
biological_process	GO:0048102 autophagic cell death	2 out of 101103 genes, 0.0%	2 out of 101103 genes, 0.0%	1	c5809_g1,c4940_g1
biological_process	GO:0060261 positive regulation of transcription initiation from RNA polymerase II promoter	67 out of 101103 genes, 0.1%	67 out of 101103 genes, 0.1%	1	c29961_g1,c81209_g1,c216838_g1,c126674_g1,c303352_g1,c170839_g1,c188430_g1,c265508_g1,c188579_g1,c27201_g1,c45692_g1,c50744_g1,c57822_g1,c132535_g1,c233142_g1,c364999_g1,c155858_g1,c136490_g1,c216773_g1,c100567_g1,c38384_g1,c371591_g1,c170843_g1,c90437_g1,c117391_g1,c330366_g1,c122112_g1,c62864_g1,c132533_g1,c29960_g1,c12200_g1,c196474_g1,c8353_g1,c216855_g1,c262723_g1,c170841_g1,c47390_g1,c25879…
biological_process	GO:0019217 regulation of fatty acid metabolic process	5 out of 101103 genes, 0.0%	5 out of 101103 genes, 0.0%	1	c250111_g1,c309409_g1,c125478_g1,c26698_g1,c138923_g1
biological_process	GO:0009143 nucleoside triphosphate catabolic process	14 out of 101103 genes, 0.0%	14 out of 101103 genes, 0.0%	1	c32376_g1,c73523_g1,c32374_g1,c127895_g1,c148172_g1,c148173_g1,c32375_g1,c148175_g1,c106371_g1,c306037_g1,c86957_g1,c86949_g1,c188576_g1,c86962_g1
biological_process	GO:0097576 vacuole fusion	8 out of 101103 genes, 0.0%	8 out of 101103 genes, 0.0%	1	c179913_g1,c66785_g1,c388449_g1,c177965_g1,c71093_g1,c375117_g1,c72121_g1,c340270_g1
molecular_function	GO:0016661 oxidoreductase activity, acting on other nitrogenous compounds as donors	86 out of 101103 genes, 0.1%	86 out of 101103 genes, 0.1%	1	c303141_g1,c235048_g1,c142515_g1,c192181_g1,c254107_g1,c210957_g1,c273852_g1,c286287_g1,c87689_g1,c238097_g1,c85475_g1,c131105_g1,c93896_g1,c107859_g1,c87691_g1,c152188_g1,c235056_g1,c283274_g1,c96049_g1,c234854_g1,c258887_g1,c86332_g1,c235053_g1,c87687_g1,c235049_g1,c87688_g1,c87682_g1,c22524_g1,c102056_g1,c289208_g1,c130205_g1,c195208_g1,c235051_g1,c235052_g1,c195189_g1,c364992_g1,c156025_g1,c2…
biological_process	GO:1902456 regulation of stomatal opening	7 out of 101103 genes, 0.0%	7 out of 101103 genes, 0.0%	1	c222692_g1,c303618_g1,c189374_g1,c347449_g1,c112322_g1,c239686_g1,c222690_g1
biological_process	GO:0036228 protein targeting to nuclear inner membrane	2 out of 101103 genes, 0.0%	2 out of 101103 genes, 0.0%	1	c124422_g1,c141907_g1
biological_process	GO:0019918 peptidyl-arginine methylation, to symmetrical-dimethyl arginine	2 out of 101103 genes, 0.0%	2 out of 101103 genes, 0.0%	1	c294977_g1,c151822_g1
biological_process	GO:0008284 positive regulation of cell proliferation	12 out of 101103 genes, 0.0%	12 out of 101103 genes, 0.0%	1	c254922_g1,c144183_g1,c142209_g1,c286752_g1,c99346_g1,c300264_g1,c276716_g1,c268477_g1,c99074_g1,c389257_g1,c54158_g1,c293723_g1
molecular_function	GO:0022824 transmitter-gated ion channel activity	39 out of 101103 genes, 0.0%	39 out of 101103 genes, 0.0%	1	c305630_g1,c251137_g1,c50983_g1,c251135_g1,c73334_g1,c37321_g1,c157528_g1,c76687_g1,c72739_g1,c141835_g1,c357159_g1,c251133_g1,c76686_g1,c190460_g1,c50982_g1,c168920_g1,c149967_g1,c192107_g1,c73333_g1,c71713_g1,c106152_g1,c315292_g1,c232619_g1,c258884_g1,c275989_g1,c149968_g1,c394536_g1,c196939_g1,c28199_g1,c35724_g1,c336439_g1,c9760_g1,c11198_g1,c190459_g1,c369424_g1,c251136_g1,c99293_g1,c99313_…
molecular_function	GO:0004331 fructose-2,6-bisphosphate 2-phosphatase activity	5 out of 101103 genes, 0.0%	5 out of 101103 genes, 0.0%	1	c42698_g1,c284001_g1,c86287_g1,c297523_g1,c242215_g1
biological_process	GO:0046498 S-adenosylhomocysteine metabolic process	21 out of 101103 genes, 0.0%	21 out of 101103 genes, 0.0%	1	c187213_g1,c344567_g1,c212349_g1,c290285_g1,c234612_g1,c177109_g1,c121981_g1,c235538_g1,c194517_g1,c115816_g1,c388514_g1,c194499_g1,c194495_g1,c382457_g1,c121964_g1,c222054_g1,c254397_g1,c359827_g1,c21324_g1,c234613_g1,c70416_g1
biological_process	GO:0034314 Arp2/3 complex-mediated actin nucleation	55 out of 101103 genes, 0.1%	55 out of 101103 genes, 0.1%	1	c353291_g1,c199674_g1,c31430_g1,c64452_g1,c194840_g1,c44477_g1,c104569_g1,c371342_g1,c140307_g1,c201388_g1,c283718_g1,c199677_g1,c187613_g1,c153547_g1,c358283_g1,c1440_g1,c44835_g1,c141127_g1,c187610_g1,c63113_g1,c71129_g1,c208549_g1,c201389_g1,c109094_g1,c334345_g1,c199681_g1,c299147_g1,c228677_g1,c98976_g1,c188374_g1,c354764_g1,c49192_g1,c140306_g1,c208550_g1,c66787_g1,c348526_g1,c140308_g1,c18…
biological_process	GO:0015850 organic hydroxy compound transport	60 out of 101103 genes, 0.1%	60 out of 101103 genes, 0.1%	1	c254081_g1,c203017_g1,c222025_g1,c209091_g1,c197097_g1,c113951_g1,c366092_g1,c274878_g1,c162799_g1,c341854_g1,c140682_g1,c321842_g1,c140631_g1,c140674_g1,c187597_g1,c154927_g1,c81528_g1,c316263_g1,c209098_g1,c209097_g1,c76211_g1,c140660_g1,c334200_g1,c233274_g1,c222019_g1,c364039_g1,c249834_g1,c204766_g1,c240040_g1,c30658_g1,c113940_g1,c254067_g1,c113952_g1,c140621_g1,c386662_g1,c357854_g1,c25624…
biological_process	GO:0016560 protein import into peroxisome matrix, docking	11 out of 101103 genes, 0.0%	11 out of 101103 genes, 0.0%	1	c54500_g1,c376695_g1,c47689_g1,c323303_g1,c320201_g1,c9923_g1,c252413_g1,c267651_g1,c54499_g1,c298327_g1,c201475_g1
molecular_function	GO:0004818 glutamate-tRNA ligase activity	19 out of 101103 genes, 0.0%	19 out of 101103 genes, 0.0%	1	c11745_g1,c251622_g1,c58610_g1,c94_g1,c371307_g1,c8523_g1,c305800_g1,c311585_g1,c311032_g1,c67595_g1,c59069_g1,c93623_g1,c72095_g1,c274852_g1,c349957_g1,c325086_g1,c46997_g1,c50177_g1,c70705_g1
biological_process	GO:0048869 cellular developmental process	346 out of 101103 genes, 0.3%	346 out of 101103 genes, 0.3%	1	c281852_g1,c181636_g1,c96986_g1,c243283_g1,c214291_g1,c15034_g1,c229564_g1,c74236_g1,c334940_g1,c161410_g1,c118222_g1,c79951_g1,c13031_g1,c247731_g1,c37705_g1,c328908_g1,c245990_g1,c333764_g1,c357748_g1,c330584_g1,c78559_g1,c137926_g1,c262863_g1,c324445_g1,c113707_g1,c301091_g1,c129496_g1,c377912_g1,c174021_g1,c233881_g1,c137160_g1,c48395_g1,c228777_g1,c82678_g1,c268574_g1,c36883_g1,c243512_g1,c1…
biological_process	GO:0000422 mitophagy	11 out of 101103 genes, 0.0%	11 out of 101103 genes, 0.0%	1	c348262_g1,c113132_g1,c256268_g1,c105369_g1,c251733_g1,c246392_g1,c373134_g1,c103141_g1,c103144_g1,c375709_g1,c103786_g1
biological_process	GO:0080119 ER body organization	5 out of 101103 genes, 0.0%	5 out of 101103 genes, 0.0%	1	c328589_g1,c303666_g1,c390425_g1,c312342_g1,c298040_g1
biological_process	GO:0010207 photosystem II assembly	50 out of 101103 genes, 0.0%	50 out of 101103 genes, 0.0%	1	c387414_g1,c227933_g1,c313899_g1,c115629_g1,c228709_g1,c373549_g1,c26362_g1,c315058_g1,c313138_g1,c115627_g1,c379105_g1,c115624_g1,c378707_g1,c345414_g1,c268143_g1,c121021_g1,c363952_g1,c115613_g1,c115636_g1,c103531_g1,c170297_g1,c154562_g1,c141912_g1,c18718_g1,c121022_g1,c35817_g1,c352050_g1,c268551_g1,c388427_g1,c305313_g1,c308303_g1,c343497_g1,c291370_g1,c317942_g1,c115616_g1,c214012_g1,c23832…
molecular_function	GO:0030570 pectate lyase activity	89 out of 101103 genes, 0.1%	89 out of 101103 genes, 0.1%	1	c337571_g1,c193160_g1,c142784_g1,c74289_g1,c223680_g1,c143470_g1,c388259_g1,c193158_g1,c294771_g1,c90758_g1,c360420_g1,c243725_g1,c143465_g1,c317917_g1,c117742_g1,c193155_g1,c117743_g1,c299422_g1,c143466_g1,c394983_g1,c117726_g1,c90664_g1,c39633_g1,c351054_g1,c139958_g1,c117733_g1,c74047_g1,c142782_g1,c142780_g1,c352440_g1,c147159_g1,c193163_g1,c240157_g1,c122332_g1,c139959_g1,c228307_g1,c354370_…
biological_process	GO:0006265 DNA topological change	47 out of 101103 genes, 0.0%	47 out of 101103 genes, 0.0%	1	c380440_g1,c203672_g1,c189816_g1,c146942_g1,c9575_g1,c138995_g1,c135209_g1,c161238_g1,c71130_g1,c65961_g1,c203673_g1,c138996_g1,c362829_g1,c72581_g1,c212634_g1,c328754_g1,c48167_g1,c122334_g1,c57040_g1,c115472_g1,c161239_g1,c203671_g1,c301344_g1,c82983_g1,c6124_g1,c207981_g1,c47852_g1,c232036_g1,c59403_g1,c269650_g1,c307013_g1,c395442_g1,c52096_g1,c397099_g1,c312535_g1,c382874_g1,c386172_g1,c2841…
biological_process	GO:0006122 mitochondrial electron transport, ubiquinol to cytochrome c	59 out of 101103 genes, 0.1%	59 out of 101103 genes, 0.1%	1	c249999_g1,c95874_g1,c225107_g1,c95872_g1,c373253_g1,c116456_g1,c78932_g1,c390132_g1,c366763_g1,c163622_g1,c116463_g1,c78934_g1,c360559_g1,c14677_g1,c116459_g1,c364707_g1,c78935_g1,c78925_g1,c229870_g1,c95876_g1,c95878_g1,c97790_g1,c329192_g1,c271710_g1,c78926_g1,c11631_g1,c84458_g1,c203305_g1,c225109_g1,c130642_g1,c225108_g1,c372850_g1,c210361_g1,c19017_g1,c12336_g1,c95870_g1,c302005_g1,c130089_…
biological_process	GO:0006612 protein targeting to membrane	76 out of 101103 genes, 0.1%	76 out of 101103 genes, 0.1%	1	c94698_g1,c368109_g1,c118726_g1,c241077_g1,c203838_g1,c122455_g1,c241082_g1,c308016_g1,c193044_g1,c333268_g1,c241079_g1,c122452_g1,c62342_g1,c192465_g1,c154562_g1,c362066_g1,c241078_g1,c138818_g1,c309587_g1,c22638_g1,c255529_g1,c364645_g1,c122453_g1,c120904_g1,c138819_g1,c293387_g1,c122450_g1,c137583_g1,c368423_g1,c28964_g1,c375700_g1,c17875_g1,c192466_g1,c76253_g1,c388600_g1,c159256_g1,c294687_g…
biological_process	GO:0009162 deoxyribonucleoside monophosphate metabolic process	14 out of 101103 genes, 0.0%	14 out of 101103 genes, 0.0%	1	c390733_g1,c127895_g1,c154934_g1,c56601_g1,c56600_g1,c185615_g1,c72298_g1,c56602_g1,c119825_g1,c102743_g1,c4243_g1,c154935_g1,c4244_g1,c375178_g1
biological_process	GO:0033239 negative regulation of cellular amine metabolic process	4 out of 101103 genes, 0.0%	4 out of 101103 genes, 0.0%	1	c147739_g1,c105809_g1,c944_g1,c314616_g1
biological_process	GO:0000184 nuclear-transcribed mRNA catabolic process, nonsense-mediated decay	49 out of 101103 genes, 0.0%	49 out of 101103 genes, 0.0%	1	c147106_g1,c251882_g1,c36315_g1,c291807_g1,c25414_g1,c219542_g1,c66182_g1,c219541_g1,c62871_g1,c251716_g1,c10328_g1,c301182_g1,c55670_g1,c280846_g1,c30266_g1,c127094_g1,c325728_g1,c30732_g1,c292752_g1,c147107_g1,c308272_g1,c166688_g1,c228785_g1,c71655_g1,c64834_g1,c202448_g1,c40999_g1,c270179_g1,c247222_g1,c8989_g1,c370148_g1,c167046_g1,c204620_g1,c257611_g1,c264191_g1,c189124_g1,c291130_g1,c5966…
biological_process	GO:0006569 tryptophan catabolic process	10 out of 101103 genes, 0.0%	10 out of 101103 genes, 0.0%	1	c330232_g1,c392382_g1,c378357_g1,c175867_g1,c306951_g1,c245288_g1,c109551_g1,c356700_g1,c383631_g1,c36051_g1
molecular_function	GO:0050897 cobalt ion binding	82 out of 101103 genes, 0.1%	82 out of 101103 genes, 0.1%	1	c167447_g1,c299807_g1,c60738_g1,c32361_g1,c60737_g1,c329761_g1,c146166_g1,c287411_g1,c267625_g1,c140479_g1,c107089_g1,c57734_g1,c285910_g1,c262194_g1,c196388_g1,c85227_g1,c39607_g1,c10479_g1,c140483_g1,c380849_g1,c305426_g1,c25110_g1,c169795_g1,c207021_g1,c257589_g1,c121910_g1,c218097_g1,c206876_g1,c364459_g1,c259598_g1,c333181_g1,c205012_g1,c112262_g1,c386743_g1,c73499_g1,c359248_g1,c182047_g1,c…
biological_process	GO:0043543 protein acylation	102 out of 101103 genes, 0.1%	102 out of 101103 genes, 0.1%	1	c71322_g1,c294785_g1,c128750_g1,c93832_g1,c117997_g1,c329678_g1,c83357_g1,c90237_g1,c66326_g1,c365913_g1,c173125_g1,c65456_g1,c109817_g1,c362690_g1,c308409_g1,c83352_g1,c109806_g1,c249539_g1,c204636_g1,c42256_g1,c391715_g1,c43351_g1,c365864_g1,c334185_g1,c312139_g1,c59111_g1,c50562_g1,c234082_g1,c200922_g1,c117995_g1,c274953_g1,c14958_g1,c71174_g1,c273651_g1,c330133_g1,c134141_g1,c325160_g1,c1615…
molecular_function	GO:0004793 threonine aldolase activity	3 out of 101103 genes, 0.0%	3 out of 101103 genes, 0.0%	1	c300339_g1,c6897_g1,c325851_g1
biological_process	GO:0048858 cell projection morphogenesis	35 out of 101103 genes, 0.0%	35 out of 101103 genes, 0.0%	1	c212391_g1,c281852_g1,c250575_g1,c181636_g1,c93490_g1,c130067_g1,c66382_g1,c7630_g1,c108041_g1,c137160_g1,c252873_g1,c66383_g1,c228777_g1,c288647_g1,c228778_g1,c13667_g1,c188366_g1,c52260_g1,c230820_g1,c133612_g1,c5203_g1,c35882_g1,c37705_g1,c245990_g1,c289452_g1,c283158_g1,c281228_g1,c49680_g1,c191450_g1,c270265_g1,c35881_g1,c23158_g1,c52259_g1,c246179_g1,c218732_g1
molecular_function	GO:0070001 aspartic-type peptidase activity	292 out of 101103 genes, 0.3%	292 out of 101103 genes, 0.3%	1	c223342_g1,c337333_g1,c368643_g1,c295085_g1,c361488_g1,c27687_g1,c146273_g1,c135648_g1,c64786_g1,c309680_g1,c227528_g1,c56130_g1,c368556_g1,c86686_g1,c127428_g1,c257545_g1,c121300_g1,c92636_g1,c316309_g1,c195319_g1,c257544_g1,c8467_g1,c364683_g1,c156825_g1,c184768_g1,c28663_g1,c384880_g1,c357148_g1,c161397_g1,c273201_g1,c257546_g1,c313397_g1,c321935_g1,c54320_g1,c379008_g1,c191960_g1,c227248_g1,c…
biological_process	GO:0045944 positive regulation of transcription from RNA polymerase II promoter	116 out of 101103 genes, 0.1%	116 out of 101103 genes, 0.1%	1	c29961_g1,c234674_g1,c81209_g1,c359015_g1,c216838_g1,c170773_g1,c66058_g1,c130553_g1,c126674_g1,c303352_g1,c384959_g1,c170839_g1,c330956_g1,c141874_g1,c234673_g1,c188430_g1,c356310_g1,c265508_g1,c188579_g1,c27201_g1,c234661_g1,c41080_g1,c261660_g1,c45692_g1,c234671_g1,c161410_g1,c100156_g1,c50744_g1,c57822_g1,c132535_g1,c233142_g1,c364999_g1,c155858_g1,c395100_g1,c234667_g1,c136490_g1,c356025_g1,…
biological_process	GO:0033036 macromolecule localization	1985 out of 101103 genes, 2.0%	1985 out of 101103 genes, 2.0%	1	c210580_g1,c225347_g1,c353816_g1,c120483_g1,c318516_g1,c196268_g1,c139786_g1,c66622_g1,c112251_g1,c21775_g1,c206581_g1,c51311_g1,c203426_g1,c157688_g1,c112830_g1,c20923_g1,c99930_g1,c45639_g1,c362066_g1,c336802_g1,c9185_g1,c66191_g1,c40695_g1,c154235_g1,c26524_g1,c221086_g1,c21690_g1,c395121_g1,c194418_g1,c288077_g1,c10719_g1,c82504_g1,c238930_g1,c116731_g1,c81361_g1,c209994_g1,c312342_g1,c312315…
biological_process	GO:0033273 response to vitamin	2 out of 101103 genes, 0.0%	2 out of 101103 genes, 0.0%	1	c42885_g1,c29338_g1
biological_process	GO:0019566 arabinose metabolic process	9 out of 101103 genes, 0.0%	9 out of 101103 genes, 0.0%	1	c93246_g1,c144036_g1,c393112_g1,c339612_g1,c93260_g1,c298253_g1,c1544_g1,c365639_g1,c93251_g1
biological_process	GO:0006970 response to osmotic stress	341 out of 101103 genes, 0.3%	341 out of 101103 genes, 0.3%	1	c88980_g1,c292898_g1,c201880_g1,c90331_g1,c225461_g1,c15034_g1,c91122_g1,c345414_g1,c152140_g1,c326116_g1,c205808_g1,c61672_g1,c208992_g1,c208061_g1,c91646_g1,c212161_g1,c99930_g1,c207513_g1,c189611_g1,c364629_g1,c339656_g1,c320950_g1,c211128_g1,c107570_g1,c90334_g1,c20356_g1,c166100_g1,c149584_g1,c105725_g1,c169167_g1,c270950_g1,c82328_g1,c377528_g1,c108485_g1,c167955_g1,c225679_g1,c177157_g1,c2…
cellular_component	GO:0031011 Ino80 complex	17 out of 101103 genes, 0.0%	17 out of 101103 genes, 0.0%	1	c55135_g1,c157971_g1,c167266_g1,c79385_g1,c328699_g1,c83148_g1,c311579_g1,c325331_g1,c303153_g1,c42377_g1,c381354_g1,c384_g1,c76810_g1,c353636_g1,c381993_g1,c388376_g1,c390624_g1
biological_process	GO:0009113 purine nucleobase biosynthetic process	35 out of 101103 genes, 0.0%	35 out of 101103 genes, 0.0%	1	c76137_g1,c103184_g1,c195692_g1,c168862_g1,c26234_g1,c103182_g1,c328229_g1,c386601_g1,c133252_g1,c98079_g1,c109388_g1,c138359_g1,c355539_g1,c2251_g1,c75566_g1,c199828_g1,c170581_g1,c195681_g1,c103186_g1,c245124_g1,c320880_g1,c227839_g1,c336267_g1,c385_g1,c213839_g1,c76136_g1,c246483_g1,c103185_g1,c95595_g1,c199836_g1,c195673_g1,c276734_g1,c316475_g1,c38769_g1,c195694_g1
molecular_function	GO:0008515 sucrose transmembrane transporter activity	35 out of 101103 genes, 0.0%	35 out of 101103 genes, 0.0%	1	c19647_g1,c134085_g1,c68003_g1,c101636_g1,c69985_g1,c29212_g1,c118270_g1,c178826_g1,c319806_g1,c154282_g1,c178823_g1,c29213_g1,c154286_g1,c245251_g1,c118272_g1,c41281_g1,c101635_g1,c178818_g1,c178834_g1,c180168_g1,c154280_g1,c41280_g1,c142766_g1,c339824_g1,c178827_g1,c259918_g1,c337056_g1,c245252_g1,c259915_g1,c259917_g1,c284733_g1,c336114_g1,c50777_g1,c178830_g1,c154284_g1
biological_process	GO:0018394 peptidyl-lysine acetylation	63 out of 101103 genes, 0.1%	63 out of 101103 genes, 0.1%	1	c33410_g1,c128819_g1,c128750_g1,c117946_g1,c329678_g1,c83357_g1,c90237_g1,c58422_g1,c9320_g1,c83354_g1,c365913_g1,c298859_g1,c173125_g1,c65456_g1,c362690_g1,c308409_g1,c83352_g1,c321400_g1,c204636_g1,c42256_g1,c391715_g1,c365864_g1,c351308_g1,c334185_g1,c312139_g1,c59111_g1,c234082_g1,c311237_g1,c243930_g1,c274953_g1,c14958_g1,c71174_g1,c273651_g1,c368443_g1,c336991_g1,c134141_g1,c161576_g1,c8335…
biological_process	GO:0015706 nitrate transport	17 out of 101103 genes, 0.0%	17 out of 101103 genes, 0.0%	1	c203346_g1,c215421_g1,c228732_g1,c215423_g1,c119855_g1,c119857_g1,c81423_g1,c203344_g1,c213676_g1,c203345_g1,c228733_g1,c103451_g1,c300186_g1,c197249_g1,c37554_g1,c215422_g1,c53920_g1
molecular_function	GO:0045309 protein phosphorylated amino acid binding	6 out of 101103 genes, 0.0%	6 out of 101103 genes, 0.0%	1	c46230_g1,c148426_g1,c121924_g1,c248207_g1,c248205_g1,c121925_g1
molecular_function	GO:0008061 chitin binding	47 out of 101103 genes, 0.0%	47 out of 101103 genes, 0.0%	1	c113208_g1,c68910_g1,c82655_g1,c394849_g1,c178566_g1,c122701_g1,c197350_g1,c111955_g1,c104504_g1,c216735_g1,c197348_g1,c186971_g1,c180451_g1,c178570_g1,c70002_g1,c225390_g1,c122706_g1,c122703_g1,c127107_g1,c297387_g1,c119608_g1,c139054_g1,c180449_g1,c96909_g1,c96910_g1,c130993_g1,c111956_g1,c97526_g1,c22251_g1,c295733_g1,c151839_g1,c180452_g1,c252353_g1,c178579_g1,c325101_g1,c180454_g1,c180453_g1…
biological_process	GO:0055081 anion homeostasis	19 out of 101103 genes, 0.0%	19 out of 101103 genes, 0.0%	1	c395179_g1,c376678_g1,c240746_g1,c390861_g1,c121910_g1,c192200_g1,c258664_g1,c258669_g1,c14382_g1,c258660_g1,c36622_g1,c388132_g1,c263866_g1,c188651_g1,c240735_g1,c24841_g1,c6209_g1,c371552_g1,c89063_g1
molecular_function	GO:0008568 microtubule-severing ATPase activity	50 out of 101103 genes, 0.0%	50 out of 101103 genes, 0.0%	1	c46699_g1,c45208_g1,c170841_g1,c87934_g1,c40350_g1,c289698_g1,c64513_g1,c40392_g1,c236870_g1,c27824_g1,c231073_g1,c231074_g1,c284912_g1,c127086_g1,c131728_g1,c283204_g1,c159102_g1,c372501_g1,c61296_g1,c22102_g1,c23062_g1,c130223_g1,c87944_g1,c231072_g1,c30106_g1,c3608_g1,c84735_g1,c294698_g1,c144984_g1,c394349_g1,c87952_g1,c337923_g1,c78717_g1,c96622_g1,c78719_g1,c208384_g1,c115709_g1,c242292_g1,…
molecular_function	GO:0003712 transcription cofactor activity	175 out of 101103 genes, 0.2%	175 out of 101103 genes, 0.2%	1	c128750_g1,c94921_g1,c217934_g1,c201731_g1,c120590_g1,c383251_g1,c173603_g1,c391362_g1,c173620_g1,c153265_g1,c173605_g1,c386867_g1,c38418_g1,c324112_g1,c235548_g1,c350036_g1,c67966_g1,c337689_g1,c134591_g1,c264516_g1,c235547_g1,c173623_g1,c124539_g1,c258844_g1,c229388_g1,c59990_g1,c154564_g1,c369818_g1,c321687_g1,c304419_g1,c341796_g1,c259552_g1,c218107_g1,c189864_g1,c38419_g1,c124540_g1,c173615_…
molecular_function	GO:0045550 geranylgeranyl reductase activity	44 out of 101103 genes, 0.0%	44 out of 101103 genes, 0.0%	1	c100077_g1,c110469_g1,c56357_g1,c110445_g1,c110442_g1,c230215_g1,c100072_g1,c211958_g1,c313775_g1,c110449_g1,c110446_g1,c100079_g1,c380248_g1,c211951_g1,c100071_g1,c100078_g1,c110452_g1,c110471_g1,c110454_g1,c110465_g1,c374572_g1,c13514_g1,c100070_g1,c100073_g1,c110453_g1,c201100_g1,c356936_g1,c5648_g1,c220989_g1,c165199_g1,c262928_g1,c110443_g1,c110455_g1,c110473_g1,c110448_g1,c366030_g1,c110464…
molecular_function	GO:0001735 prenylcysteine oxidase activity	3 out of 101103 genes, 0.0%	3 out of 101103 genes, 0.0%	1	c305016_g1,c275846_g1,c359348_g1
biological_process	GO:0048831 regulation of shoot system development	80 out of 101103 genes, 0.1%	80 out of 101103 genes, 0.1%	1	c235385_g1,c275556_g1,c222103_g1,c44163_g1,c371820_g1,c322163_g1,c27636_g1,c98827_g1,c110851_g1,c357315_g1,c203980_g1,c274941_g1,c318378_g1,c180537_g1,c42256_g1,c301379_g1,c106019_g1,c299508_g1,c225450_g1,c115811_g1,c159995_g1,c300326_g1,c268991_g1,c209683_g1,c228439_g1,c395992_g1,c155122_g1,c137926_g1,c42257_g1,c71053_g1,c125110_g1,c155117_g1,c389852_g1,c283260_g1,c146624_g1,c83840_g1,c274525_g1…
biological_process	GO:0007623 circadian rhythm	18 out of 101103 genes, 0.0%	18 out of 101103 genes, 0.0%	1	c114709_g1,c222103_g1,c325880_g1,c300326_g1,c123429_g1,c203980_g1,c112420_g1,c170292_g1,c242322_g1,c318778_g1,c287192_g1,c234344_g1,c272051_g1,c324428_g1,c145284_g1,c39251_g1,c177157_g1,c364080_g1
molecular_function	GO:0004081 bis(5'-nucleosyl)-tetraphosphatase (asymmetrical) activity	4 out of 101103 genes, 0.0%	4 out of 101103 genes, 0.0%	1	c149999_g1,c150001_g1,c149994_g1,c149996_g1
molecular_function	GO:0004616 phosphogluconate dehydrogenase (decarboxylating) activity	73 out of 101103 genes, 0.1%	73 out of 101103 genes, 0.1%	1	c260467_g1,c156134_g1,c48827_g1,c1872_g1,c160288_g1,c366074_g1,c260472_g1,c159440_g1,c362613_g1,c289675_g1,c260485_g1,c291135_g1,c260473_g1,c239365_g1,c157458_g1,c14969_g1,c20277_g1,c82144_g1,c312972_g1,c302384_g1,c260469_g1,c371760_g1,c370362_g1,c28559_g1,c260476_g1,c17174_g1,c31321_g1,c50966_g1,c185910_g1,c378706_g1,c310190_g1,c359093_g1,c359641_g1,c69004_g1,c208396_g1,c82146_g1,c63882_g1,c2393…
molecular_function	GO:0004534 5'-3' exoribonuclease activity	2 out of 101103 genes, 0.0%	2 out of 101103 genes, 0.0%	1	c126456_g1,c6684_g1
molecular_function	GO:0009672 auxin:proton symporter activity	2 out of 101103 genes, 0.0%	2 out of 101103 genes, 0.0%	1	c152806_g1,c296724_g1
biological_process	GO:0006407 rRNA export from nucleus	29 out of 101103 genes, 0.0%	29 out of 101103 genes, 0.0%	1	c22939_g1,c16669_g1,c3711_g1,c258106_g1,c51291_g1,c38820_g1,c383869_g1,c132214_g1,c27223_g1,c127484_g1,c129661_g1,c52914_g1,c25895_g1,c61550_g1,c236432_g1,c258102_g1,c174959_g1,c30400_g1,c104153_g1,c175594_g1,c236411_g1,c258108_g1,c12201_g1,c258098_g1,c258092_g1,c121089_g1,c239701_g1,c174960_g1,c83593_g1
molecular_function	GO:0004088 carbamoyl-phosphate synthase (glutamine-hydrolyzing) activity	37 out of 101103 genes, 0.0%	37 out of 101103 genes, 0.0%	1	c336798_g1,c190417_g1,c197616_g1,c292472_g1,c390884_g1,c57732_g1,c243549_g1,c55190_g1,c22025_g1,c25230_g1,c289248_g1,c243090_g1,c98003_g1,c190416_g1,c153610_g1,c34458_g1,c127173_g1,c234024_g1,c355472_g1,c218325_g1,c243415_g1,c281514_g1,c121147_g1,c197619_g1,c276173_g1,c294152_g1,c121146_g1,c4178_g1,c55063_g1,c46556_g1,c387873_g1,c39516_g1,c12969_g1,c284086_g1,c242952_g1,c197617_g1,c141923_g1
biological_process	GO:0010388 cullin deneddylation	21 out of 101103 genes, 0.0%	21 out of 101103 genes, 0.0%	1	c316496_g1,c219493_g1,c387892_g1,c279134_g1,c122604_g1,c82824_g1,c48387_g1,c152440_g1,c122605_g1,c23175_g1,c77071_g1,c283260_g1,c323634_g1,c149469_g1,c356853_g1,c91520_g1,c233448_g1,c350330_g1,c361854_g1,c353913_g1,c343637_g1
molecular_function	GO:0101005 ubiquitinyl hydrolase activity	79 out of 101103 genes, 0.1%	79 out of 101103 genes, 0.1%	1	c262682_g1,c218673_g1,c14924_g1,c343180_g1,c384253_g1,c260839_g1,c181702_g1,c366173_g1,c395245_g1,c34615_g1,c387921_g1,c306072_g1,c300942_g1,c381950_g1,c361985_g1,c204924_g1,c6847_g1,c311204_g1,c304372_g1,c312547_g1,c362693_g1,c61688_g1,c271682_g1,c169500_g1,c385196_g1,c287855_g1,c312255_g1,c64290_g1,c303218_g1,c387366_g1,c185690_g1,c285078_g1,c370636_g1,c33843_g1,c151681_g1,c379608_g1,c5535_g1,c…
biological_process	GO:0019388 galactose catabolic process	17 out of 101103 genes, 0.0%	17 out of 101103 genes, 0.0%	1	c230700_g1,c230695_g1,c240859_g1,c382666_g1,c230699_g1,c230702_g1,c44769_g1,c39015_g1,c240861_g1,c240858_g1,c35371_g1,c230698_g1,c189408_g1,c52164_g1,c230694_g1,c230701_g1,c44770_g1
molecular_function	GO:0009044 xylan 1,4-beta-xylosidase activity	21 out of 101103 genes, 0.0%	21 out of 101103 genes, 0.0%	1	c184578_g1,c70619_g1,c29149_g1,c289417_g1,c393911_g1,c184560_g1,c43017_g1,c159307_g1,c300019_g1,c174470_g1,c250491_g1,c62908_g1,c267635_g1,c184559_g1,c7474_g1,c41212_g1,c250499_g1,c142076_g1,c340599_g1,c250490_g1,c289482_g1
molecular_function	GO:0052747 sinapyl alcohol dehydrogenase activity	18 out of 101103 genes, 0.0%	18 out of 101103 genes, 0.0%	1	c122017_g1,c388066_g1,c120289_g1,c372100_g1,c122018_g1,c290040_g1,c120290_g1,c122015_g1,c48580_g1,c356783_g1,c120284_g1,c120291_g1,c262644_g1,c119591_g1,c122010_g1,c258906_g1,c116554_g1,c242545_g1
biological_process	GO:2000038 regulation of stomatal complex development	5 out of 101103 genes, 0.0%	5 out of 101103 genes, 0.0%	1	c229564_g1,c35242_g1,c332005_g1,c128341_g1,c266724_g1
biological_process	GO:0007008 outer mitochondrial membrane organization	8 out of 101103 genes, 0.0%	8 out of 101103 genes, 0.0%	1	c388739_g1,c135754_g1,c223256_g1,c395430_g1,c365323_g1,c287172_g1,c306825_g1,c245204_g1
molecular_function	GO:0008658 penicillin binding	2 out of 101103 genes, 0.0%	2 out of 101103 genes, 0.0%	1	c170471_g1,c159200_g1
biological_process	GO:0040019 positive regulation of embryonic development	5 out of 101103 genes, 0.0%	5 out of 101103 genes, 0.0%	1	c294632_g1,c128257_g1,c63954_g1,c148469_g1,c167382_g1
cellular_component	GO:0005960 glycine cleavage complex	88 out of 101103 genes, 0.1%	88 out of 101103 genes, 0.1%	1	c129216_g1,c127017_g1,c89787_g1,c150991_g1,c21141_g1,c316119_g1,c89813_g1,c293525_g1,c25915_g1,c377131_g1,c171467_g1,c171455_g1,c202670_g1,c119657_g1,c89801_g1,c89794_g1,c347964_g1,c278999_g1,c171457_g1,c91237_g1,c110110_g1,c146955_g1,c101087_g1,c89783_g1,c168871_g1,c380871_g1,c279183_g1,c89817_g1,c89810_g1,c256236_g1,c89781_g1,c381784_g1,c286770_g1,c286219_g1,c247239_g1,c255581_g1,c89780_g1,c897…
molecular_function	GO:0004106 chorismate mutase activity	12 out of 101103 genes, 0.0%	12 out of 101103 genes, 0.0%	1	c258335_g1,c318865_g1,c15681_g1,c361074_g1,c112659_g1,c79918_g1,c138856_g1,c79331_g1,c358359_g1,c258329_g1,c44266_g1,c182705_g1
biological_process	GO:1901071 glucosamine-containing compound metabolic process	94 out of 101103 genes, 0.1%	94 out of 101103 genes, 0.1%	1	c87209_g1,c235833_g1,c136331_g1,c55874_g1,c68910_g1,c282217_g1,c159019_g1,c394849_g1,c240385_g1,c15034_g1,c197350_g1,c197348_g1,c186971_g1,c180451_g1,c7341_g1,c122706_g1,c263771_g1,c122703_g1,c78712_g1,c197975_g1,c219767_g1,c211780_g1,c127107_g1,c297387_g1,c93014_g1,c182484_g1,c180449_g1,c125618_g1,c87208_g1,c240391_g1,c97526_g1,c240396_g1,c220065_g1,c151839_g1,c180452_g1,c197968_g1,c87207_g1,c18…
biological_process	GO:0043173 nucleotide salvage	37 out of 101103 genes, 0.0%	37 out of 101103 genes, 0.0%	1	c308247_g1,c219344_g1,c6086_g1,c355871_g1,c336392_g1,c25942_g1,c316058_g1,c54929_g1,c148156_g1,c54930_g1,c306390_g1,c138359_g1,c219342_g1,c324318_g1,c357545_g1,c6607_g1,c218678_g1,c245124_g1,c33966_g1,c114725_g1,c166848_g1,c56397_g1,c301725_g1,c54931_g1,c115578_g1,c60358_g1,c299728_g1,c385_g1,c228705_g1,c334153_g1,c213839_g1,c324423_g1,c320089_g1,c237916_g1,c332836_g1,c205639_g1,c311651_g1
cellular_component	GO:0098796 membrane protein complex	2337 out of 101103 genes, 2.3%	2337 out of 101103 genes, 2.3%	1	c210580_g1,c383497_g1,c234643_g1,c267625_g1,c112251_g1,c240681_g1,c324195_g1,c303940_g1,c258667_g1,c333059_g1,c251604_g1,c388530_g1,c247689_g1,c20923_g1,c168129_g1,c388891_g1,c26524_g1,c183760_g1,c184856_g1,c326460_g1,c288077_g1,c214546_g1,c195948_g1,c59395_g1,c286320_g1,c146023_g1,c113707_g1,c90228_g1,c208330_g1,c110541_g1,c116683_g1,c98520_g1,c22637_g1,c206020_g1,c394718_g1,c220498_g1,c93533_g1…
biological_process	GO:0002831 regulation of response to biotic stimulus	28 out of 101103 genes, 0.0%	28 out of 101103 genes, 0.0%	1	c44093_g1,c385338_g1,c179772_g1,c105214_g1,c214009_g1,c61725_g1,c138929_g1,c22596_g1,c105223_g1,c300787_g1,c260763_g1,c142163_g1,c252539_g1,c259756_g1,c112420_g1,c297155_g1,c17483_g1,c167115_g1,c272051_g1,c128125_g1,c302876_g1,c175620_g1,c210631_g1,c259753_g1,c259751_g1,c30147_g1,c300994_g1,c186171_g1
cellular_component	GO:0031982 vesicle	484 out of 101103 genes, 0.5%	484 out of 101103 genes, 0.5%	1	c379865_g1,c43048_g1,c289504_g1,c233091_g1,c169814_g1,c54130_g1,c311667_g1,c66622_g1,c294237_g1,c112251_g1,c58115_g1,c344799_g1,c106895_g1,c56541_g1,c133943_g1,c191605_g1,c175933_g1,c288665_g1,c166159_g1,c203426_g1,c8160_g1,c77285_g1,c224485_g1,c349931_g1,c224398_g1,c15392_g1,c31325_g1,c168129_g1,c293003_g1,c298040_g1,c132455_g1,c129940_g1,c309095_g1,c190851_g1,c63873_g1,c50024_g1,c294385_g1,c223…
biological_process	GO:1903829 positive regulation of cellular protein localization	3 out of 101103 genes, 0.0%	3 out of 101103 genes, 0.0%	1	c324445_g1,c243282_g1,c243283_g1
cellular_component	GO:0097346 INO80-type complex	17 out of 101103 genes, 0.0%	17 out of 101103 genes, 0.0%	1	c55135_g1,c157971_g1,c167266_g1,c79385_g1,c328699_g1,c83148_g1,c311579_g1,c325331_g1,c303153_g1,c42377_g1,c381354_g1,c384_g1,c76810_g1,c353636_g1,c381993_g1,c388376_g1,c390624_g1
molecular_function	GO:0004661 protein geranylgeranyltransferase activity	18 out of 101103 genes, 0.0%	18 out of 101103 genes, 0.0%	1	c16744_g1,c377916_g1,c336707_g1,c13205_g1,c348049_g1,c178758_g1,c351701_g1,c357323_g1,c396959_g1,c283090_g1,c178767_g1,c298637_g1,c311439_g1,c306606_g1,c54420_g1,c16743_g1,c391663_g1,c368526_g1
cellular_component	GO:1990429 peroxisomal importomer complex	4 out of 101103 genes, 0.0%	4 out of 101103 genes, 0.0%	1	c367415_g1,c377334_g1,c36074_g1,c335307_g1
molecular_function	GO:0003697 single-stranded DNA binding	74 out of 101103 genes, 0.1%	74 out of 101103 genes, 0.1%	1	c233469_g1,c209189_g1,c39154_g1,c354780_g1,c123934_g1,c102024_g1,c129885_g1,c193609_g1,c87490_g1,c108930_g1,c305289_g1,c87492_g1,c169780_g1,c202123_g1,c233938_g1,c102178_g1,c95233_g1,c297016_g1,c181859_g1,c296234_g1,c233470_g1,c33761_g1,c116069_g1,c123937_g1,c59777_g1,c295053_g1,c95232_g1,c169781_g1,c255844_g1,c346367_g1,c209186_g1,c366936_g1,c261288_g1,c144100_g1,c348612_g1,c222123_g1,c88659_g1,…
biological_process	GO:0019853 L-ascorbic acid biosynthetic process	15 out of 101103 genes, 0.0%	15 out of 101103 genes, 0.0%	1	c283142_g1,c95747_g1,c167955_g1,c46257_g1,c384837_g1,c237306_g1,c210282_g1,c129668_g1,c382023_g1,c274012_g1,c31995_g1,c234582_g1,c350801_g1,c29544_g1,c148063_g1
molecular_function	GO:0046857 oxidoreductase activity, acting on other nitrogenous compounds as donors, with NAD or NADP as acceptor	63 out of 101103 genes, 0.1%	63 out of 101103 genes, 0.1%	1	c303141_g1,c297364_g1,c235048_g1,c142515_g1,c195202_g1,c192181_g1,c13759_g1,c208445_g1,c195211_g1,c251643_g1,c185448_g1,c147152_g1,c210957_g1,c208440_g1,c195194_g1,c195201_g1,c87689_g1,c85475_g1,c131105_g1,c93896_g1,c107859_g1,c183048_g1,c87691_g1,c297163_g1,c235056_g1,c96049_g1,c349230_g1,c234854_g1,c206819_g1,c195193_g1,c18979_g1,c85474_g1,c25869_g1,c258887_g1,c235053_g1,c153597_g1,c87687_g1,c1…
molecular_function	GO:0045503 dynein light chain binding	7 out of 101103 genes, 0.0%	7 out of 101103 genes, 0.0%	1	c35882_g1,c93490_g1,c35881_g1,c246179_g1,c230820_g1,c218732_g1,c108041_g1
molecular_function	GO:0016675 oxidoreductase activity, acting on a heme group of donors	101 out of 101103 genes, 0.1%	101 out of 101103 genes, 0.1%	1	c116263_g1,c22715_g1,c90055_g1,c87581_g1,c311796_g1,c106785_g1,c221266_g1,c222794_g1,c380360_g1,c227645_g1,c137397_g1,c314325_g1,c297879_g1,c236880_g1,c306730_g1,c21779_g1,c87569_g1,c90054_g1,c4013_g1,c333178_g1,c227652_g1,c207490_g1,c187159_g1,c304391_g1,c202094_g1,c359055_g1,c339925_g1,c227707_g1,c306403_g1,c237938_g1,c167170_g1,c57056_g1,c375396_g1,c237760_g1,c395133_g1,c299372_g1,c236881_g1,c…
biological_process	GO:0016558 protein import into peroxisome matrix	45 out of 101103 genes, 0.0%	45 out of 101103 genes, 0.0%	1	c261795_g1,c54500_g1,c47689_g1,c391860_g1,c232249_g1,c9923_g1,c54173_g1,c20380_g1,c267651_g1,c54499_g1,c22352_g1,c298327_g1,c95642_g1,c222153_g1,c115374_g1,c380646_g1,c127271_g1,c462_g1,c5126_g1,c323303_g1,c93131_g1,c367415_g1,c320201_g1,c187173_g1,c136638_g1,c392850_g1,c178370_g1,c187179_g1,c238321_g1,c376695_g1,c147320_g1,c47299_g1,c95643_g1,c201475_g1,c335307_g1,c391353_g1,c108456_g1,c271740_g…
biological_process	GO:0070143 mitochondrial alanyl-tRNA aminoacylation	20 out of 101103 genes, 0.0%	20 out of 101103 genes, 0.0%	1	c30733_g1,c193504_g1,c346976_g1,c112311_g1,c79294_g1,c277838_g1,c64823_g1,c102971_g1,c30094_g1,c163406_g1,c121323_g1,c153533_g1,c97247_g1,c273423_g1,c276158_g1,c177891_g1,c67774_g1,c47964_g1,c351491_g1,c134523_g1
biological_process	GO:0019720 Mo-molybdopterin cofactor metabolic process	34 out of 101103 genes, 0.0%	34 out of 101103 genes, 0.0%	1	c182167_g1,c297013_g1,c37950_g1,c372911_g1,c251529_g1,c138456_g1,c285654_g1,c394103_g1,c155410_g1,c302429_g1,c13114_g1,c191189_g1,c335276_g1,c118054_g1,c396020_g1,c191188_g1,c388609_g1,c387189_g1,c274633_g1,c362403_g1,c200816_g1,c147612_g1,c54727_g1,c395426_g1,c147611_g1,c118053_g1,c393006_g1,c190832_g1,c13437_g1,c320370_g1,c22080_g1,c372022_g1,c88452_g1,c381490_g1
biological_process	GO:2000027 regulation of organ morphogenesis	11 out of 101103 genes, 0.0%	11 out of 101103 genes, 0.0%	1	c321400_g1,c272051_g1,c42256_g1,c301379_g1,c83840_g1,c240173_g1,c283320_g1,c174158_g1,c42257_g1,c35901_g1,c387066_g1
biological_process	GO:0051273 beta-glucan metabolic process	293 out of 101103 genes, 0.3%	293 out of 101103 genes, 0.3%	1	c228695_g1,c397015_g1,c216903_g1,c366888_g1,c189558_g1,c203750_g1,c161367_g1,c15034_g1,c324195_g1,c94466_g1,c296264_g1,c89751_g1,c191090_g1,c134643_g1,c265296_g1,c26209_g1,c148423_g1,c266281_g1,c10616_g1,c337982_g1,c9027_g1,c316344_g1,c386397_g1,c9026_g1,c281795_g1,c382289_g1,c56224_g1,c167955_g1,c39689_g1,c356709_g1,c291457_g1,c328516_g1,c361996_g1,c315088_g1,c261595_g1,c231422_g1,c225058_g1,c36…
biological_process	GO:0031936 negative regulation of chromatin silencing	3 out of 101103 genes, 0.0%	3 out of 101103 genes, 0.0%	1	c375970_g1,c203477_g1,c40145_g1
biological_process	GO:0043066 negative regulation of apoptotic process	13 out of 101103 genes, 0.0%	13 out of 101103 genes, 0.0%	1	c17713_g1,c13149_g1,c86478_g1,c60643_g1,c112491_g1,c112493_g1,c129310_g1,c362313_g1,c30573_g1,c112492_g1,c59304_g1,c49882_g1,c321434_g1
molecular_function	GO:0019808 polyamine binding	6 out of 101103 genes, 0.0%	6 out of 101103 genes, 0.0%	1	c361942_g1,c181484_g1,c342685_g1,c312749_g1,c181483_g1,c325009_g1
molecular_function	GO:0008759 UDP-3-O-[3-hydroxymyristoyl] N-acetylglucosamine deacetylase activity	4 out of 101103 genes, 0.0%	4 out of 101103 genes, 0.0%	1	c123549_g1,c362306_g1,c29258_g1,c123554_g1
molecular_function	GO:0003962 cystathionine gamma-synthase activity	4 out of 101103 genes, 0.0%	4 out of 101103 genes, 0.0%	1	c77721_g1,c156191_g1,c316659_g1,c232831_g1
molecular_function	GO:0000989 transcription factor activity, transcription factor binding	219 out of 101103 genes, 0.2%	219 out of 101103 genes, 0.2%	1	c128750_g1,c94921_g1,c217934_g1,c201731_g1,c120590_g1,c383251_g1,c4863_g1,c173603_g1,c391362_g1,c173620_g1,c153265_g1,c173605_g1,c386867_g1,c38418_g1,c332716_g1,c289316_g1,c324112_g1,c235548_g1,c350036_g1,c67966_g1,c337689_g1,c134591_g1,c231503_g1,c264516_g1,c239968_g1,c235547_g1,c173623_g1,c124539_g1,c258844_g1,c229388_g1,c218499_g1,c59990_g1,c154564_g1,c369818_g1,c321687_g1,c304419_g1,c341796_g…
biological_process	GO:0006850 mitochondrial pyruvate transport	15 out of 101103 genes, 0.0%	15 out of 101103 genes, 0.0%	1	c362503_g1,c321012_g1,c309655_g1,c216824_g1,c304427_g1,c376925_g1,c382661_g1,c155886_g1,c44509_g1,c258654_g1,c147144_g1,c126244_g1,c7519_g1,c302839_g1,c118396_g1
biological_process	GO:0051235 maintenance of location	48 out of 101103 genes, 0.0%	48 out of 101103 genes, 0.0%	1	c251410_g1,c200351_g1,c330122_g1,c338460_g1,c259145_g1,c157451_g1,c9860_g1,c231440_g1,c141636_g1,c141635_g1,c322428_g1,c200352_g1,c314147_g1,c288665_g1,c263874_g1,c232885_g1,c151713_g1,c283203_g1,c36674_g1,c295685_g1,c260353_g1,c148331_g1,c193899_g1,c76993_g1,c228301_g1,c302759_g1,c159826_g1,c154852_g1,c106879_g1,c300026_g1,c48313_g1,c153211_g1,c114532_g1,c228300_g1,c12255_g1,c222149_g1,c382396_g…
biological_process	GO:1904587 response to glycoprotein	2 out of 101103 genes, 0.0%	2 out of 101103 genes, 0.0%	1	c310032_g1,c34131_g1
biological_process	GO:0046467 membrane lipid biosynthetic process	91 out of 101103 genes, 0.1%	91 out of 101103 genes, 0.1%	1	c367160_g1,c35476_g1,c352095_g1,c351396_g1,c332719_g1,c327154_g1,c311383_g1,c364021_g1,c389658_g1,c337446_g1,c332908_g1,c301754_g1,c329637_g1,c8076_g1,c390102_g1,c127238_g1,c280478_g1,c277230_g1,c56687_g1,c3667_g1,c191230_g1,c123549_g1,c128602_g1,c267960_g1,c333103_g1,c58317_g1,c280557_g1,c60447_g1,c84241_g1,c395923_g1,c314520_g1,c362306_g1,c381506_g1,c287475_g1,c330271_g1,c133614_g1,c208944_g1,c…
cellular_component	GO:0031415 NatA complex	6 out of 101103 genes, 0.0%	6 out of 101103 genes, 0.0%	1	c71322_g1,c66326_g1,c65355_g1,c239161_g1,c239160_g1,c71323_g1
molecular_function	GO:0022804 active transmembrane transporter activity	1965 out of 101103 genes, 1.9%	1965 out of 101103 genes, 1.9%	1	c353816_g1,c383497_g1,c149854_g1,c330874_g1,c167475_g1,c332868_g1,c307461_g1,c272109_g1,c240681_g1,c308190_g1,c219408_g1,c321708_g1,c285526_g1,c143763_g1,c247689_g1,c125657_g1,c98274_g1,c173829_g1,c10902_g1,c388891_g1,c268199_g1,c224210_g1,c183760_g1,c361087_g1,c313376_g1,c184856_g1,c347446_g1,c336848_g1,c326460_g1,c231583_g1,c22714_g1,c24991_g1,c22080_g1,c146023_g1,c310105_g1,c254287_g1,c288057_…
biological_process	GO:0051261 protein depolymerization	36 out of 101103 genes, 0.0%	36 out of 101103 genes, 0.0%	1	c222816_g1,c138044_g1,c163303_g1,c303705_g1,c295422_g1,c10635_g1,c50686_g1,c377533_g1,c331327_g1,c273278_g1,c269933_g1,c273683_g1,c222813_g1,c95493_g1,c95487_g1,c298960_g1,c146771_g1,c86508_g1,c328505_g1,c321415_g1,c169508_g1,c386145_g1,c16294_g1,c177743_g1,c103155_g1,c167188_g1,c222815_g1,c222814_g1,c216084_g1,c308848_g1,c6457_g1,c353972_g1,c15095_g1,c132452_g1,c93988_g1,c49264_g1
molecular_function	GO:0031177 phosphopantetheine binding	33 out of 101103 genes, 0.0%	33 out of 101103 genes, 0.0%	1	c55446_g1,c37074_g1,c223297_g1,c179186_g1,c244664_g1,c191112_g1,c328961_g1,c112981_g1,c223296_g1,c196155_g1,c131842_g1,c131845_g1,c179188_g1,c181399_g1,c191113_g1,c46367_g1,c22806_g1,c395667_g1,c147864_g1,c20991_g1,c206876_g1,c179187_g1,c325942_g1,c46366_g1,c206877_g1,c43264_g1,c4918_g1,c211349_g1,c394024_g1,c211361_g1,c245935_g1,c80661_g1,c48459_g1
molecular_function	GO:0008108 UDP-glucose:hexose-1-phosphate uridylyltransferase activity	2 out of 101103 genes, 0.0%	2 out of 101103 genes, 0.0%	1	c162218_g1,c368920_g1
molecular_function	GO:0051117 ATPase binding	15 out of 101103 genes, 0.0%	15 out of 101103 genes, 0.0%	1	c183760_g1,c68246_g1,c170302_g1,c28592_g1,c68116_g1,c158576_g1,c46230_g1,c62135_g1,c22466_g1,c325549_g1,c242253_g1,c251745_g1,c189437_g1,c292728_g1,c68117_g1
biological_process	GO:0010076 maintenance of floral meristem identity	2 out of 101103 genes, 0.0%	2 out of 101103 genes, 0.0%	1	c322565_g1,c278138_g1
molecular_function	GO:0070006 metalloaminopeptidase activity	39 out of 101103 genes, 0.0%	39 out of 101103 genes, 0.0%	1	c229472_g1,c217997_g1,c168927_g1,c365026_g1,c285560_g1,c17289_g1,c278789_g1,c67447_g1,c199220_g1,c133112_g1,c305914_g1,c178489_g1,c181119_g1,c98560_g1,c59311_g1,c17288_g1,c168356_g1,c45114_g1,c55242_g1,c212467_g1,c392184_g1,c356451_g1,c2504_g1,c8561_g1,c148585_g1,c178493_g1,c301818_g1,c107845_g1,c234675_g1,c323350_g1,c201788_g1,c279520_g1,c227325_g1,c153497_g1,c55241_g1,c14881_g1,c269587_g1,c2717…
molecular_function	GO:0034450 ubiquitin-ubiquitin ligase activity	11 out of 101103 genes, 0.0%	11 out of 101103 genes, 0.0%	1	c283300_g1,c331159_g1,c145459_g1,c385331_g1,c13577_g1,c85119_g1,c52741_g1,c367373_g1,c13669_g1,c283620_g1,c329105_g1
biological_process	GO:0044802 single-organism membrane organization	361 out of 101103 genes, 0.4%	361 out of 101103 genes, 0.4%	1	c125059_g1,c306825_g1,c351446_g1,c389696_g1,c345414_g1,c333268_g1,c312602_g1,c257390_g1,c7277_g1,c54932_g1,c274962_g1,c192465_g1,c300262_g1,c131029_g1,c45639_g1,c362066_g1,c336802_g1,c12959_g1,c7744_g1,c149671_g1,c162778_g1,c144409_g1,c113698_g1,c395121_g1,c285399_g1,c22326_g1,c295605_g1,c122453_g1,c293387_g1,c152390_g1,c365323_g1,c374735_g1,c212694_g1,c363582_g1,c233289_g1,c131718_g1,c290516_g1,…
biological_process	GO:0009073 aromatic amino acid family biosynthetic process	189 out of 101103 genes, 0.2%	189 out of 101103 genes, 0.2%	1	c18729_g1,c302669_g1,c169024_g1,c364160_g1,c291673_g1,c258191_g1,c181164_g1,c65057_g1,c177807_g1,c113212_g1,c164815_g1,c79321_g1,c320957_g1,c76824_g1,c183062_g1,c141637_g1,c326607_g1,c112281_g1,c358359_g1,c258190_g1,c101863_g1,c384546_g1,c345106_g1,c258193_g1,c368217_g1,c140351_g1,c44267_g1,c363208_g1,c251576_g1,c224426_g1,c161256_g1,c315729_g1,c45295_g1,c270273_g1,c394040_g1,c338357_g1,c4978_g1,…
molecular_function	GO:0016783 sulfurtransferase activity	82 out of 101103 genes, 0.1%	82 out of 101103 genes, 0.1%	1	c32189_g1,c328918_g1,c112014_g1,c269345_g1,c3968_g1,c14310_g1,c281924_g1,c255148_g1,c112013_g1,c101369_g1,c372911_g1,c155410_g1,c26659_g1,c174387_g1,c291539_g1,c96068_g1,c384170_g1,c181656_g1,c27694_g1,c125285_g1,c133879_g1,c282923_g1,c63818_g1,c290636_g1,c266636_g1,c112011_g1,c182082_g1,c18816_g1,c204787_g1,c339416_g1,c255149_g1,c65234_g1,c125286_g1,c296585_g1,c274720_g1,c374592_g1,c372226_g1,c2…
biological_process	GO:0044249 cellular biosynthetic process	16231 out of 101103 genes, 16.1%	16231 out of 101103 genes, 16.1%	1	c396447_g1,c254549_g1,c387277_g1,c236431_g1,c192758_g1,c172028_g1,c210771_g1,c1538_g1,c44433_g1,c198366_g1,c153173_g1,c51217_g1,c203848_g1,c304915_g1,c242867_g1,c208502_g1,c264309_g1,c230172_g1,c79321_g1,c304487_g1,c232001_g1,c133015_g1,c255082_g1,c215128_g1,c319352_g1,c204340_g1,c232321_g1,c89751_g1,c328136_g1,c247689_g1,c41091_g1,c266927_g1,c134778_g1,c6124_g1,c395109_g1,c44770_g1,c191637_g1,c1…
biological_process	GO:0010731 protein glutathionylation	5 out of 101103 genes, 0.0%	5 out of 101103 genes, 0.0%	1	c386046_g1,c288335_g1,c385902_g1,c350968_g1,c319932_g1
biological_process	GO:0051814 movement in other organism involved in symbiotic interaction	7 out of 101103 genes, 0.0%	7 out of 101103 genes, 0.0%	1	c10811_g1,c380868_g1,c243842_g1,c188406_g1,c276789_g1,c260961_g1,c90759_g1
cellular_component	GO:0031428 box C/D snoRNP complex	42 out of 101103 genes, 0.0%	42 out of 101103 genes, 0.0%	1	c349337_g1,c150049_g1,c211871_g1,c230159_g1,c45825_g1,c36760_g1,c135482_g1,c211865_g1,c45391_g1,c115171_g1,c293483_g1,c2343_g1,c114890_g1,c211867_g1,c247843_g1,c82936_g1,c3707_g1,c150045_g1,c49343_g1,c388888_g1,c49422_g1,c293440_g1,c211866_g1,c115170_g1,c3162_g1,c54593_g1,c150048_g1,c99070_g1,c38396_g1,c30667_g1,c205992_g1,c230160_g1,c385726_g1,c152326_g1,c205994_g1,c230161_g1,c176590_g1,c230158_…
molecular_function	GO:0035591 signaling adaptor activity	3 out of 101103 genes, 0.0%	3 out of 101103 genes, 0.0%	1	c208330_g1,c77552_g1,c208315_g1
biological_process	GO:0048524 positive regulation of viral process	3 out of 101103 genes, 0.0%	3 out of 101103 genes, 0.0%	1	c23152_g1,c194469_g1,c26627_g1
cellular_component	GO:0030008 TRAPP complex	13 out of 101103 genes, 0.0%	13 out of 101103 genes, 0.0%	1	c263144_g1,c266240_g1,c220015_g1,c193102_g1,c292107_g1,c255506_g1,c72744_g1,c49870_g1,c325635_g1,c364763_g1,c72743_g1,c193100_g1,c218431_g1
biological_process	GO:1901679 nucleotide transmembrane transport	19 out of 101103 genes, 0.0%	19 out of 101103 genes, 0.0%	1	c79951_g1,c305253_g1,c357945_g1,c354149_g1,c365268_g1,c69210_g1,c133527_g1,c335856_g1,c319168_g1,c313483_g1,c332925_g1,c57789_g1,c388373_g1,c314594_g1,c261742_g1,c57790_g1,c256298_g1,c342125_g1,c373708_g1
biological_process	GO:0015786 UDP-glucose transport	7 out of 101103 genes, 0.0%	7 out of 101103 genes, 0.0%	1	c310430_g1,c79951_g1,c305253_g1,c352905_g1,c335856_g1,c386877_g1,c342125_g1
cellular_component	GO:0000228 nuclear chromosome	211 out of 101103 genes, 0.2%	211 out of 101103 genes, 0.2%	1	c126354_g1,c254873_g1,c184374_g1,c107201_g1,c79385_g1,c323319_g1,c259395_g1,c138996_g1,c303153_g1,c188127_g1,c277667_g1,c169780_g1,c46692_g1,c42377_g1,c175500_g1,c95233_g1,c259383_g1,c263996_g1,c115472_g1,c200185_g1,c188130_g1,c121264_g1,c95232_g1,c259382_g1,c186327_g1,c330355_g1,c223458_g1,c107217_g1,c138051_g1,c325331_g1,c333881_g1,c281304_g1,c39397_g1,c254875_g1,c156312_g1,c230478_g1,c107219_g…
biological_process	GO:0019752 carboxylic acid metabolic process	6113 out of 101103 genes, 6.0%	6113 out of 101103 genes, 6.0%	1	c336798_g1,c387277_g1,c192975_g1,c205969_g1,c1966_g1,c44433_g1,c153173_g1,c202012_g1,c191854_g1,c332041_g1,c119155_g1,c39514_g1,c55190_g1,c79321_g1,c304487_g1,c165162_g1,c70617_g1,c253182_g1,c161460_g1,c140683_g1,c266927_g1,c93761_g1,c245872_g1,c134778_g1,c198219_g1,c55887_g1,c142500_g1,c107570_g1,c149324_g1,c134564_g1,c114617_g1,c336700_g1,c270273_g1,c348595_g1,c25260_g1,c251673_g1,c20796_g1,c15…
molecular_function	GO:0019156 isoamylase activity	2 out of 101103 genes, 0.0%	2 out of 101103 genes, 0.0%	1	c256780_g1,c2374_g1
biological_process	GO:2000762 regulation of phenylpropanoid metabolic process	4 out of 101103 genes, 0.0%	4 out of 101103 genes, 0.0%	1	c59040_g1,c269267_g1,c201594_g1,c153542_g1
biological_process	GO:0032272 negative regulation of protein polymerization	27 out of 101103 genes, 0.0%	27 out of 101103 genes, 0.0%	1	c50083_g1,c229667_g1,c200351_g1,c173485_g1,c63524_g1,c78238_g1,c263481_g1,c6102_g1,c357778_g1,c256241_g1,c263479_g1,c10139_g1,c263480_g1,c114532_g1,c200352_g1,c12255_g1,c7545_g1,c129497_g1,c316922_g1,c315506_g1,c263482_g1,c283203_g1,c129496_g1,c229668_g1,c385290_g1,c338422_g1,c170882_g1
molecular_function	GO:0019899 enzyme binding	348 out of 101103 genes, 0.3%	348 out of 101103 genes, 0.3%	1	c275556_g1,c274823_g1,c35949_g1,c391549_g1,c286566_g1,c132829_g1,c358607_g1,c378201_g1,c280068_g1,c66058_g1,c156210_g1,c35374_g1,c24734_g1,c12213_g1,c341810_g1,c2981_g1,c384953_g1,c219720_g1,c55178_g1,c325153_g1,c258006_g1,c194809_g1,c234525_g1,c85301_g1,c74234_g1,c396274_g1,c128390_g1,c183760_g1,c85394_g1,c347253_g1,c51093_g1,c25367_g1,c14922_g1,c59649_g1,c392357_g1,c301944_g1,c19290_g1,c46684_g…
molecular_function	GO:0008324 cation transmembrane transporter activity	1775 out of 101103 genes, 1.8%	1775 out of 101103 genes, 1.8%	1	c381862_g1,c187851_g1,c383497_g1,c16324_g1,c167475_g1,c68195_g1,c240681_g1,c95159_g1,c12363_g1,c285526_g1,c251604_g1,c137498_g1,c59930_g1,c388530_g1,c247689_g1,c125657_g1,c98274_g1,c388891_g1,c305990_g1,c268199_g1,c343273_g1,c339403_g1,c30036_g1,c227707_g1,c183760_g1,c11631_g1,c361087_g1,c184856_g1,c85468_g1,c349457_g1,c336848_g1,c326460_g1,c231583_g1,c214546_g1,c299372_g1,c24991_g1,c146023_g1,c3…
biological_process	GO:0006836 neurotransmitter transport	2 out of 101103 genes, 0.0%	2 out of 101103 genes, 0.0%	1	c7403_g1,c60951_g1
biological_process	GO:0006086 acetyl-CoA biosynthetic process from pyruvate	89 out of 101103 genes, 0.1%	89 out of 101103 genes, 0.1%	1	c173278_g1,c120377_g1,c152571_g1,c332508_g1,c156448_g1,c94167_g1,c47377_g1,c55694_g1,c244220_g1,c66135_g1,c228803_g1,c81401_g1,c6471_g1,c94166_g1,c120394_g1,c8288_g1,c203173_g1,c120374_g1,c220740_g1,c134778_g1,c219044_g1,c99369_g1,c220734_g1,c146095_g1,c25260_g1,c220739_g1,c156450_g1,c16736_g1,c41185_g1,c352898_g1,c255412_g1,c90503_g1,c72502_g1,c120399_g1,c51377_g1,c220732_g1,c146096_g1,c136357_g…
molecular_function	GO:0003860 3-hydroxyisobutyryl-CoA hydrolase activity	19 out of 101103 genes, 0.0%	19 out of 101103 genes, 0.0%	1	c334013_g1,c390444_g1,c262533_g1,c382649_g1,c83170_g1,c337375_g1,c66990_g1,c44148_g1,c373981_g1,c40235_g1,c358367_g1,c39724_g1,c379964_g1,c59519_g1,c83171_g1,c372055_g1,c59520_g1,c169130_g1,c257645_g1
biological_process	GO:0071840 cellular component organization or biogenesis	6170 out of 101103 genes, 6.1%	6170 out of 101103 genes, 6.1%	1	c379865_g1,c254549_g1,c357284_g1,c203440_g1,c45825_g1,c378728_g1,c174450_g1,c256241_g1,c120837_g1,c60323_g1,c296025_g1,c190483_g1,c111236_g1,c122317_g1,c396863_g1,c232321_g1,c158904_g1,c89751_g1,c41091_g1,c88798_g1,c45033_g1,c20923_g1,c161239_g1,c6124_g1,c362066_g1,c196399_g1,c183760_g1,c341936_g1,c383340_g1,c263986_g1,c59649_g1,c263786_g1,c74081_g1,c2946_g1,c22080_g1,c21381_g1,c113707_g1,c100905…
biological_process	GO:0046068 cGMP metabolic process	6 out of 101103 genes, 0.0%	6 out of 101103 genes, 0.0%	1	c85868_g1,c395777_g1,c50759_g1,c217820_g1,c200934_g1,c50760_g1
biological_process	GO:0060260 regulation of transcription initiation from RNA polymerase II promoter	67 out of 101103 genes, 0.1%	67 out of 101103 genes, 0.1%	1	c29961_g1,c81209_g1,c216838_g1,c126674_g1,c303352_g1,c170839_g1,c188430_g1,c265508_g1,c188579_g1,c27201_g1,c45692_g1,c50744_g1,c57822_g1,c132535_g1,c233142_g1,c364999_g1,c155858_g1,c136490_g1,c216773_g1,c100567_g1,c38384_g1,c371591_g1,c170843_g1,c90437_g1,c117391_g1,c330366_g1,c122112_g1,c62864_g1,c132533_g1,c29960_g1,c12200_g1,c196474_g1,c8353_g1,c216855_g1,c262723_g1,c170841_g1,c47390_g1,c25879…
biological_process	GO:0042446 hormone biosynthetic process	54 out of 101103 genes, 0.1%	54 out of 101103 genes, 0.1%	1	c77892_g1,c30332_g1,c231999_g1,c79526_g1,c77900_g1,c77880_g1,c89786_g1,c377004_g1,c339688_g1,c24757_g1,c11547_g1,c77881_g1,c355226_g1,c311708_g1,c248862_g1,c232001_g1,c393948_g1,c56067_g1,c119760_g1,c21315_g1,c53291_g1,c53695_g1,c102835_g1,c77904_g1,c175874_g1,c192164_g1,c75855_g1,c86267_g1,c105809_g1,c368673_g1,c258246_g1,c7356_g1,c243471_g1,c260246_g1,c108113_g1,c149942_g1,c84435_g1,c77901_g1,c…
molecular_function	GO:0016794 diphosphoric monoester hydrolase activity	10 out of 101103 genes, 0.0%	10 out of 101103 genes, 0.0%	1	c342339_g1,c149994_g1,c239880_g1,c1132_g1,c149999_g1,c121436_g1,c150001_g1,c380277_g1,c149996_g1,c17854_g1
biological_process	GO:0009082 branched-chain amino acid biosynthetic process	189 out of 101103 genes, 0.2%	189 out of 101103 genes, 0.2%	1	c66448_g1,c137037_g1,c12013_g1,c168028_g1,c153173_g1,c152309_g1,c222641_g1,c88865_g1,c277658_g1,c136991_g1,c341030_g1,c327747_g1,c252802_g1,c242792_g1,c338532_g1,c291025_g1,c367477_g1,c32825_g1,c212161_g1,c149323_g1,c273840_g1,c258066_g1,c185476_g1,c168297_g1,c145593_g1,c109548_g1,c281725_g1,c149322_g1,c149324_g1,c75145_g1,c196377_g1,c228401_g1,c182561_g1,c149319_g1,c149320_g1,c323177_g1,c312997_…
molecular_function	GO:0000026 alpha-1,2-mannosyltransferase activity	4 out of 101103 genes, 0.0%	4 out of 101103 genes, 0.0%	1	c97355_g1,c395369_g1,c364629_g1,c74780_g1
cellular_component	GO:0001527 microfibril	9 out of 101103 genes, 0.0%	9 out of 101103 genes, 0.0%	1	c99099_g1,c160025_g1,c213261_g1,c95112_g1,c81978_g1,c66227_g1,c239768_g1,c315657_g1,c239780_g1
molecular_function	GO:0016727 oxidoreductase activity, acting on CH or CH2 groups, oxygen as acceptor	4 out of 101103 genes, 0.0%	4 out of 101103 genes, 0.0%	1	c293894_g1,c158976_g1,c291826_g1,c12682_g1
molecular_function	GO:0015417 polyamine-transporting ATPase activity	3 out of 101103 genes, 0.0%	3 out of 101103 genes, 0.0%	1	c21489_g1,c86434_g1,c260238_g1
biological_process	GO:0030041 actin filament polymerization	5 out of 101103 genes, 0.0%	5 out of 101103 genes, 0.0%	1	c201138_g1,c30694_g1,c2909_g1,c7776_g1,c312021_g1
biological_process	GO:0007215 glutamate receptor signaling pathway	39 out of 101103 genes, 0.0%	39 out of 101103 genes, 0.0%	1	c305630_g1,c251137_g1,c50983_g1,c251135_g1,c73334_g1,c37321_g1,c157528_g1,c76687_g1,c72739_g1,c141835_g1,c357159_g1,c251133_g1,c76686_g1,c190460_g1,c50982_g1,c168920_g1,c149967_g1,c192107_g1,c73333_g1,c71713_g1,c106152_g1,c315292_g1,c232619_g1,c258884_g1,c275989_g1,c149968_g1,c394536_g1,c196939_g1,c28199_g1,c35724_g1,c336439_g1,c9760_g1,c11198_g1,c190459_g1,c369424_g1,c251136_g1,c99293_g1,c99313_…
biological_process	GO:0090333 regulation of stomatal closure	7 out of 101103 genes, 0.0%	7 out of 101103 genes, 0.0%	1	c313388_g1,c169200_g1,c160557_g1,c160562_g1,c160567_g1,c333389_g1,c160560_g1
biological_process	GO:0000462 maturation of SSU-rRNA from tricistronic rRNA transcript (SSU-rRNA, 5.8S rRNA, LSU-rRNA)	241 out of 101103 genes, 0.2%	241 out of 101103 genes, 0.2%	1	c124559_g1,c25236_g1,c230658_g1,c304102_g1,c171525_g1,c132137_g1,c95272_g1,c155898_g1,c105797_g1,c171523_g1,c123598_g1,c235900_g1,c95110_g1,c264379_g1,c264375_g1,c66801_g1,c235899_g1,c185137_g1,c118750_g1,c82174_g1,c171532_g1,c4346_g1,c255048_g1,c218137_g1,c176779_g1,c82171_g1,c184725_g1,c142093_g1,c235898_g1,c119995_g1,c132455_g1,c140573_g1,c14571_g1,c230653_g1,c132152_g1,c71919_g1,c349486_g1,c1…
molecular_function	GO:0016208 AMP binding	40 out of 101103 genes, 0.0%	40 out of 101103 genes, 0.0%	1	c394923_g1,c66752_g1,c363402_g1,c168523_g1,c64929_g1,c12554_g1,c40930_g1,c148238_g1,c41957_g1,c83463_g1,c255532_g1,c129731_g1,c392051_g1,c158193_g1,c263104_g1,c13215_g1,c114952_g1,c158192_g1,c303516_g1,c204182_g1,c94341_g1,c58895_g1,c42169_g1,c300964_g1,c14891_g1,c84660_g1,c167694_g1,c269897_g1,c158744_g1,c210491_g1,c41083_g1,c235750_g1,c290353_g1,c41958_g1,c211500_g1,c168524_g1,c361924_g1,c19114…
biological_process	GO:0000395 mRNA 5'-splice site recognition	5 out of 101103 genes, 0.0%	5 out of 101103 genes, 0.0%	1	c248289_g1,c122316_g1,c375089_g1,c122317_g1,c248288_g1
biological_process	GO:0071569 protein ufmylation	2 out of 101103 genes, 0.0%	2 out of 101103 genes, 0.0%	1	c94494_g1,c27123_g1
biological_process	GO:0044262 cellular carbohydrate metabolic process	1099 out of 101103 genes, 1.1%	1099 out of 101103 genes, 1.1%	1	c192758_g1,c151861_g1,c378728_g1,c361345_g1,c216903_g1,c394962_g1,c25351_g1,c161367_g1,c324195_g1,c296264_g1,c165162_g1,c111236_g1,c232321_g1,c89751_g1,c191090_g1,c134643_g1,c44770_g1,c148423_g1,c295746_g1,c9027_g1,c40796_g1,c260766_g1,c335148_g1,c395529_g1,c196184_g1,c59039_g1,c21050_g1,c167955_g1,c386733_g1,c248606_g1,c222749_g1,c356709_g1,c291457_g1,c351562_g1,c160020_g1,c261595_g1,c365916_g1,…
molecular_function	GO:0043492 ATPase activity, coupled to movement of substances	1201 out of 101103 genes, 1.2%	1201 out of 101103 genes, 1.2%	1	c383497_g1,c149854_g1,c167475_g1,c332868_g1,c240681_g1,c247689_g1,c125657_g1,c98274_g1,c10902_g1,c388891_g1,c268199_g1,c183760_g1,c395121_g1,c361087_g1,c313376_g1,c184856_g1,c336848_g1,c326460_g1,c231583_g1,c24991_g1,c22080_g1,c146023_g1,c310105_g1,c288057_g1,c95848_g1,c169448_g1,c561_g1,c52062_g1,c40797_g1,c160020_g1,c369384_g1,c231585_g1,c388124_g1,c365365_g1,c126656_g1,c318972_g1,c225785_g1,c2…
biological_process	GO:0060701 negative regulation of ribonuclease activity	4 out of 101103 genes, 0.0%	4 out of 101103 genes, 0.0%	1	c39637_g1,c242851_g1,c395610_g1,c250140_g1
biological_process	GO:0032102 negative regulation of response to external stimulus	10 out of 101103 genes, 0.0%	10 out of 101103 genes, 0.0%	1	c167115_g1,c22596_g1,c300787_g1,c142163_g1,c259751_g1,c259753_g1,c300994_g1,c186171_g1,c252539_g1,c259756_g1
molecular_function	GO:0008422 beta-glucosidase activity	59 out of 101103 genes, 0.1%	59 out of 101103 genes, 0.1%	1	c92381_g1,c163187_g1,c77270_g1,c388540_g1,c300531_g1,c174844_g1,c366536_g1,c293675_g1,c92387_g1,c92383_g1,c100132_g1,c165888_g1,c1657_g1,c395873_g1,c224023_g1,c363644_g1,c31685_g1,c301732_g1,c364615_g1,c354324_g1,c338397_g1,c250490_g1,c257659_g1,c380505_g1,c349450_g1,c268580_g1,c320950_g1,c391754_g1,c337458_g1,c72885_g1,c315779_g1,c393398_g1,c92386_g1,c387730_g1,c350317_g1,c30966_g1,c7839_g1,c268…
molecular_function	GO:0043168 anion binding	16017 out of 101103 genes, 15.8%	16017 out of 101103 genes, 15.8%	1	c396447_g1,c81608_g1,c210771_g1,c18802_g1,c86601_g1,c243283_g1,c51217_g1,c157705_g1,c4228_g1,c308774_g1,c380218_g1,c221328_g1,c253680_g1,c249918_g1,c247661_g1,c139869_g1,c264309_g1,c79321_g1,c99310_g1,c48318_g1,c257771_g1,c255082_g1,c384729_g1,c290671_g1,c253182_g1,c204340_g1,c141144_g1,c220362_g1,c247689_g1,c41091_g1,c373310_g1,c185159_g1,c107500_g1,c107570_g1,c1054_g1,c215755_g1,c196399_g1,c151…
biological_process	GO:0033365 protein localization to organelle	468 out of 101103 genes, 0.5%	468 out of 101103 genes, 0.5%	1	c281852_g1,c126354_g1,c54500_g1,c391860_g1,c127731_g1,c358607_g1,c110386_g1,c378689_g1,c378201_g1,c318516_g1,c139786_g1,c35374_g1,c267651_g1,c25810_g1,c306825_g1,c90516_g1,c152824_g1,c79956_g1,c302661_g1,c82033_g1,c333268_g1,c288665_g1,c257390_g1,c290004_g1,c157688_g1,c112830_g1,c84916_g1,c192465_g1,c367772_g1,c20923_g1,c45639_g1,c362066_g1,c101041_g1,c12959_g1,c204359_g1,c22326_g1,c142648_g1,c12…
biological_process	GO:0010411 xyloglucan metabolic process	109 out of 101103 genes, 0.1%	109 out of 101103 genes, 0.1%	1	c222790_g1,c151861_g1,c117124_g1,c181395_g1,c378728_g1,c200330_g1,c117128_g1,c110289_g1,c292438_g1,c200333_g1,c341551_g1,c247924_g1,c347116_g1,c23427_g1,c200017_g1,c111236_g1,c164516_g1,c181427_g1,c338580_g1,c106502_g1,c315905_g1,c327886_g1,c110287_g1,c110288_g1,c278639_g1,c164992_g1,c155165_g1,c327326_g1,c135541_g1,c117116_g1,c164507_g1,c8700_g1,c192318_g1,c164986_g1,c186866_g1,c260766_g1,c82154…
molecular_function	GO:0043141 ATP-dependent 5'-3' DNA helicase activity	29 out of 101103 genes, 0.0%	29 out of 101103 genes, 0.0%	1	c267997_g1,c358961_g1,c217467_g1,c391971_g1,c203784_g1,c105214_g1,c77647_g1,c244224_g1,c138929_g1,c105223_g1,c260763_g1,c376046_g1,c217471_g1,c217469_g1,c6220_g1,c281959_g1,c229000_g1,c100578_g1,c99418_g1,c291947_g1,c77648_g1,c6949_g1,c17763_g1,c175620_g1,c126628_g1,c217470_g1,c30148_g1,c30147_g1,c8701_g1
biological_process	GO:0030244 cellulose biosynthetic process	183 out of 101103 genes, 0.2%	183 out of 101103 genes, 0.2%	1	c269677_g1,c96142_g1,c228695_g1,c177874_g1,c216903_g1,c366888_g1,c189558_g1,c174546_g1,c203750_g1,c15034_g1,c94466_g1,c191385_g1,c68086_g1,c89751_g1,c337766_g1,c191090_g1,c134643_g1,c26209_g1,c218303_g1,c95321_g1,c72172_g1,c30898_g1,c266281_g1,c9027_g1,c87208_g1,c78426_g1,c52832_g1,c386397_g1,c9026_g1,c291853_g1,c281795_g1,c382289_g1,c60366_g1,c167955_g1,c39689_g1,c189852_g1,c87207_g1,c356709_g1,…
cellular_component	GO:0000776 kinetochore	14 out of 101103 genes, 0.0%	14 out of 101103 genes, 0.0%	1	c6626_g1,c126354_g1,c91457_g1,c24189_g1,c126353_g1,c301211_g1,c23855_g1,c6627_g1,c51800_g1,c246204_g1,c333317_g1,c189579_g1,c246202_g1,c246203_g1
cellular_component	GO:0070531 BRCA1-A complex	3 out of 101103 genes, 0.0%	3 out of 101103 genes, 0.0%	1	c140758_g1,c297730_g1,c317773_g1
cellular_component	GO:1990077 primosome complex	2 out of 101103 genes, 0.0%	2 out of 101103 genes, 0.0%	1	c360854_g1,c79735_g1
molecular_function	GO:0008839 4-hydroxy-tetrahydrodipicolinate reductase	9 out of 101103 genes, 0.0%	9 out of 101103 genes, 0.0%	1	c64830_g1,c100198_g1,c205065_g1,c100200_g1,c387408_g1,c205066_g1,c100199_g1,c100201_g1,c235334_g1
biological_process	GO:0044765 single-organism transport	7009 out of 101103 genes, 6.9%	7009 out of 101103 genes, 6.9%	1	c327707_g1,c204365_g1,c225424_g1,c225347_g1,c187851_g1,c81608_g1,c353958_g1,c29393_g1,c392343_g1,c383497_g1,c101752_g1,c112251_g1,c162074_g1,c272109_g1,c240681_g1,c391389_g1,c243558_g1,c219408_g1,c388530_g1,c247689_g1,c20923_g1,c173829_g1,c41517_g1,c251133_g1,c362066_g1,c224210_g1,c100623_g1,c9185_g1,c63637_g1,c384219_g1,c183760_g1,c346161_g1,c146198_g1,c194418_g1,c84994_g1,c326460_g1,c263786_g1,…
biological_process	GO:0019447 D-cysteine catabolic process	8 out of 101103 genes, 0.0%	8 out of 101103 genes, 0.0%	1	c140483_g1,c380849_g1,c298393_g1,c140479_g1,c104162_g1,c207020_g1,c207025_g1,c207021_g1
cellular_component	GO:0000922 spindle pole	18 out of 101103 genes, 0.0%	18 out of 101103 genes, 0.0%	1	c582_g1,c390192_g1,c298642_g1,c389896_g1,c317708_g1,c122998_g1,c389355_g1,c152348_g1,c336497_g1,c314359_g1,c8432_g1,c123006_g1,c244466_g1,c74299_g1,c314014_g1,c299609_g1,c335409_g1,c331491_g1
biological_process	GO:0014070 response to organic cyclic compound	137 out of 101103 genes, 0.1%	137 out of 101103 genes, 0.1%	1	c143868_g1,c51119_g1,c291006_g1,c233402_g1,c243283_g1,c134424_g1,c123340_g1,c300563_g1,c371904_g1,c248205_g1,c334200_g1,c189611_g1,c94573_g1,c212359_g1,c212357_g1,c123438_g1,c150440_g1,c169606_g1,c14981_g1,c316570_g1,c263720_g1,c87187_g1,c379426_g1,c324445_g1,c299389_g1,c283260_g1,c94944_g1,c44834_g1,c395777_g1,c146363_g1,c371221_g1,c185358_g1,c36315_g1,c197583_g1,c94574_g1,c176543_g1,c82678_g1,c…
cellular_component	GO:0071021 U2-type post-spliceosomal complex	2 out of 101103 genes, 0.0%	2 out of 101103 genes, 0.0%	1	c256352_g1,c50726_g1
biological_process	GO:0006269 DNA replication, synthesis of RNA primer	3 out of 101103 genes, 0.0%	3 out of 101103 genes, 0.0%	1	c360854_g1,c335196_g1,c79735_g1
biological_process	GO:0009739 response to gibberellin	26 out of 101103 genes, 0.0%	26 out of 101103 genes, 0.0%	1	c123438_g1,c377362_g1,c23339_g1,c7300_g1,c5937_g1,c7991_g1,c281315_g1,c13940_g1,c363747_g1,c258310_g1,c56834_g1,c84788_g1,c118638_g1,c251903_g1,c208315_g1,c137120_g1,c264292_g1,c269341_g1,c2135_g1,c73556_g1,c13939_g1,c306458_g1,c86766_g1,c112084_g1,c386215_g1,c264285_g1
biological_process	GO:0007088 regulation of mitotic nuclear division	44 out of 101103 genes, 0.0%	44 out of 101103 genes, 0.0%	1	c6626_g1,c170629_g1,c255339_g1,c24189_g1,c211806_g1,c249618_g1,c98827_g1,c35374_g1,c226731_g1,c6627_g1,c246204_g1,c222920_g1,c146178_g1,c246203_g1,c376762_g1,c311356_g1,c213193_g1,c11681_g1,c91457_g1,c379948_g1,c305320_g1,c344798_g1,c23855_g1,c51800_g1,c189579_g1,c195375_g1,c59874_g1,c43633_g1,c109555_g1,c291354_g1,c351720_g1,c207481_g1,c361491_g1,c195378_g1,c218899_g1,c241578_g1,c30399_g1,c34345…
cellular_component	GO:0036064 ciliary basal body	12 out of 101103 genes, 0.0%	12 out of 101103 genes, 0.0%	1	c181636_g1,c93490_g1,c293475_g1,c289452_g1,c130067_g1,c230820_g1,c108041_g1,c137160_g1,c59274_g1,c228777_g1,c5203_g1,c228778_g1
molecular_function	GO:0010276 phytol kinase activity	3 out of 101103 genes, 0.0%	3 out of 101103 genes, 0.0%	1	c84567_g1,c84569_g1,c84568_g1
molecular_function	GO:0050278 sedoheptulose-bisphosphatase activity	3 out of 101103 genes, 0.0%	3 out of 101103 genes, 0.0%	1	c152105_g1,c284762_g1,c102791_g1
cellular_component	GO:0031298 replication fork protection complex	20 out of 101103 genes, 0.0%	20 out of 101103 genes, 0.0%	1	c188133_g1,c188114_g1,c232036_g1,c188132_g1,c138995_g1,c135209_g1,c161238_g1,c71130_g1,c188117_g1,c223458_g1,c138996_g1,c188127_g1,c188110_g1,c188118_g1,c48167_g1,c223460_g1,c115472_g1,c188115_g1,c188130_g1,c207981_g1
biological_process	GO:0098657 import into cell	2 out of 101103 genes, 0.0%	2 out of 101103 genes, 0.0%	1	c125880_g1,c380299_g1
molecular_function	GO:0019789 SUMO transferase activity	18 out of 101103 genes, 0.0%	18 out of 101103 genes, 0.0%	1	c176208_g1,c379931_g1,c236864_g1,c28419_g1,c147626_g1,c130758_g1,c169949_g1,c236863_g1,c245819_g1,c147630_g1,c50351_g1,c45681_g1,c324079_g1,c162790_g1,c61909_g1,c48952_g1,c94841_g1,c245820_g1
biological_process	GO:0072665 protein localization to vacuole	20 out of 101103 genes, 0.0%	20 out of 101103 genes, 0.0%	1	c388449_g1,c22326_g1,c261610_g1,c128182_g1,c298063_g1,c110386_g1,c331378_g1,c325366_g1,c82824_g1,c229277_g1,c316799_g1,c261611_g1,c231306_g1,c242001_g1,c329385_g1,c45501_g1,c375117_g1,c288692_g1,c325282_g1,c218431_g1
molecular_function	GO:0050307 sucrose-phosphate phosphatase activity	5 out of 101103 genes, 0.0%	5 out of 101103 genes, 0.0%	1	c58943_g1,c395728_g1,c296070_g1,c245168_g1,c328603_g1
cellular_component	GO:0032777 Piccolo NuA4 histone acetyltransferase complex	5 out of 101103 genes, 0.0%	5 out of 101103 genes, 0.0%	1	c47501_g1,c336015_g1,c356410_g1,c322453_g1,c299700_g1
molecular_function	GO:0046523 S-methyl-5-thioribose-1-phosphate isomerase activity	11 out of 101103 genes, 0.0%	11 out of 101103 genes, 0.0%	1	c270925_g1,c382457_g1,c294492_g1,c288818_g1,c328253_g1,c210970_g1,c290285_g1,c181569_g1,c48843_g1,c170792_g1,c153081_g1
cellular_component	GO:0043240 Fanconi anaemia nuclear complex	4 out of 101103 genes, 0.0%	4 out of 101103 genes, 0.0%	1	c309683_g1,c362094_g1,c329212_g1,c226786_g1
biological_process	GO:0009870 defense response signaling pathway, resistance gene-dependent	4 out of 101103 genes, 0.0%	4 out of 101103 genes, 0.0%	1	c10478_g1,c29284_g1,c52175_g1,c42891_g1
biological_process	GO:0044710 single-organism metabolic process	20852 out of 101103 genes, 20.6%	20852 out of 101103 genes, 20.6%	1	c379865_g1,c185645_g1,c387277_g1,c212094_g1,c192975_g1,c205969_g1,c293386_g1,c119155_g1,c148275_g1,c230172_g1,c304487_g1,c133015_g1,c48318_g1,c165162_g1,c164868_g1,c304725_g1,c319352_g1,c361623_g1,c272641_g1,c220362_g1,c89751_g1,c45267_g1,c88117_g1,c266927_g1,c372394_g1,c295746_g1,c277272_g1,c221667_g1,c151357_g1,c251673_g1,c20796_g1,c15131_g1,c326460_g1,c92031_g1,c118981_g1,c394601_g1,c343805_g1…
cellular_component	GO:0009331 glycerol-3-phosphate dehydrogenase complex	41 out of 101103 genes, 0.0%	41 out of 101103 genes, 0.0%	1	c161070_g1,c346508_g1,c265031_g1,c212550_g1,c204891_g1,c275568_g1,c377_g1,c78493_g1,c278909_g1,c52862_g1,c231163_g1,c201847_g1,c204843_g1,c20211_g1,c19449_g1,c165005_g1,c212903_g1,c102701_g1,c156939_g1,c204890_g1,c252112_g1,c78494_g1,c276073_g1,c351099_g1,c71717_g1,c204842_g1,c1879_g1,c292810_g1,c245313_g1,c2266_g1,c80132_g1,c113935_g1,c41004_g1,c280627_g1,c37101_g1,c78495_g1,c338562_g1,c204892_g…
cellular_component	GO:0030529 intracellular ribonucleoprotein complex	8150 out of 101103 genes, 8.1%	8150 out of 101103 genes, 8.1%	1	c254549_g1,c73244_g1,c236431_g1,c200342_g1,c172028_g1,c7203_g1,c1538_g1,c45825_g1,c198366_g1,c241734_g1,c120837_g1,c16048_g1,c60323_g1,c208502_g1,c178778_g1,c107714_g1,c161367_g1,c129964_g1,c257121_g1,c149259_g1,c230172_g1,c263474_g1,c133015_g1,c215128_g1,c122317_g1,c249434_g1,c31381_g1,c216765_g1,c313_g1,c183994_g1,c142103_g1,c198219_g1,c307037_g1,c191637_g1,c135726_g1,c383340_g1,c263986_g1,c132…
biological_process	GO:0051301 cell division	194 out of 101103 genes, 0.2%	194 out of 101103 genes, 0.2%	1	c214711_g1,c211163_g1,c128182_g1,c25046_g1,c138640_g1,c127928_g1,c216014_g1,c307792_g1,c241855_g1,c325958_g1,c203945_g1,c168408_g1,c337524_g1,c199538_g1,c115705_g1,c247755_g1,c328269_g1,c115699_g1,c99346_g1,c317498_g1,c199528_g1,c50409_g1,c396349_g1,c388763_g1,c92706_g1,c362066_g1,c278826_g1,c82000_g1,c317311_g1,c199536_g1,c88321_g1,c390977_g1,c14119_g1,c121679_g1,c166269_g1,c359339_g1,c372832_g1…
biological_process	GO:0031145 anaphase-promoting complex-dependent proteasomal ubiquitin-dependent protein catabolic process	6 out of 101103 genes, 0.0%	6 out of 101103 genes, 0.0%	1	c376762_g1,c195378_g1,c213193_g1,c379948_g1,c305320_g1,c195375_g1
molecular_function	GO:0015450 P-P-bond-hydrolysis-driven protein transmembrane transporter activity	38 out of 101103 genes, 0.0%	38 out of 101103 genes, 0.0%	1	c94698_g1,c141807_g1,c4932_g1,c353816_g1,c66454_g1,c274510_g1,c171401_g1,c19215_g1,c52990_g1,c232639_g1,c141806_g1,c141808_g1,c330549_g1,c141804_g1,c89146_g1,c244123_g1,c211010_g1,c198698_g1,c302875_g1,c361468_g1,c149090_g1,c141810_g1,c141809_g1,c136_g1,c322563_g1,c166271_g1,c287172_g1,c207526_g1,c372722_g1,c377547_g1,c268647_g1,c141803_g1,c79780_g1,c171417_g1,c239509_g1,c239510_g1,c163691_g1,c89…
cellular_component	GO:1902555 endoribonuclease complex	12 out of 101103 genes, 0.0%	12 out of 101103 genes, 0.0%	1	c37627_g1,c300452_g1,c332623_g1,c34199_g1,c331046_g1,c104857_g1,c306852_g1,c34198_g1,c369074_g1,c34200_g1,c320225_g1,c175525_g1
molecular_function	GO:0008375 acetylglucosaminyltransferase activity	113 out of 101103 genes, 0.1%	113 out of 101103 genes, 0.1%	1	c333471_g1,c247921_g1,c197631_g1,c181956_g1,c389891_g1,c246043_g1,c299043_g1,c151546_g1,c305384_g1,c160178_g1,c322076_g1,c197626_g1,c131700_g1,c103266_g1,c203431_g1,c381047_g1,c203429_g1,c100333_g1,c51932_g1,c315745_g1,c222431_g1,c91655_g1,c60447_g1,c108195_g1,c93759_g1,c315564_g1,c365844_g1,c351370_g1,c328092_g1,c197629_g1,c100317_g1,c264011_g1,c152957_g1,c132776_g1,c28529_g1,c132772_g1,c267720_…
biological_process	GO:0050794 regulation of cellular process	7113 out of 101103 genes, 7.0%	7113 out of 101103 genes, 7.0%	1	c59037_g1,c360414_g1,c225347_g1,c305633_g1,c240653_g1,c243283_g1,c195499_g1,c161184_g1,c71885_g1,c100080_g1,c256241_g1,c60323_g1,c296025_g1,c255016_g1,c139869_g1,c117781_g1,c360851_g1,c301135_g1,c201752_g1,c285889_g1,c328136_g1,c19457_g1,c251133_g1,c199365_g1,c364826_g1,c385115_g1,c209248_g1,c359503_g1,c322507_g1,c259673_g1,c260571_g1,c80881_g1,c36974_g1,c161009_g1,c108091_g1,c266313_g1,c22080_g1…
biological_process	GO:0046907 intracellular transport	1625 out of 101103 genes, 1.6%	1625 out of 101103 genes, 1.6%	1	c210580_g1,c225347_g1,c195728_g1,c353816_g1,c240302_g1,c318516_g1,c139786_g1,c66622_g1,c112251_g1,c162074_g1,c391389_g1,c51311_g1,c203426_g1,c158904_g1,c157688_g1,c112830_g1,c20923_g1,c45639_g1,c362066_g1,c66191_g1,c154235_g1,c26524_g1,c21690_g1,c395121_g1,c194418_g1,c159530_g1,c82504_g1,c238930_g1,c216824_g1,c116731_g1,c312342_g1,c312315_g1,c230390_g1,c348683_g1,c173611_g1,c173600_g1,c23569_g1,c…
molecular_function	GO:0003690 double-stranded DNA binding	175 out of 101103 genes, 0.2%	175 out of 101103 genes, 0.2%	1	c209189_g1,c243941_g1,c379784_g1,c389763_g1,c170773_g1,c137561_g1,c278957_g1,c376984_g1,c262194_g1,c87492_g1,c169780_g1,c141874_g1,c102178_g1,c85045_g1,c181859_g1,c397034_g1,c344742_g1,c308528_g1,c161410_g1,c100156_g1,c149079_g1,c345457_g1,c7991_g1,c310260_g1,c67535_g1,c370999_g1,c351125_g1,c334578_g1,c80881_g1,c209186_g1,c78559_g1,c210888_g1,c300985_g1,c381785_g1,c250208_g1,c345988_g1,c243061_g1…
molecular_function	GO:0004424 imidazoleglycerol-phosphate dehydratase activity	9 out of 101103 genes, 0.0%	9 out of 101103 genes, 0.0%	1	c243945_g1,c221794_g1,c8651_g1,c169800_g1,c243943_g1,c51535_g1,c243947_g1,c352145_g1,c332943_g1
biological_process	GO:1901004 ubiquinone-6 metabolic process	8 out of 101103 genes, 0.0%	8 out of 101103 genes, 0.0%	1	c58077_g1,c58076_g1,c23237_g1,c10579_g1,c10580_g1,c156107_g1,c226063_g1,c23402_g1
biological_process	GO:1900140 regulation of seedling development	43 out of 101103 genes, 0.0%	43 out of 101103 genes, 0.0%	1	c294408_g1,c41369_g1,c345941_g1,c20582_g1,c51240_g1,c118551_g1,c194619_g1,c180673_g1,c360880_g1,c301547_g1,c273826_g1,c239779_g1,c316613_g1,c185851_g1,c279368_g1,c279541_g1,c57801_g1,c235752_g1,c379473_g1,c170679_g1,c330116_g1,c76065_g1,c170849_g1,c193272_g1,c173872_g1,c138207_g1,c164793_g1,c235753_g1,c266478_g1,c322537_g1,c143108_g1,c201746_g1,c43401_g1,c344439_g1,c235733_g1,c278537_g1,c179521_g…
molecular_function	GO:0003906 DNA-(apurinic or apyrimidinic site) lyase activity	27 out of 101103 genes, 0.0%	27 out of 101103 genes, 0.0%	1	c184348_g1,c247173_g1,c236964_g1,c45166_g1,c279674_g1,c363784_g1,c173188_g1,c184366_g1,c343818_g1,c334574_g1,c288647_g1,c191450_g1,c230172_g1,c376540_g1,c133015_g1,c184347_g1,c230178_g1,c230551_g1,c12569_g1,c280824_g1,c230554_g1,c287236_g1,c184358_g1,c376651_g1,c230173_g1,c50014_g1,c173189_g1
biological_process	GO:0006884 cell volume homeostasis	85 out of 101103 genes, 0.1%	85 out of 101103 genes, 0.1%	1	c264952_g1,c113951_g1,c162799_g1,c195089_g1,c321842_g1,c140631_g1,c187597_g1,c248274_g1,c272748_g1,c233274_g1,c222019_g1,c364039_g1,c248286_g1,c250057_g1,c197744_g1,c351639_g1,c30658_g1,c113940_g1,c156185_g1,c197084_g1,c263786_g1,c142725_g1,c66410_g1,c154922_g1,c302118_g1,c197094_g1,c184462_g1,c268318_g1,c2135_g1,c263792_g1,c142720_g1,c263790_g1,c142723_g1,c89017_g1,c193299_g1,c389660_g1,c197088_…
biological_process	GO:0048235 pollen sperm cell differentiation	5 out of 101103 genes, 0.0%	5 out of 101103 genes, 0.0%	1	c365438_g1,c305165_g1,c13031_g1,c35536_g1,c346201_g1
cellular_component	GO:0048471 perinuclear region of cytoplasm	10 out of 101103 genes, 0.0%	10 out of 101103 genes, 0.0%	1	c582_g1,c317910_g1,c392927_g1,c6811_g1,c302700_g1,c156210_g1,c208831_g1,c75241_g1,c133881_g1,c238926_g1
cellular_component	GO:0031371 ubiquitin conjugating enzyme complex	4 out of 101103 genes, 0.0%	4 out of 101103 genes, 0.0%	1	c368021_g1,c344362_g1,c391549_g1,c268872_g1
molecular_function	GO:0004022 alcohol dehydrogenase (NAD) activity	17 out of 101103 genes, 0.0%	17 out of 101103 genes, 0.0%	1	c177653_g1,c11266_g1,c342166_g1,c76172_g1,c96648_g1,c251038_g1,c120505_g1,c120510_g1,c2031_g1,c225865_g1,c222393_g1,c94498_g1,c262412_g1,c94174_g1,c116192_g1,c20818_g1,c156854_g1
biological_process	GO:0006626 protein targeting to mitochondrion	75 out of 101103 genes, 0.1%	75 out of 101103 genes, 0.1%	1	c239789_g1,c203550_g1,c66454_g1,c171295_g1,c162796_g1,c282351_g1,c19215_g1,c139786_g1,c52990_g1,c21708_g1,c14204_g1,c39557_g1,c306825_g1,c214003_g1,c287910_g1,c287754_g1,c353548_g1,c165814_g1,c257390_g1,c107900_g1,c20923_g1,c45639_g1,c320485_g1,c12959_g1,c101040_g1,c139326_g1,c142648_g1,c33754_g1,c299910_g1,c365323_g1,c24506_g1,c287172_g1,c9159_g1,c54238_g1,c186453_g1,c79781_g1,c64494_g1,c55602_g…
molecular_function	GO:0003840 gamma-glutamyltransferase activity	18 out of 101103 genes, 0.0%	18 out of 101103 genes, 0.0%	1	c93084_g1,c93086_g1,c130324_g1,c218458_g1,c102309_g1,c305043_g1,c317757_g1,c272919_g1,c871_g1,c331062_g1,c93083_g1,c301468_g1,c9891_g1,c204864_g1,c360075_g1,c347313_g1,c30697_g1,c93085_g1
molecular_function	GO:0003830 beta-1,4-mannosylglycoprotein 4-beta-N-acetylglucosaminyltransferase activity	12 out of 101103 genes, 0.0%	12 out of 101103 genes, 0.0%	1	c315832_g1,c213064_g1,c365844_g1,c351370_g1,c299043_g1,c305384_g1,c315721_g1,c386312_g1,c346501_g1,c15898_g1,c315745_g1,c311755_g1
biological_process	GO:0046146 tetrahydrobiopterin metabolic process	15 out of 101103 genes, 0.0%	15 out of 101103 genes, 0.0%	1	c222989_g1,c90399_g1,c317856_g1,c100162_g1,c222994_g1,c222981_g1,c349264_g1,c168222_g1,c222985_g1,c85900_g1,c222980_g1,c222993_g1,c202611_g1,c222984_g1,c222991_g1
biological_process	GO:0006857 oligopeptide transport	67 out of 101103 genes, 0.1%	67 out of 101103 genes, 0.1%	1	c124121_g1,c373799_g1,c369823_g1,c29393_g1,c142518_g1,c336751_g1,c142516_g1,c2896_g1,c72267_g1,c240604_g1,c203434_g1,c141118_g1,c396138_g1,c30688_g1,c203433_g1,c221361_g1,c89129_g1,c301689_g1,c184455_g1,c381016_g1,c162982_g1,c67014_g1,c321794_g1,c59201_g1,c246658_g1,c4620_g1,c35150_g1,c378017_g1,c371669_g1,c111365_g1,c13267_g1,c238183_g1,c360761_g1,c45142_g1,c331477_g1,c262141_g1,c212897_g1,c3951…
cellular_component	GO:0009574 preprophase band	8 out of 101103 genes, 0.0%	8 out of 101103 genes, 0.0%	1	c13850_g1,c99346_g1,c114769_g1,c99074_g1,c293723_g1,c54158_g1,c59008_g1,c72415_g1
biological_process	GO:0006433 prolyl-tRNA aminoacylation	21 out of 101103 genes, 0.0%	21 out of 101103 genes, 0.0%	1	c247464_g1,c204274_g1,c175706_g1,c334657_g1,c32990_g1,c323664_g1,c38204_g1,c292899_g1,c395194_g1,c175707_g1,c385577_g1,c45577_g1,c267472_g1,c320418_g1,c261613_g1,c352978_g1,c130443_g1,c231208_g1,c18698_g1,c152520_g1,c395036_g1
biological_process	GO:0051202 phytochromobilin metabolic process	2 out of 101103 genes, 0.0%	2 out of 101103 genes, 0.0%	1	c47363_g1,c161986_g1
biological_process	GO:0008203 cholesterol metabolic process	2 out of 101103 genes, 0.0%	2 out of 101103 genes, 0.0%	1	c217476_g1,c136665_g1
biological_process	GO:0071173 spindle assembly checkpoint	14 out of 101103 genes, 0.0%	14 out of 101103 genes, 0.0%	1	c6626_g1,c170629_g1,c351720_g1,c91457_g1,c24189_g1,c211806_g1,c23855_g1,c98827_g1,c6627_g1,c51800_g1,c246204_g1,c189579_g1,c246202_g1,c246203_g1
biological_process	GO:0042537 benzene-containing compound metabolic process	98 out of 101103 genes, 0.1%	98 out of 101103 genes, 0.1%	1	c330232_g1,c208118_g1,c110283_g1,c306951_g1,c203838_g1,c111569_g1,c135809_g1,c115683_g1,c111582_g1,c323555_g1,c367968_g1,c111575_g1,c44388_g1,c200036_g1,c193465_g1,c111574_g1,c210775_g1,c111565_g1,c210776_g1,c115692_g1,c159381_g1,c200016_g1,c193461_g1,c115685_g1,c80694_g1,c353768_g1,c111580_g1,c47299_g1,c111571_g1,c224495_g1,c73870_g1,c45794_g1,c117102_g1,c383631_g1,c111583_g1,c111577_g1,c259217_…
molecular_function	GO:0015207 adenine transmembrane transporter activity	2 out of 101103 genes, 0.0%	2 out of 101103 genes, 0.0%	1	c125880_g1,c380299_g1
biological_process	GO:0090114 COPII-coated vesicle budding	3 out of 101103 genes, 0.0%	3 out of 101103 genes, 0.0%	1	c383299_g1,c144409_g1,c263982_g1
biological_process	GO:0071028 nuclear mRNA surveillance	11 out of 101103 genes, 0.0%	11 out of 101103 genes, 0.0%	1	c60397_g1,c256352_g1,c50726_g1,c74178_g1,c362167_g1,c97482_g1,c198725_g1,c239652_g1,c250639_g1,c52319_g1,c250629_g1
biological_process	GO:0036473 cell death in response to oxidative stress	5 out of 101103 genes, 0.0%	5 out of 101103 genes, 0.0%	1	c118736_g1,c280813_g1,c272051_g1,c303852_g1,c246485_g1
biological_process	GO:0071027 nuclear RNA surveillance	15 out of 101103 genes, 0.0%	15 out of 101103 genes, 0.0%	1	c60397_g1,c256352_g1,c50726_g1,c74178_g1,c260960_g1,c161215_g1,c65223_g1,c161216_g1,c362167_g1,c97482_g1,c52319_g1,c198725_g1,c239652_g1,c250639_g1,c250629_g1
cellular_component	GO:0031353 integral component of plastid inner membrane	2 out of 101103 genes, 0.0%	2 out of 101103 genes, 0.0%	1	c10123_g1,c10124_g1
molecular_function	GO:0050203 oxalate-CoA ligase activity	7 out of 101103 genes, 0.0%	7 out of 101103 genes, 0.0%	1	c235750_g1,c235753_g1,c235733_g1,c278537_g1,c173872_g1,c51240_g1,c235752_g1
biological_process	GO:0032543 mitochondrial translation	108 out of 101103 genes, 0.1%	108 out of 101103 genes, 0.1%	1	c86990_g1,c11745_g1,c124931_g1,c14344_g1,c382151_g1,c352912_g1,c212039_g1,c354723_g1,c346976_g1,c112311_g1,c94_g1,c332811_g1,c288059_g1,c64823_g1,c176036_g1,c48758_g1,c310845_g1,c121890_g1,c151879_g1,c163406_g1,c121323_g1,c153533_g1,c46550_g1,c41091_g1,c30878_g1,c211976_g1,c177891_g1,c67774_g1,c30879_g1,c320811_g1,c100067_g1,c100060_g1,c286741_g1,c161199_g1,c121886_g1,c255787_g1,c232594_g1,c19639…
biological_process	GO:0085029 extracellular matrix assembly	17 out of 101103 genes, 0.0%	17 out of 101103 genes, 0.0%	1	c164239_g1,c237256_g1,c100730_g1,c79341_g1,c91272_g1,c100733_g1,c330584_g1,c223232_g1,c268574_g1,c3917_g1,c211827_g1,c211826_g1,c175874_g1,c335930_g1,c171460_g1,c211825_g1,c86022_g1
biological_process	GO:0006984 ER-nucleus signaling pathway	6 out of 101103 genes, 0.0%	6 out of 101103 genes, 0.0%	1	c66058_g1,c66059_g1,c37665_g1,c303161_g1,c181152_g1,c300278_g1
biological_process	GO:1904659 glucose transmembrane transport	19 out of 101103 genes, 0.0%	19 out of 101103 genes, 0.0%	1	c50358_g1,c329821_g1,c390237_g1,c209091_g1,c179411_g1,c179398_g1,c392327_g1,c209092_g1,c342364_g1,c354580_g1,c28260_g1,c243661_g1,c396966_g1,c177086_g1,c291973_g1,c14253_g1,c5048_g1,c62938_g1,c176984_g1
biological_process	GO:0031668 cellular response to extracellular stimulus	68 out of 101103 genes, 0.1%	68 out of 101103 genes, 0.1%	1	c269577_g1,c12986_g1,c366181_g1,c277845_g1,c225530_g1,c102795_g1,c54158_g1,c78990_g1,c50351_g1,c396875_g1,c99346_g1,c330615_g1,c263839_g1,c88590_g1,c99074_g1,c176208_g1,c114090_g1,c121910_g1,c225532_g1,c263847_g1,c210888_g1,c182047_g1,c225528_g1,c250872_g1,c337398_g1,c183414_g1,c89063_g1,c48427_g1,c256268_g1,c340976_g1,c155439_g1,c28419_g1,c203447_g1,c336346_g1,c263854_g1,c363610_g1,c29833_g1,c79…
cellular_component	GO:0043226 organelle	25773 out of 101103 genes, 25.5%	25773 out of 101103 genes, 25.5%	1	c379865_g1,c185645_g1,c236431_g1,c395872_g1,c357284_g1,c86601_g1,c198366_g1,c256241_g1,c120837_g1,c112251_g1,c149259_g1,c230172_g1,c301135_g1,c24346_g1,c133015_g1,c384729_g1,c215128_g1,c319352_g1,c85624_g1,c328136_g1,c266927_g1,c161239_g1,c6124_g1,c191637_g1,c135726_g1,c151357_g1,c260571_g1,c96563_g1,c157344_g1,c392927_g1,c251673_g1,c263786_g1,c288077_g1,c108091_g1,c192933_g1,c24148_g1,c297117_g1…
molecular_function	GO:0043022 ribosome binding	162 out of 101103 genes, 0.2%	162 out of 101103 genes, 0.2%	1	c116421_g1,c283819_g1,c198423_g1,c123762_g1,c347409_g1,c252257_g1,c128081_g1,c109604_g1,c208634_g1,c100441_g1,c213301_g1,c342105_g1,c95573_g1,c40119_g1,c183458_g1,c116413_g1,c393856_g1,c380339_g1,c139901_g1,c325153_g1,c198422_g1,c130356_g1,c135908_g1,c226670_g1,c95572_g1,c141788_g1,c123770_g1,c95570_g1,c348817_g1,c256952_g1,c319531_g1,c36974_g1,c385763_g1,c33976_g1,c233260_g1,c376832_g1,c2946_g1,…
biological_process	GO:0019365 pyridine nucleotide salvage	3 out of 101103 genes, 0.0%	3 out of 101103 genes, 0.0%	1	c324423_g1,c166848_g1,c218678_g1
biological_process	GO:1902000 homogentisate catabolic process	4 out of 101103 genes, 0.0%	4 out of 101103 genes, 0.0%	1	c98117_g1,c166753_g1,c283509_g1,c76605_g1
molecular_function	GO:0004090 carbonyl reductase (NADPH) activity	2 out of 101103 genes, 0.0%	2 out of 101103 genes, 0.0%	1	c138114_g1,c158338_g1
biological_process	GO:0015781 pyrimidine nucleotide-sugar transport	8 out of 101103 genes, 0.0%	8 out of 101103 genes, 0.0%	1	c79951_g1,c305253_g1,c352905_g1,c210753_g1,c310430_g1,c335856_g1,c386877_g1,c342125_g1
molecular_function	GO:0019707 protein-cysteine S-acyltransferase activity	54 out of 101103 genes, 0.1%	54 out of 101103 genes, 0.1%	1	c318648_g1,c155235_g1,c155236_g1,c312599_g1,c367569_g1,c56434_g1,c325855_g1,c393149_g1,c307673_g1,c271485_g1,c122998_g1,c381279_g1,c318537_g1,c67687_g1,c353919_g1,c360301_g1,c272677_g1,c321361_g1,c311807_g1,c154326_g1,c127597_g1,c123006_g1,c251353_g1,c155232_g1,c298633_g1,c301290_g1,c127187_g1,c367030_g1,c369739_g1,c395117_g1,c155233_g1,c298962_g1,c12726_g1,c167676_g1,c155229_g1,c91168_g1,c340345…
molecular_function	GO:0080130 L-phenylalanine:2-oxoglutarate aminotransferase activity	40 out of 101103 genes, 0.0%	40 out of 101103 genes, 0.0%	1	c338951_g1,c201401_g1,c366490_g1,c249095_g1,c350716_g1,c59036_g1,c298455_g1,c371473_g1,c253182_g1,c281371_g1,c249101_g1,c378907_g1,c142228_g1,c133084_g1,c320959_g1,c375037_g1,c306660_g1,c366518_g1,c249102_g1,c379523_g1,c305486_g1,c57603_g1,c380425_g1,c396544_g1,c337400_g1,c233237_g1,c170232_g1,c164379_g1,c387419_g1,c249096_g1,c332881_g1,c44561_g1,c249103_g1,c266710_g1,c121798_g1,c335567_g1,c36103…
molecular_function	GO:0004516 nicotinate phosphoribosyltransferase activity	3 out of 101103 genes, 0.0%	3 out of 101103 genes, 0.0%	1	c324423_g1,c166848_g1,c218678_g1
molecular_function	GO:0032403 protein complex binding	296 out of 101103 genes, 0.3%	296 out of 101103 genes, 0.3%	1	c47427_g1,c242133_g1,c396857_g1,c395491_g1,c126404_g1,c380885_g1,c371342_g1,c325958_g1,c36078_g1,c165680_g1,c149920_g1,c272111_g1,c302700_g1,c174489_g1,c377993_g1,c281928_g1,c125391_g1,c298670_g1,c181634_g1,c68830_g1,c37519_g1,c154235_g1,c390192_g1,c353187_g1,c314773_g1,c173485_g1,c37705_g1,c14119_g1,c393888_g1,c319256_g1,c272202_g1,c208550_g1,c183271_g1,c82562_g1,c380321_g1,c332211_g1,c149137_g1…
biological_process	GO:0071033 nuclear retention of pre-mRNA at the site of transcription	6 out of 101103 genes, 0.0%	6 out of 101103 genes, 0.0%	1	c60397_g1,c256352_g1,c50726_g1,c362167_g1,c52319_g1,c198725_g1
cellular_component	GO:0032587 ruffle membrane	4 out of 101103 genes, 0.0%	4 out of 101103 genes, 0.0%	1	c284218_g1,c306190_g1,c22545_g1,c267505_g1
biological_process	GO:0042182 ketone catabolic process	23 out of 101103 genes, 0.0%	23 out of 101103 genes, 0.0%	1	c111258_g1,c231365_g1,c150238_g1,c292296_g1,c353412_g1,c298627_g1,c80874_g1,c144994_g1,c335767_g1,c156454_g1,c144995_g1,c127342_g1,c389887_g1,c166884_g1,c204843_g1,c318989_g1,c37749_g1,c2275_g1,c72822_g1,c281972_g1,c335794_g1,c371841_g1,c74681_g1
biological_process	GO:0019377 glycolipid catabolic process	11 out of 101103 genes, 0.0%	11 out of 101103 genes, 0.0%	1	c222228_g1,c31130_g1,c19005_g1,c75139_g1,c361126_g1,c293655_g1,c297755_g1,c349392_g1,c42960_g1,c298959_g1,c181942_g1
biological_process	GO:1902533 positive regulation of intracellular signal transduction	28 out of 101103 genes, 0.0%	28 out of 101103 genes, 0.0%	1	c259408_g1,c44093_g1,c360571_g1,c223076_g1,c59380_g1,c387913_g1,c161530_g1,c300367_g1,c381534_g1,c2911_g1,c246079_g1,c364084_g1,c394915_g1,c144431_g1,c297155_g1,c40402_g1,c369013_g1,c223079_g1,c12241_g1,c54676_g1,c53436_g1,c2912_g1,c302458_g1,c18027_g1,c378169_g1,c223078_g1,c88188_g1,c309966_g1
biological_process	GO:0006522 alanine metabolic process	5 out of 101103 genes, 0.0%	5 out of 101103 genes, 0.0%	1	c338951_g1,c50572_g1,c204864_g1,c284979_g1,c218316_g1
molecular_function	GO:0036009 protein-glutamine N-methyltransferase activity	18 out of 101103 genes, 0.0%	18 out of 101103 genes, 0.0%	1	c49343_g1,c49422_g1,c211866_g1,c349337_g1,c150049_g1,c211871_g1,c45825_g1,c36760_g1,c150048_g1,c99070_g1,c211865_g1,c45391_g1,c293483_g1,c211867_g1,c211868_g1,c150045_g1,c268845_g1,c3707_g1
molecular_function	GO:0008373 sialyltransferase activity	8 out of 101103 genes, 0.0%	8 out of 101103 genes, 0.0%	1	c243512_g1,c368901_g1,c349992_g1,c302717_g1,c372830_g1,c14623_g1,c302627_g1,c65261_g1
biological_process	GO:0006032 chitin catabolic process	90 out of 101103 genes, 0.1%	90 out of 101103 genes, 0.1%	1	c87209_g1,c235833_g1,c136331_g1,c55874_g1,c68910_g1,c282217_g1,c159019_g1,c394849_g1,c240385_g1,c15034_g1,c197350_g1,c197348_g1,c186971_g1,c180451_g1,c7341_g1,c122706_g1,c263771_g1,c122703_g1,c78712_g1,c197975_g1,c219767_g1,c211780_g1,c127107_g1,c297387_g1,c93014_g1,c182484_g1,c180449_g1,c125618_g1,c87208_g1,c240391_g1,c97526_g1,c240396_g1,c220065_g1,c151839_g1,c180452_g1,c197968_g1,c87207_g1,c18…
biological_process	GO:0031507 heterochromatin assembly	13 out of 101103 genes, 0.0%	13 out of 101103 genes, 0.0%	1	c10444_g1,c101609_g1,c372848_g1,c300985_g1,c101606_g1,c44163_g1,c101608_g1,c9019_g1,c389763_g1,c72717_g1,c263196_g1,c134887_g1,c310318_g1
biological_process	GO:0010117 photoprotection	2 out of 101103 genes, 0.0%	2 out of 101103 genes, 0.0%	1	c272051_g1,c334608_g1
biological_process	GO:0035384 thioester biosynthetic process	163 out of 101103 genes, 0.2%	163 out of 101103 genes, 0.2%	1	c160760_g1,c173278_g1,c363402_g1,c120377_g1,c152571_g1,c6950_g1,c55694_g1,c244220_g1,c197647_g1,c66135_g1,c228803_g1,c362338_g1,c81401_g1,c6471_g1,c120394_g1,c8288_g1,c203173_g1,c160744_g1,c263104_g1,c134778_g1,c204182_g1,c94341_g1,c99369_g1,c58895_g1,c35753_g1,c146095_g1,c25260_g1,c220739_g1,c16736_g1,c156450_g1,c352898_g1,c255412_g1,c167694_g1,c90503_g1,c72502_g1,c391910_g1,c51377_g1,c220732_g1…
molecular_function	GO:0046933 proton-transporting ATP synthase activity, rotational mechanism	345 out of 101103 genes, 0.3%	345 out of 101103 genes, 0.3%	1	c102394_g1,c195590_g1,c102393_g1,c135565_g1,c383497_g1,c135567_g1,c221838_g1,c136385_g1,c96390_g1,c240681_g1,c378132_g1,c89825_g1,c220248_g1,c367282_g1,c247689_g1,c125657_g1,c254023_g1,c168491_g1,c96405_g1,c330151_g1,c300941_g1,c195586_g1,c197402_g1,c63957_g1,c241267_g1,c194213_g1,c361087_g1,c104212_g1,c336848_g1,c326460_g1,c284314_g1,c72631_g1,c154856_g1,c146023_g1,c195589_g1,c218771_g1,c216665_…
molecular_function	GO:0016702 oxidoreductase activity, acting on single donors with incorporation of molecular oxygen, incorporation of two atoms of oxygen	217 out of 101103 genes, 0.2%	217 out of 101103 genes, 0.2%	1	c271054_g1,c204159_g1,c63429_g1,c358026_g1,c151251_g1,c319413_g1,c364855_g1,c52739_g1,c196414_g1,c199710_g1,c54904_g1,c321163_g1,c161460_g1,c223813_g1,c388021_g1,c234988_g1,c253417_g1,c211173_g1,c364918_g1,c362446_g1,c234968_g1,c161470_g1,c89981_g1,c384906_g1,c76023_g1,c232786_g1,c180091_g1,c98117_g1,c66820_g1,c234964_g1,c89978_g1,c234965_g1,c96005_g1,c383168_g1,c300289_g1,c222746_g1,c305422_g1,c…
cellular_component	GO:0031256 leading edge membrane	4 out of 101103 genes, 0.0%	4 out of 101103 genes, 0.0%	1	c284218_g1,c306190_g1,c22545_g1,c267505_g1
biological_process	GO:1902023 L-arginine transport	4 out of 101103 genes, 0.0%	4 out of 101103 genes, 0.0%	1	c370729_g1,c338648_g1,c182047_g1,c256039_g1
biological_process	GO:0055071 manganese ion homeostasis	21 out of 101103 genes, 0.0%	21 out of 101103 genes, 0.0%	1	c54062_g1,c251410_g1,c221730_g1,c49558_g1,c259145_g1,c154852_g1,c272133_g1,c300026_g1,c48313_g1,c109538_g1,c9860_g1,c157714_g1,c48278_g1,c207219_g1,c204218_g1,c259148_g1,c268700_g1,c48314_g1,c308364_g1,c148331_g1,c213814_g1
biological_process	GO:0015886 heme transport	6 out of 101103 genes, 0.0%	6 out of 101103 genes, 0.0%	1	c365297_g1,c345107_g1,c315072_g1,c305302_g1,c312164_g1,c302465_g1
cellular_component	GO:0098791 Golgi subcompartment	202 out of 101103 genes, 0.2%	202 out of 101103 genes, 0.2%	1	c70806_g1,c339890_g1,c332918_g1,c128182_g1,c125059_g1,c60411_g1,c302717_g1,c302627_g1,c25025_g1,c386586_g1,c24346_g1,c207219_g1,c358584_g1,c137689_g1,c61964_g1,c387346_g1,c382397_g1,c348326_g1,c274962_g1,c396349_g1,c187036_g1,c32437_g1,c1987_g1,c34131_g1,c286681_g1,c20356_g1,c44093_g1,c395121_g1,c30621_g1,c396581_g1,c109538_g1,c381692_g1,c351499_g1,c307021_g1,c219707_g1,c17932_g1,c21694_g1,c36177…
molecular_function	GO:0042887 amide transmembrane transporter activity	9 out of 101103 genes, 0.0%	9 out of 101103 genes, 0.0%	1	c327707_g1,c23339_g1,c2135_g1,c286356_g1,c303660_g1,c325012_g1,c64498_g1,c193299_g1,c97412_g1
molecular_function	GO:0046975 histone methyltransferase activity (H3-K36 specific)	2 out of 101103 genes, 0.0%	2 out of 101103 genes, 0.0%	1	c763_g1,c222103_g1
biological_process	GO:0034599 cellular response to oxidative stress	234 out of 101103 genes, 0.2%	234 out of 101103 genes, 0.2%	1	c263721_g1,c94971_g1,c372835_g1,c50877_g1,c37816_g1,c180366_g1,c101648_g1,c246485_g1,c8345_g1,c129270_g1,c263763_g1,c213448_g1,c326573_g1,c118111_g1,c170292_g1,c46631_g1,c129447_g1,c12128_g1,c296307_g1,c274701_g1,c49632_g1,c88697_g1,c167509_g1,c296234_g1,c150805_g1,c118098_g1,c184138_g1,c278892_g1,c13987_g1,c112084_g1,c38925_g1,c263758_g1,c150810_g1,c12011_g1,c260369_g1,c234257_g1,c198590_g1,c263…
biological_process	GO:0048544 recognition of pollen	85 out of 101103 genes, 0.1%	85 out of 101103 genes, 0.1%	1	c210130_g1,c174720_g1,c174712_g1,c303571_g1,c221123_g1,c391258_g1,c342186_g1,c213983_g1,c379565_g1,c174938_g1,c301212_g1,c182995_g1,c47285_g1,c221120_g1,c297353_g1,c221008_g1,c85436_g1,c68759_g1,c301056_g1,c297787_g1,c213986_g1,c388910_g1,c221119_g1,c15781_g1,c66883_g1,c174713_g1,c12467_g1,c174936_g1,c221112_g1,c215045_g1,c348536_g1,c178072_g1,c254774_g1,c377337_g1,c221118_g1,c104437_g1,c299389_g…
biological_process	GO:0015939 pantothenate metabolic process	13 out of 101103 genes, 0.0%	13 out of 101103 genes, 0.0%	1	c272963_g1,c158707_g1,c361778_g1,c100092_g1,c100087_g1,c100098_g1,c337424_g1,c100099_g1,c181728_g1,c57161_g1,c378872_g1,c50572_g1,c284979_g1
biological_process	GO:0016104 triterpenoid biosynthetic process	11 out of 101103 genes, 0.0%	11 out of 101103 genes, 0.0%	1	c216507_g1,c326222_g1,c291061_g1,c370777_g1,c162534_g1,c385134_g1,c162532_g1,c357354_g1,c87083_g1,c385276_g1,c189611_g1
biological_process	GO:0042817 pyridoxal metabolic process	2 out of 101103 genes, 0.0%	2 out of 101103 genes, 0.0%	1	c5064_g1,c114790_g1
molecular_function	GO:0052852 very-long-chain-(S)-2-hydroxy-acid oxidase activity	11 out of 101103 genes, 0.0%	11 out of 101103 genes, 0.0%	1	c159564_g1,c140847_g1,c159556_g1,c139848_g1,c140848_g1,c159565_g1,c139849_g1,c140841_g1,c85036_g1,c140856_g1,c357562_g1
cellular_component	GO:0031226 intrinsic component of plasma membrane	450 out of 101103 genes, 0.4%	450 out of 101103 genes, 0.4%	1	c97469_g1,c320879_g1,c179398_g1,c169658_g1,c286356_g1,c185066_g1,c118236_g1,c227310_g1,c297204_g1,c283176_g1,c272109_g1,c33462_g1,c236084_g1,c95159_g1,c111196_g1,c133943_g1,c349217_g1,c140631_g1,c143217_g1,c113171_g1,c309938_g1,c285526_g1,c251604_g1,c77252_g1,c209097_g1,c364039_g1,c180803_g1,c224210_g1,c154280_g1,c303876_g1,c377386_g1,c347446_g1,c326488_g1,c263786_g1,c201229_g1,c116499_g1,c209092…
molecular_function	GO:0015148 D-xylose transmembrane transporter activity	2 out of 101103 genes, 0.0%	2 out of 101103 genes, 0.0%	1	c184081_g1,c256365_g1
molecular_function	GO:0003951 NAD+ kinase activity	13 out of 101103 genes, 0.0%	13 out of 101103 genes, 0.0%	1	c384510_g1,c343439_g1,c7863_g1,c297226_g1,c117929_g1,c59291_g1,c323336_g1,c1720_g1,c7862_g1,c303966_g1,c266760_g1,c392909_g1,c136592_g1
cellular_component	GO:0071006 U2-type catalytic step 1 spliceosome	10 out of 101103 genes, 0.0%	10 out of 101103 genes, 0.0%	1	c297470_g1,c294380_g1,c269522_g1,c213236_g1,c252436_g1,c207198_g1,c358071_g1,c380150_g1,c62732_g1,c43071_g1
biological_process	GO:0033587 shikimate biosynthetic process	3 out of 101103 genes, 0.0%	3 out of 101103 genes, 0.0%	1	c58_g1,c207730_g1,c202851_g1
molecular_function	GO:0004370 glycerol kinase activity	13 out of 101103 genes, 0.0%	13 out of 101103 genes, 0.0%	1	c81597_g1,c61400_g1,c135318_g1,c166499_g1,c201613_g1,c247430_g1,c396651_g1,c296484_g1,c290052_g1,c121427_g1,c261236_g1,c273579_g1,c31628_g1
molecular_function	GO:0016679 oxidoreductase activity, acting on diphenols and related substances as donors	241 out of 101103 genes, 0.2%	241 out of 101103 genes, 0.2%	1	c235130_g1,c22715_g1,c44413_g1,c366763_g1,c323615_g1,c230909_g1,c46742_g1,c277663_g1,c4773_g1,c31870_g1,c63260_g1,c230907_g1,c32364_g1,c141612_g1,c149004_g1,c247530_g1,c269440_g1,c264808_g1,c313898_g1,c300550_g1,c21779_g1,c50971_g1,c293860_g1,c380724_g1,c88117_g1,c209568_g1,c181310_g1,c276719_g1,c395109_g1,c329192_g1,c315859_g1,c303078_g1,c380068_g1,c218393_g1,c254448_g1,c11631_g1,c7824_g1,c23512…
biological_process	GO:0072596 establishment of protein localization to chloroplast	36 out of 101103 genes, 0.0%	36 out of 101103 genes, 0.0%	1	c94698_g1,c120905_g1,c167906_g1,c43462_g1,c222281_g1,c66454_g1,c101042_g1,c101044_g1,c315988_g1,c264822_g1,c239886_g1,c193044_g1,c287754_g1,c89711_g1,c389357_g1,c198698_g1,c9738_g1,c154562_g1,c101041_g1,c101040_g1,c205619_g1,c281360_g1,c120904_g1,c311516_g1,c251359_g1,c98949_g1,c17875_g1,c101045_g1,c149805_g1,c126713_g1,c358888_g1,c140120_g1,c251366_g1,c253876_g1,c336986_g1,c5551_g1
biological_process	GO:0009723 response to ethylene	71 out of 101103 genes, 0.1%	71 out of 101103 genes, 0.1%	1	c294408_g1,c281397_g1,c235833_g1,c155611_g1,c71059_g1,c5585_g1,c169744_g1,c298287_g1,c201880_g1,c349312_g1,c273826_g1,c186013_g1,c247356_g1,c92342_g1,c220299_g1,c104450_g1,c169925_g1,c300486_g1,c237804_g1,c44093_g1,c59989_g1,c41484_g1,c127699_g1,c104462_g1,c59990_g1,c2363_g1,c283243_g1,c12436_g1,c91121_g1,c118638_g1,c158764_g1,c344439_g1,c61770_g1,c22790_g1,c371451_g1,c172907_g1,c146363_g1,c13020…
biological_process	GO:0006891 intra-Golgi vesicle-mediated transport	62 out of 101103 genes, 0.1%	62 out of 101103 genes, 0.1%	1	c361129_g1,c323742_g1,c397007_g1,c341446_g1,c146393_g1,c379156_g1,c69239_g1,c267025_g1,c279922_g1,c25039_g1,c25025_g1,c167438_g1,c240813_g1,c379470_g1,c203426_g1,c109682_g1,c31567_g1,c77617_g1,c63880_g1,c11434_g1,c275298_g1,c49870_g1,c218559_g1,c114314_g1,c167762_g1,c145318_g1,c3853_g1,c316187_g1,c162173_g1,c326736_g1,c274833_g1,c298554_g1,c22326_g1,c24618_g1,c298063_g1,c20623_g1,c325366_g1,c3607…
molecular_function	GO:0035252 UDP-xylosyltransferase activity	4 out of 101103 genes, 0.0%	4 out of 101103 genes, 0.0%	1	c253075_g1,c181956_g1,c353915_g1,c105709_g1
biological_process	GO:1903513 endoplasmic reticulum to cytosol transport	2 out of 101103 genes, 0.0%	2 out of 101103 genes, 0.0%	1	c349558_g1,c353951_g1
biological_process	GO:0086010 membrane depolarization during action potential	2 out of 101103 genes, 0.0%	2 out of 101103 genes, 0.0%	1	c26844_g1,c26845_g1
biological_process	GO:0035336 long-chain fatty-acyl-CoA metabolic process	7 out of 101103 genes, 0.0%	7 out of 101103 genes, 0.0%	1	c269406_g1,c72055_g1,c347277_g1,c289977_g1,c185338_g1,c144527_g1,c95132_g1
biological_process	GO:0009590 detection of gravity	18 out of 101103 genes, 0.0%	18 out of 101103 genes, 0.0%	1	c230700_g1,c230695_g1,c240859_g1,c382666_g1,c230699_g1,c230702_g1,c44769_g1,c39015_g1,c240861_g1,c240858_g1,c35371_g1,c230698_g1,c189408_g1,c52164_g1,c230694_g1,c299335_g1,c44770_g1,c230701_g1
cellular_component	GO:0005868 cytoplasmic dynein complex	3 out of 101103 genes, 0.0%	3 out of 101103 genes, 0.0%	1	c257376_g1,c257374_g1,c257375_g1
molecular_function	GO:0033218 amide binding	164 out of 101103 genes, 0.2%	164 out of 101103 genes, 0.2%	1	c396447_g1,c193024_g1,c298038_g1,c35949_g1,c338460_g1,c40679_g1,c278789_g1,c112981_g1,c141636_g1,c25810_g1,c141635_g1,c181119_g1,c59311_g1,c98312_g1,c288665_g1,c181399_g1,c44502_g1,c290004_g1,c389878_g1,c84916_g1,c46367_g1,c332639_g1,c239179_g1,c71047_g1,c302759_g1,c282054_g1,c325226_g1,c286887_g1,c350384_g1,c27080_g1,c251116_g1,c114191_g1,c293387_g1,c206876_g1,c107845_g1,c228300_g1,c116731_g1,c6…
molecular_function	GO:0004042 acetyl-CoA:L-glutamate N-acetyltransferase activity	13 out of 101103 genes, 0.0%	13 out of 101103 genes, 0.0%	1	c115754_g1,c161320_g1,c13358_g1,c115752_g1,c374680_g1,c329437_g1,c324926_g1,c374681_g1,c115755_g1,c206812_g1,c216385_g1,c288415_g1,c393678_g1
biological_process	GO:0016197 endosomal transport	47 out of 101103 genes, 0.0%	47 out of 101103 genes, 0.0%	1	c89721_g1,c196682_g1,c261610_g1,c128182_g1,c82501_g1,c346248_g1,c110386_g1,c213487_g1,c276789_g1,c319353_g1,c240813_g1,c363009_g1,c45501_g1,c31567_g1,c82503_g1,c362252_g1,c275298_g1,c326562_g1,c325282_g1,c49870_g1,c145318_g1,c222142_g1,c353719_g1,c21690_g1,c298554_g1,c22326_g1,c20623_g1,c298063_g1,c320173_g1,c325366_g1,c69835_g1,c82504_g1,c74445_g1,c369910_g1,c379587_g1,c12806_g1,c82502_g1,c6475_…
biological_process	GO:0009768 photosynthesis, light harvesting in photosystem I	131 out of 101103 genes, 0.1%	131 out of 101103 genes, 0.1%	1	c193067_g1,c263572_g1,c258659_g1,c317710_g1,c353134_g1,c222124_g1,c222067_g1,c89458_g1,c89425_g1,c302799_g1,c96225_g1,c251989_g1,c371447_g1,c365454_g1,c95984_g1,c234642_g1,c95717_g1,c48061_g1,c291142_g1,c209169_g1,c210028_g1,c171714_g1,c357010_g1,c93460_g1,c209157_g1,c222068_g1,c231462_g1,c209164_g1,c396778_g1,c209170_g1,c90228_g1,c352914_g1,c220427_g1,c222112_g1,c95986_g1,c210025_g1,c137421_g1,c…
biological_process	GO:0002683 negative regulation of immune system process	18 out of 101103 genes, 0.0%	18 out of 101103 genes, 0.0%	1	c370911_g1,c263347_g1,c104696_g1,c94474_g1,c318803_g1,c22596_g1,c142163_g1,c41271_g1,c252539_g1,c263351_g1,c259756_g1,c167115_g1,c286194_g1,c259753_g1,c259751_g1,c186171_g1,c300994_g1,c78991_g1
biological_process	GO:0010639 negative regulation of organelle organization	89 out of 101103 genes, 0.1%	89 out of 101103 genes, 0.1%	1	c6626_g1,c200351_g1,c373659_g1,c170629_g1,c63524_g1,c78238_g1,c24189_g1,c211806_g1,c98827_g1,c261334_g1,c256241_g1,c35374_g1,c261335_g1,c6627_g1,c246204_g1,c222920_g1,c263480_g1,c79556_g1,c368273_g1,c7545_g1,c11681_g1,c283203_g1,c264645_g1,c229668_g1,c51800_g1,c301515_g1,c339935_g1,c131279_g1,c385290_g1,c59874_g1,c229667_g1,c390192_g1,c291354_g1,c173485_g1,c351720_g1,c79341_g1,c357778_g1,c207481_…
molecular_function	GO:0004525 ribonuclease III activity	25 out of 101103 genes, 0.0%	25 out of 101103 genes, 0.0%	1	c280638_g1,c261933_g1,c394903_g1,c391446_g1,c142177_g1,c394100_g1,c395401_g1,c50961_g1,c360968_g1,c121127_g1,c155640_g1,c354337_g1,c189657_g1,c266086_g1,c360807_g1,c325980_g1,c396247_g1,c284353_g1,c158009_g1,c284472_g1,c391045_g1,c381306_g1,c121126_g1,c322894_g1,c9365_g1
molecular_function	GO:0004435 phosphatidylinositol phospholipase C activity	18 out of 101103 genes, 0.0%	18 out of 101103 genes, 0.0%	1	c49011_g1,c394331_g1,c342637_g1,c371412_g1,c243480_g1,c250117_g1,c369426_g1,c348658_g1,c342758_g1,c360851_g1,c49012_g1,c285296_g1,c301773_g1,c333622_g1,c393640_g1,c300109_g1,c270567_g1,c297394_g1
cellular_component	GO:0031975 envelope	2191 out of 101103 genes, 2.2%	2191 out of 101103 genes, 2.2%	1	c94971_g1,c225424_g1,c363291_g1,c384394_g1,c225427_g1,c16803_g1,c240302_g1,c1388_g1,c195499_g1,c120483_g1,c51217_g1,c101752_g1,c267625_g1,c191854_g1,c39514_g1,c73262_g1,c228803_g1,c247689_g1,c91646_g1,c20923_g1,c102463_g1,c198219_g1,c44770_g1,c9706_g1,c80193_g1,c196399_g1,c322806_g1,c159530_g1,c286320_g1,c22080_g1,c194695_g1,c250767_g1,c77256_g1,c250765_g1,c31631_g1,c90228_g1,c157074_g1,c173611_g…
molecular_function	GO:0019798 procollagen-proline dioxygenase activity	4 out of 101103 genes, 0.0%	4 out of 101103 genes, 0.0%	1	c365796_g1,c312617_g1,c243789_g1,c243787_g1
biological_process	GO:0072522 purine-containing compound biosynthetic process	1223 out of 101103 genes, 1.2%	1223 out of 101103 genes, 1.2%	1	c210771_g1,c154501_g1,c383497_g1,c89496_g1,c180362_g1,c240681_g1,c180361_g1,c255082_g1,c388530_g1,c247689_g1,c125657_g1,c388891_g1,c103186_g1,c230780_g1,c183760_g1,c20872_g1,c361087_g1,c85468_g1,c336848_g1,c326460_g1,c214546_g1,c60358_g1,c281038_g1,c146023_g1,c41153_g1,c310105_g1,c380310_g1,c169448_g1,c21426_g1,c40797_g1,c12233_g1,c146132_g1,c225785_g1,c337052_g1,c327443_g1,c206020_g1,c225796_g1,…
biological_process	GO:0052314 phytoalexin metabolic process	13 out of 101103 genes, 0.0%	13 out of 101103 genes, 0.0%	1	c259408_g1,c40402_g1,c369013_g1,c360571_g1,c59380_g1,c277490_g1,c271029_g1,c201880_g1,c364084_g1,c302458_g1,c378169_g1,c315394_g1,c309966_g1
biological_process	GO:0022412 cellular process involved in reproduction in multicellular organism	8 out of 101103 genes, 0.0%	8 out of 101103 genes, 0.0%	1	c305165_g1,c13031_g1,c283260_g1,c242805_g1,c35536_g1,c260246_g1,c346201_g1,c365438_g1
biological_process	GO:0006222 UMP biosynthetic process	43 out of 101103 genes, 0.0%	43 out of 101103 genes, 0.0%	1	c323238_g1,c237871_g1,c369968_g1,c352474_g1,c2723_g1,c38279_g1,c382364_g1,c219344_g1,c367003_g1,c79012_g1,c384755_g1,c250687_g1,c316058_g1,c11083_g1,c117699_g1,c310034_g1,c243090_g1,c148156_g1,c6347_g1,c204340_g1,c393747_g1,c287864_g1,c324318_g1,c357545_g1,c6607_g1,c359585_g1,c33966_g1,c110771_g1,c383197_g1,c114725_g1,c391866_g1,c115578_g1,c203730_g1,c299728_g1,c110776_g1,c210841_g1,c390466_g1,c3…
biological_process	GO:0006273 lagging strand elongation	13 out of 101103 genes, 0.0%	13 out of 101103 genes, 0.0%	1	c268096_g1,c142568_g1,c170988_g1,c345891_g1,c267381_g1,c166265_g1,c54047_g1,c262831_g1,c243279_g1,c20953_g1,c238405_g1,c246302_g1,c262830_g1
molecular_function	GO:0032561 guanyl ribonucleotide binding	2255 out of 101103 genes, 2.2%	2255 out of 101103 genes, 2.2%	1	c381862_g1,c225347_g1,c304102_g1,c300130_g1,c384394_g1,c250071_g1,c86601_g1,c288697_g1,c263904_g1,c181052_g1,c335649_g1,c264309_g1,c132785_g1,c208061_g1,c112830_g1,c41091_g1,c157560_g1,c185561_g1,c362066_g1,c107500_g1,c200270_g1,c196399_g1,c237349_g1,c172108_g1,c119300_g1,c249445_g1,c257820_g1,c88956_g1,c149221_g1,c263956_g1,c208378_g1,c44696_g1,c220589_g1,c345218_g1,c141376_g1,c364271_g1,c199516…
biological_process	GO:0006680 glucosylceramide catabolic process	10 out of 101103 genes, 0.0%	10 out of 101103 genes, 0.0%	1	c222228_g1,c31130_g1,c19005_g1,c361126_g1,c293655_g1,c297755_g1,c349392_g1,c42960_g1,c298959_g1,c181942_g1
cellular_component	GO:0009570 chloroplast stroma	1114 out of 101103 genes, 1.1%	1114 out of 101103 genes, 1.1%	1	c193067_g1,c94971_g1,c1966_g1,c195499_g1,c51217_g1,c165325_g1,c108417_g1,c73221_g1,c118482_g1,c164815_g1,c228803_g1,c170292_g1,c79321_g1,c21141_g1,c91646_g1,c212161_g1,c198219_g1,c66865_g1,c44770_g1,c80193_g1,c196399_g1,c99369_g1,c235517_g1,c59649_g1,c210028_g1,c22080_g1,c297515_g1,c262863_g1,c324743_g1,c90228_g1,c311048_g1,c286496_g1,c343130_g1,c266724_g1,c240120_g1,c117370_g1,c244668_g1,c232831…
biological_process	GO:0006997 nucleus organization	54 out of 101103 genes, 0.1%	54 out of 101103 genes, 0.1%	1	c79720_g1,c300997_g1,c124422_g1,c39154_g1,c90199_g1,c48518_g1,c82611_g1,c246457_g1,c367550_g1,c87629_g1,c311909_g1,c82612_g1,c236439_g1,c190169_g1,c82608_g1,c148056_g1,c43226_g1,c87618_g1,c85020_g1,c8098_g1,c136348_g1,c198296_g1,c87616_g1,c372053_g1,c144482_g1,c87623_g1,c82613_g1,c90198_g1,c118222_g1,c87610_g1,c85967_g1,c5552_g1,c141907_g1,c146159_g1,c333764_g1,c315982_g1,c87621_g1,c312506_g1,c34…
molecular_function	GO:0016688 L-ascorbate peroxidase activity	47 out of 101103 genes, 0.0%	47 out of 101103 genes, 0.0%	1	c319969_g1,c135498_g1,c192032_g1,c135499_g1,c116077_g1,c92032_g1,c310872_g1,c215369_g1,c377183_g1,c297380_g1,c215366_g1,c215367_g1,c116081_g1,c168900_g1,c351343_g1,c143619_g1,c200160_g1,c200171_g1,c141625_g1,c323576_g1,c141624_g1,c215376_g1,c192031_g1,c125388_g1,c61100_g1,c121566_g1,c116093_g1,c135500_g1,c200155_g1,c119291_g1,c33588_g1,c207126_g1,c116094_g1,c92031_g1,c295570_g1,c116087_g1,c116078…
biological_process	GO:0002218 activation of innate immune response	23 out of 101103 genes, 0.0%	23 out of 101103 genes, 0.0%	1	c79135_g1,c312847_g1,c304843_g1,c10478_g1,c29284_g1,c137902_g1,c52175_g1,c11709_g1,c83607_g1,c145603_g1,c79129_g1,c244196_g1,c58278_g1,c237948_g1,c312257_g1,c18732_g1,c79134_g1,c19492_g1,c42891_g1,c79132_g1,c333387_g1,c298520_g1,c332446_g1
biological_process	GO:0006526 arginine biosynthetic process	86 out of 101103 genes, 0.1%	86 out of 101103 genes, 0.1%	1	c336798_g1,c235344_g1,c161320_g1,c380850_g1,c251915_g1,c329437_g1,c175710_g1,c166353_g1,c127100_g1,c98077_g1,c288415_g1,c14155_g1,c66122_g1,c153610_g1,c5306_g1,c320501_g1,c288328_g1,c21912_g1,c107882_g1,c98076_g1,c102912_g1,c115754_g1,c362277_g1,c243_g1,c97157_g1,c12426_g1,c66121_g1,c329041_g1,c244_g1,c218410_g1,c210452_g1,c228360_g1,c191296_g1,c261164_g1,c45844_g1,c349161_g1,c34532_g1,c103052_g1…
biological_process	GO:0071483 cellular response to blue light	13 out of 101103 genes, 0.0%	13 out of 101103 genes, 0.0%	1	c159995_g1,c377302_g1,c272051_g1,c300326_g1,c20268_g1,c279575_g1,c378306_g1,c368459_g1,c345819_g1,c39737_g1,c251809_g1,c251068_g1,c302083_g1
biological_process	GO:0002252 immune effector process	20 out of 101103 genes, 0.0%	20 out of 101103 genes, 0.0%	1	c79135_g1,c304843_g1,c143868_g1,c342286_g1,c137902_g1,c143863_g1,c83607_g1,c79129_g1,c244196_g1,c58278_g1,c299389_g1,c79134_g1,c243842_g1,c19492_g1,c301214_g1,c79132_g1,c298520_g1,c332446_g1,c260961_g1,c127759_g1
biological_process	GO:0080022 primary root development	12 out of 101103 genes, 0.0%	12 out of 101103 genes, 0.0%	1	c76792_g1,c290175_g1,c7300_g1,c4516_g1,c248266_g1,c324262_g1,c228093_g1,c4515_g1,c384887_g1,c306458_g1,c103052_g1,c280312_g1
biological_process	GO:0051480 regulation of cytosolic calcium ion concentration	2 out of 101103 genes, 0.0%	2 out of 101103 genes, 0.0%	1	c272051_g1,c300326_g1
biological_process	GO:0032958 inositol phosphate biosynthetic process	5 out of 101103 genes, 0.0%	5 out of 101103 genes, 0.0%	1	c6256_g1,c286225_g1,c214284_g1,c171500_g1,c366208_g1
cellular_component	GO:0009705 plant-type vacuole membrane	60 out of 101103 genes, 0.1%	60 out of 101103 genes, 0.1%	1	c260114_g1,c387126_g1,c252599_g1,c254081_g1,c23339_g1,c193722_g1,c12175_g1,c254070_g1,c260111_g1,c69985_g1,c366092_g1,c260113_g1,c392327_g1,c341854_g1,c339374_g1,c140682_g1,c342364_g1,c211582_g1,c300533_g1,c140631_g1,c140674_g1,c24841_g1,c81528_g1,c316263_g1,c173442_g1,c34718_g1,c211584_g1,c299335_g1,c267384_g1,c211594_g1,c140660_g1,c233274_g1,c59626_g1,c249834_g1,c132383_g1,c240040_g1,c30658_g1,…
biological_process	GO:0046463 acylglycerol biosynthetic process	12 out of 101103 genes, 0.0%	12 out of 101103 genes, 0.0%	1	c376309_g1,c310540_g1,c143305_g1,c275651_g1,c253429_g1,c239686_g1,c34064_g1,c171189_g1,c265211_g1,c231292_g1,c77646_g1,c171188_g1
molecular_function	GO:0043295 glutathione binding	10 out of 101103 genes, 0.0%	10 out of 101103 genes, 0.0%	1	c396447_g1,c12986_g1,c126715_g1,c329969_g1,c295565_g1,c183056_g1,c228949_g1,c121114_g1,c303211_g1,c296611_g1
molecular_function	GO:0005046 KDEL sequence binding	4 out of 101103 genes, 0.0%	4 out of 101103 genes, 0.0%	1	c302759_g1,c338460_g1,c260353_g1,c228301_g1
molecular_function	GO:0005049 nuclear export signal receptor activity	5 out of 101103 genes, 0.0%	5 out of 101103 genes, 0.0%	1	c274420_g1,c79694_g1,c65744_g1,c46684_g1,c316693_g1
biological_process	GO:2000816 negative regulation of mitotic sister chromatid separation	14 out of 101103 genes, 0.0%	14 out of 101103 genes, 0.0%	1	c6626_g1,c170629_g1,c351720_g1,c91457_g1,c24189_g1,c211806_g1,c23855_g1,c98827_g1,c6627_g1,c51800_g1,c246204_g1,c189579_g1,c246202_g1,c246203_g1
biological_process	GO:0019305 dTDP-rhamnose biosynthetic process	2 out of 101103 genes, 0.0%	2 out of 101103 genes, 0.0%	1	c20895_g1,c247929_g1
biological_process	GO:0019249 lactate biosynthetic process	6 out of 101103 genes, 0.0%	6 out of 101103 genes, 0.0%	1	c111258_g1,c127342_g1,c389887_g1,c292296_g1,c156454_g1,c37749_g1
molecular_function	GO:0003855 3-dehydroquinate dehydratase activity	15 out of 101103 genes, 0.0%	15 out of 101103 genes, 0.0%	1	c93811_g1,c237911_g1,c323967_g1,c255760_g1,c334730_g1,c231421_g1,c201281_g1,c93810_g1,c201285_g1,c383820_g1,c356545_g1,c320625_g1,c296979_g1,c218683_g1,c24144_g1
molecular_function	GO:0031320 hexitol dehydrogenase activity	5 out of 101103 genes, 0.0%	5 out of 101103 genes, 0.0%	1	c22271_g1,c388066_g1,c116556_g1,c361385_g1,c116554_g1
molecular_function	GO:0004823 leucine-tRNA ligase activity	17 out of 101103 genes, 0.0%	17 out of 101103 genes, 0.0%	1	c255898_g1,c287377_g1,c396826_g1,c238046_g1,c71978_g1,c359501_g1,c192066_g1,c169898_g1,c314750_g1,c396891_g1,c345146_g1,c312802_g1,c389951_g1,c254775_g1,c388454_g1,c88338_g1,c56756_g1
biological_process	GO:0035065 regulation of histone acetylation	8 out of 101103 genes, 0.0%	8 out of 101103 genes, 0.0%	1	c368893_g1,c79341_g1,c135825_g1,c205741_g1,c65455_g1,c135828_g1,c189864_g1,c335717_g1
molecular_function	GO:0047268 galactinol-raffinose galactosyltransferase activity	14 out of 101103 genes, 0.0%	14 out of 101103 genes, 0.0%	1	c371984_g1,c172544_g1,c388558_g1,c172554_g1,c391118_g1,c311043_g1,c259264_g1,c240742_g1,c239252_g1,c172549_g1,c220134_g1,c172774_g1,c162655_g1,c173460_g1
biological_process	GO:0048311 mitochondrion distribution	9 out of 101103 genes, 0.0%	9 out of 101103 genes, 0.0%	1	c311968_g1,c282918_g1,c383198_g1,c380488_g1,c311947_g1,c45032_g1,c214250_g1,c31187_g1,c77036_g1
molecular_function	GO:0042277 peptide binding	93 out of 101103 genes, 0.1%	93 out of 101103 genes, 0.1%	1	c396447_g1,c12986_g1,c193024_g1,c35949_g1,c338460_g1,c40679_g1,c265163_g1,c278789_g1,c141636_g1,c25810_g1,c141635_g1,c133112_g1,c181119_g1,c59311_g1,c98312_g1,c288665_g1,c44502_g1,c290004_g1,c84916_g1,c260353_g1,c76993_g1,c332639_g1,c228301_g1,c36144_g1,c302759_g1,c282054_g1,c120084_g1,c339469_g1,c325226_g1,c159826_g1,c250412_g1,c350384_g1,c27080_g1,c251116_g1,c293387_g1,c137583_g1,c107845_g1,c22…
biological_process	GO:0006812 cation transport	2333 out of 101103 genes, 2.3%	2333 out of 101103 genes, 2.3%	1	c381862_g1,c187851_g1,c353958_g1,c392343_g1,c383497_g1,c16324_g1,c240681_g1,c95159_g1,c243558_g1,c251604_g1,c59930_g1,c388530_g1,c247689_g1,c388891_g1,c100623_g1,c183760_g1,c346161_g1,c146198_g1,c178703_g1,c184856_g1,c326460_g1,c231583_g1,c214546_g1,c146023_g1,c310105_g1,c291997_g1,c95848_g1,c113707_g1,c169448_g1,c87469_g1,c40797_g1,c320866_g1,c231585_g1,c202093_g1,c172681_g1,c337052_g1,c206020_g…
molecular_function	GO:0018458 isopiperitenol dehydrogenase activity	8 out of 101103 genes, 0.0%	8 out of 101103 genes, 0.0%	1	c17495_g1,c116800_g1,c364311_g1,c287882_g1,c338069_g1,c116801_g1,c321622_g1,c116818_g1
molecular_function	GO:0004310 farnesyl-diphosphate farnesyltransferase activity	10 out of 101103 genes, 0.0%	10 out of 101103 genes, 0.0%	1	c366984_g1,c393995_g1,c83108_g1,c83109_g1,c375074_g1,c325780_g1,c336551_g1,c321293_g1,c367587_g1,c328159_g1
biological_process	GO:0010188 response to microbial phytotoxin	2 out of 101103 genes, 0.0%	2 out of 101103 genes, 0.0%	1	c138623_g1,c26837_g1
biological_process	GO:0006400 tRNA modification	148 out of 101103 genes, 0.1%	148 out of 101103 genes, 0.1%	1	c353124_g1,c343799_g1,c39794_g1,c299802_g1,c33817_g1,c394768_g1,c217823_g1,c28856_g1,c21922_g1,c255668_g1,c121323_g1,c253121_g1,c27123_g1,c94058_g1,c71174_g1,c307238_g1,c121264_g1,c134837_g1,c36672_g1,c108040_g1,c345645_g1,c374926_g1,c307242_g1,c47964_g1,c311595_g1,c16365_g1,c183335_g1,c280327_g1,c134523_g1,c146102_g1,c385967_g1,c331769_g1,c63674_g1,c52605_g1,c94057_g1,c201839_g1,c383454_g1,c3214…
molecular_function	GO:0015298 solute:cation antiporter activity	103 out of 101103 genes, 0.1%	103 out of 101103 genes, 0.1%	1	c348327_g1,c165509_g1,c273789_g1,c112758_g1,c384230_g1,c308932_g1,c72335_g1,c376648_g1,c328010_g1,c336813_g1,c393620_g1,c221121_g1,c343293_g1,c299972_g1,c172682_g1,c111643_g1,c339656_g1,c213428_g1,c260598_g1,c305267_g1,c299817_g1,c49914_g1,c320105_g1,c272133_g1,c158436_g1,c163487_g1,c387468_g1,c381401_g1,c279639_g1,c224510_g1,c354946_g1,c79095_g1,c65250_g1,c354881_g1,c389065_g1,c172684_g1,c309050…
biological_process	GO:0043632 modification-dependent macromolecule catabolic process	729 out of 101103 genes, 0.7%	729 out of 101103 genes, 0.7%	1	c35523_g1,c177479_g1,c218673_g1,c132829_g1,c66058_g1,c308991_g1,c35374_g1,c131156_g1,c43798_g1,c341810_g1,c191487_g1,c254704_g1,c85119_g1,c307803_g1,c304372_g1,c258006_g1,c108598_g1,c38611_g1,c361854_g1,c354500_g1,c163741_g1,c1599_g1,c353750_g1,c362693_g1,c57822_g1,c396274_g1,c154235_g1,c246902_g1,c132535_g1,c138981_g1,c191404_g1,c136490_g1,c253682_g1,c118456_g1,c203349_g1,c90437_g1,c96186_g1,c29…
molecular_function	GO:0016651 oxidoreductase activity, acting on NAD(P)H	719 out of 101103 genes, 0.7%	719 out of 101103 genes, 0.7%	1	c92291_g1,c158163_g1,c47396_g1,c59264_g1,c17376_g1,c315164_g1,c38234_g1,c16183_g1,c302430_g1,c267625_g1,c323517_g1,c220371_g1,c139869_g1,c46426_g1,c259399_g1,c48318_g1,c25915_g1,c28036_g1,c104005_g1,c12128_g1,c296307_g1,c274701_g1,c366476_g1,c92296_g1,c276831_g1,c180187_g1,c183979_g1,c82141_g1,c58076_g1,c320690_g1,c391151_g1,c332621_g1,c286320_g1,c230028_g1,c35934_g1,c262825_g1,c92301_g1,c244532_…
biological_process	GO:0006475 internal protein amino acid acetylation	69 out of 101103 genes, 0.1%	69 out of 101103 genes, 0.1%	1	c71322_g1,c128750_g1,c329678_g1,c83357_g1,c90237_g1,c66326_g1,c365913_g1,c173125_g1,c65456_g1,c362690_g1,c308409_g1,c83352_g1,c204636_g1,c42256_g1,c391715_g1,c365864_g1,c334185_g1,c312139_g1,c59111_g1,c234082_g1,c274953_g1,c14958_g1,c71174_g1,c273651_g1,c134141_g1,c161576_g1,c83355_g1,c83353_g1,c354038_g1,c329199_g1,c295613_g1,c304419_g1,c42257_g1,c232021_g1,c218107_g1,c163437_g1,c243929_g1,c3461…
molecular_function	GO:0015485 cholesterol binding	6 out of 101103 genes, 0.0%	6 out of 101103 genes, 0.0%	1	c66058_g1,c66059_g1,c37665_g1,c303161_g1,c181152_g1,c300278_g1
molecular_function	GO:0052579 (+)-pulegone reductase, (+)-isomenthone as substrate, activity	11 out of 101103 genes, 0.0%	11 out of 101103 genes, 0.0%	1	c299091_g1,c313434_g1,c382238_g1,c217195_g1,c309169_g1,c217189_g1,c230894_g1,c315079_g1,c217190_g1,c321025_g1,c230895_g1
molecular_function	GO:0036402 proteasome-activating ATPase activity	63 out of 101103 genes, 0.1%	63 out of 101103 genes, 0.1%	1	c29961_g1,c262723_g1,c216855_g1,c170841_g1,c81209_g1,c47390_g1,c216838_g1,c231022_g1,c126674_g1,c303352_g1,c216844_g1,c170839_g1,c21973_g1,c165575_g1,c23081_g1,c188430_g1,c136492_g1,c247678_g1,c356629_g1,c265508_g1,c188579_g1,c27201_g1,c45692_g1,c241388_g1,c132536_g1,c65648_g1,c361149_g1,c50744_g1,c57822_g1,c132535_g1,c233142_g1,c364999_g1,c104574_g1,c155858_g1,c136490_g1,c216773_g1,c100567_g1,c3…
biological_process	GO:0034620 cellular response to unfolded protein	11 out of 101103 genes, 0.0%	11 out of 101103 genes, 0.0%	1	c34465_g1,c118321_g1,c364403_g1,c326105_g1,c310032_g1,c337108_g1,c63457_g1,c217858_g1,c228513_g1,c120403_g1,c361277_g1
biological_process	GO:0032508 DNA duplex unwinding	142 out of 101103 genes, 0.1%	142 out of 101103 genes, 0.1%	1	c267997_g1,c232312_g1,c138929_g1,c240866_g1,c11808_g1,c352772_g1,c303020_g1,c188127_g1,c87492_g1,c295091_g1,c49195_g1,c68567_g1,c269200_g1,c203671_g1,c17763_g1,c117617_g1,c217470_g1,c6124_g1,c282785_g1,c198841_g1,c188130_g1,c48143_g1,c358961_g1,c391971_g1,c312440_g1,c293406_g1,c223458_g1,c260763_g1,c48142_g1,c376046_g1,c366936_g1,c7893_g1,c392208_g1,c348612_g1,c6949_g1,c332083_g1,c265736_g1,c2221…
biological_process	GO:0070988 demethylation	5 out of 101103 genes, 0.0%	5 out of 101103 genes, 0.0%	1	c763_g1,c148273_g1,c361739_g1,c133609_g1,c11168_g1
biological_process	GO:0018008 N-terminal peptidyl-glycine N-myristoylation	5 out of 101103 genes, 0.0%	5 out of 101103 genes, 0.0%	1	c97637_g1,c62731_g1,c117998_g1,c117988_g1,c43351_g1
biological_process	GO:0044038 cell wall macromolecule biosynthetic process	39 out of 101103 genes, 0.0%	39 out of 101103 genes, 0.0%	1	c351318_g1,c262710_g1,c47869_g1,c357320_g1,c24413_g1,c366293_g1,c276919_g1,c246854_g1,c328439_g1,c357026_g1,c17085_g1,c261309_g1,c88192_g1,c232321_g1,c222148_g1,c234373_g1,c47868_g1,c205872_g1,c297739_g1,c39707_g1,c334642_g1,c179773_g1,c50499_g1,c304195_g1,c180585_g1,c381692_g1,c15562_g1,c11265_g1,c300017_g1,c130665_g1,c350157_g1,c261310_g1,c195519_g1,c298636_g1,c294734_g1,c271471_g1,c391116_g1,c…
biological_process	GO:0080178 5-carbamoylmethyluridine metabolic process	4 out of 101103 genes, 0.0%	4 out of 101103 genes, 0.0%	1	c337871_g1,c166159_g1,c299802_g1,c286752_g1
biological_process	GO:0003333 amino acid transmembrane transport	105 out of 101103 genes, 0.1%	105 out of 101103 genes, 0.1%	1	c304635_g1,c287896_g1,c205437_g1,c106971_g1,c81457_g1,c307149_g1,c265410_g1,c224455_g1,c224451_g1,c222494_g1,c318452_g1,c297204_g1,c107851_g1,c188261_g1,c148566_g1,c105691_g1,c224456_g1,c105689_g1,c111656_g1,c287754_g1,c276071_g1,c140404_g1,c86368_g1,c240735_g1,c134730_g1,c258412_g1,c31235_g1,c19973_g1,c353411_g1,c339775_g1,c298043_g1,c1977_g1,c120139_g1,c234156_g1,c59320_g1,c378741_g1,c105690_g1…
biological_process	GO:0051252 regulation of RNA metabolic process	3099 out of 101103 genes, 3.1%	3099 out of 101103 genes, 3.1%	1	c59037_g1,c360414_g1,c68739_g1,c383251_g1,c305633_g1,c240653_g1,c107245_g1,c172002_g1,c296025_g1,c255016_g1,c301135_g1,c123340_g1,c201752_g1,c187894_g1,c340586_g1,c333194_g1,c121964_g1,c328136_g1,c108575_g1,c19457_g1,c209248_g1,c359503_g1,c322507_g1,c44492_g1,c260571_g1,c195388_g1,c231345_g1,c38877_g1,c220166_g1,c255706_g1,c80881_g1,c108091_g1,c303359_g1,c316570_g1,c387302_g1,c87187_g1,c129698_g1…
biological_process	GO:0090501 RNA phosphodiester bond hydrolysis	195 out of 101103 genes, 0.2%	195 out of 101103 genes, 0.2%	1	c304102_g1,c171525_g1,c171523_g1,c235900_g1,c369074_g1,c362208_g1,c235899_g1,c255415_g1,c300452_g1,c171532_g1,c266086_g1,c360807_g1,c262537_g1,c57456_g1,c284472_g1,c182751_g1,c331046_g1,c242689_g1,c142093_g1,c322894_g1,c30387_g1,c288284_g1,c235898_g1,c132455_g1,c71919_g1,c394903_g1,c349486_g1,c171528_g1,c38820_g1,c366359_g1,c380518_g1,c129255_g1,c171521_g1,c132458_g1,c126456_g1,c37627_g1,c87762_g…
cellular_component	GO:0030289 protein phosphatase 4 complex	2 out of 101103 genes, 0.0%	2 out of 101103 genes, 0.0%	1	c357915_g1,c112524_g1
biological_process	GO:0009411 response to UV	86 out of 101103 genes, 0.1%	86 out of 101103 genes, 0.1%	1	c259408_g1,c372796_g1,c317396_g1,c157989_g1,c90331_g1,c213846_g1,c344198_g1,c295091_g1,c90329_g1,c351437_g1,c307516_g1,c354159_g1,c101650_g1,c319352_g1,c176824_g1,c168530_g1,c305327_g1,c263768_g1,c309966_g1,c40563_g1,c90334_g1,c360571_g1,c73084_g1,c7991_g1,c59380_g1,c345943_g1,c168531_g1,c98703_g1,c105725_g1,c225490_g1,c104452_g1,c147023_g1,c161009_g1,c90326_g1,c228707_g1,c7515_g1,c221477_g1,c903…
biological_process	GO:0046133 pyrimidine ribonucleoside catabolic process	6 out of 101103 genes, 0.0%	6 out of 101103 genes, 0.0%	1	c198125_g1,c79466_g1,c18740_g1,c198124_g1,c103865_g1,c50313_g1
biological_process	GO:0006446 regulation of translational initiation	145 out of 101103 genes, 0.1%	145 out of 101103 genes, 0.1%	1	c228_g1,c263882_g1,c36574_g1,c290775_g1,c364837_g1,c318633_g1,c308844_g1,c378515_g1,c393856_g1,c226811_g1,c142117_g1,c252498_g1,c111745_g1,c314218_g1,c111749_g1,c57825_g1,c5301_g1,c394424_g1,c242659_g1,c195207_g1,c364727_g1,c349644_g1,c191975_g1,c62821_g1,c288818_g1,c348817_g1,c137441_g1,c26728_g1,c270950_g1,c133839_g1,c204308_g1,c166327_g1,c83203_g1,c284583_g1,c256222_g1,c279813_g1,c84532_g1,c31…
molecular_function	GO:0046481 digalactosyldiacylglycerol synthase activity	2 out of 101103 genes, 0.0%	2 out of 101103 genes, 0.0%	1	c169814_g1,c99037_g1
biological_process	GO:0043410 positive regulation of MAPK cascade	28 out of 101103 genes, 0.0%	28 out of 101103 genes, 0.0%	1	c259408_g1,c44093_g1,c360571_g1,c223076_g1,c59380_g1,c387913_g1,c161530_g1,c300367_g1,c381534_g1,c2911_g1,c246079_g1,c364084_g1,c394915_g1,c144431_g1,c297155_g1,c40402_g1,c369013_g1,c223079_g1,c12241_g1,c54676_g1,c53436_g1,c2912_g1,c302458_g1,c18027_g1,c378169_g1,c223078_g1,c88188_g1,c309966_g1
biological_process	GO:0010054 trichoblast differentiation	28 out of 101103 genes, 0.0%	28 out of 101103 genes, 0.0%	1	c79951_g1,c160567_g1,c294698_g1,c243283_g1,c372832_g1,c160557_g1,c82678_g1,c324445_g1,c160562_g1,c24841_g1,c33080_g1,c388036_g1,c257599_g1,c269194_g1,c160560_g1,c317498_g1,c170679_g1,c244525_g1,c50588_g1,c158208_g1,c182400_g1,c377912_g1,c15079_g1,c103506_g1,c54694_g1,c333389_g1,c243282_g1,c6340_g1
biological_process	GO:0000478 endonucleolytic cleavage involved in rRNA processing	54 out of 101103 genes, 0.1%	54 out of 101103 genes, 0.1%	1	c259639_g1,c171531_g1,c304102_g1,c171525_g1,c383869_g1,c31382_g1,c27223_g1,c252324_g1,c171523_g1,c235900_g1,c235899_g1,c171532_g1,c132456_g1,c30400_g1,c171522_g1,c108134_g1,c142093_g1,c235898_g1,c174960_g1,c132455_g1,c142094_g1,c328_g1,c22939_g1,c71919_g1,c68876_g1,c3711_g1,c349486_g1,c171528_g1,c51291_g1,c38820_g1,c7712_g1,c171526_g1,c132214_g1,c129255_g1,c246013_g1,c132458_g1,c171521_g1,c69541_…
molecular_function	GO:0008762 UDP-N-acetylmuramate dehydrogenase activity	3 out of 101103 genes, 0.0%	3 out of 101103 genes, 0.0%	1	c93137_g1,c164557_g1,c164553_g1
biological_process	GO:0050658 RNA transport	101 out of 101103 genes, 0.1%	101 out of 101103 genes, 0.1%	1	c312191_g1,c16669_g1,c258106_g1,c39154_g1,c173603_g1,c383869_g1,c98827_g1,c129661_g1,c35374_g1,c222920_g1,c173620_g1,c311369_g1,c173605_g1,c236432_g1,c173609_g1,c84433_g1,c11681_g1,c130660_g1,c56314_g1,c308682_g1,c236411_g1,c258092_g1,c174960_g1,c59874_g1,c173623_g1,c291354_g1,c139459_g1,c3711_g1,c38820_g1,c169606_g1,c207481_g1,c127484_g1,c52914_g1,c369818_g1,c363424_g1,c25895_g1,c343457_g1,c2581…
cellular_component	GO:0030119 AP-type membrane coat adaptor complex	73 out of 101103 genes, 0.1%	73 out of 101103 genes, 0.1%	1	c37960_g1,c301466_g1,c210580_g1,c83197_g1,c309518_g1,c263146_g1,c275720_g1,c356874_g1,c3705_g1,c382139_g1,c229120_g1,c168570_g1,c180232_g1,c180234_g1,c361960_g1,c382245_g1,c323160_g1,c168571_g1,c343791_g1,c250940_g1,c327045_g1,c177798_g1,c298482_g1,c26524_g1,c250941_g1,c355492_g1,c168572_g1,c335085_g1,c306229_g1,c2061_g1,c127250_g1,c267561_g1,c300043_g1,c397022_g1,c247109_g1,c41839_g1,c342507_g1,…
molecular_function	GO:0008478 pyridoxal kinase activity	4 out of 101103 genes, 0.0%	4 out of 101103 genes, 0.0%	1	c95855_g1,c9556_g1,c95862_g1,c95856_g1
biological_process	GO:0006426 glycyl-tRNA aminoacylation	15 out of 101103 genes, 0.0%	15 out of 101103 genes, 0.0%	1	c148648_g1,c373245_g1,c328413_g1,c13198_g1,c151757_g1,c182141_g1,c351034_g1,c139410_g1,c31491_g1,c10792_g1,c219985_g1,c106375_g1,c55972_g1,c10791_g1,c391077_g1
biological_process	GO:0035247 peptidyl-arginine omega-N-methylation	8 out of 101103 genes, 0.0%	8 out of 101103 genes, 0.0%	1	c192736_g1,c132495_g1,c224270_g1,c151822_g1,c265606_g1,c294977_g1,c361554_g1,c5955_g1
biological_process	GO:0009902 chloroplast relocation	34 out of 101103 genes, 0.0%	34 out of 101103 genes, 0.0%	1	c108748_g1,c348029_g1,c391247_g1,c110939_g1,c202425_g1,c363791_g1,c150079_g1,c396863_g1,c110935_g1,c154562_g1,c320841_g1,c4116_g1,c278193_g1,c10097_g1,c174946_g1,c338768_g1,c37854_g1,c369955_g1,c156300_g1,c180755_g1,c225637_g1,c305522_g1,c312914_g1,c343497_g1,c237038_g1,c21456_g1,c110931_g1,c301745_g1,c163495_g1,c148328_g1,c79379_g1,c369039_g1,c308454_g1,c194806_g1
biological_process	GO:0042822 pyridoxal phosphate metabolic process	104 out of 101103 genes, 0.1%	104 out of 101103 genes, 0.1%	1	c276105_g1,c104456_g1,c104463_g1,c125104_g1,c55234_g1,c100661_g1,c71059_g1,c5585_g1,c90331_g1,c90312_g1,c85962_g1,c303154_g1,c17080_g1,c90311_g1,c364340_g1,c104458_g1,c90329_g1,c9092_g1,c257225_g1,c283960_g1,c104450_g1,c34805_g1,c104459_g1,c90334_g1,c103298_g1,c104462_g1,c105725_g1,c384285_g1,c95855_g1,c193121_g1,c104452_g1,c85963_g1,c326640_g1,c90326_g1,c95862_g1,c386804_g1,c329742_g1,c90316_g1,…
biological_process	GO:0046683 response to organophosphorus	3 out of 101103 genes, 0.0%	3 out of 101103 genes, 0.0%	1	c55980_g1,c54931_g1,c54930_g1
biological_process	GO:0010236 plastoquinone biosynthetic process	7 out of 101103 genes, 0.0%	7 out of 101103 genes, 0.0%	1	c396437_g1,c359174_g1,c57871_g1,c319841_g1,c57872_g1,c57870_g1,c352971_g1
molecular_function	GO:0004656 procollagen-proline 4-dioxygenase activity	4 out of 101103 genes, 0.0%	4 out of 101103 genes, 0.0%	1	c365796_g1,c312617_g1,c243789_g1,c243787_g1
biological_process	GO:0032544 plastid translation	19 out of 101103 genes, 0.0%	19 out of 101103 genes, 0.0%	1	c367919_g1,c114709_g1,c211617_g1,c213246_g1,c88774_g1,c295544_g1,c202616_g1,c324596_g1,c8513_g1,c67641_g1,c8512_g1,c111738_g1,c84616_g1,c387450_g1,c322391_g1,c94891_g1,c185725_g1,c390699_g1,c238643_g1
molecular_function	GO:0004573 mannosyl-oligosaccharide glucosidase activity	4 out of 101103 genes, 0.0%	4 out of 101103 genes, 0.0%	1	c383696_g1,c3430_g1,c146418_g1,c367782_g1
biological_process	GO:1903364 positive regulation of cellular protein catabolic process	74 out of 101103 genes, 0.1%	74 out of 101103 genes, 0.1%	1	c68172_g1,c29961_g1,c81209_g1,c216838_g1,c67153_g1,c126674_g1,c303352_g1,c170839_g1,c203870_g1,c188430_g1,c265508_g1,c188579_g1,c27201_g1,c386822_g1,c344798_g1,c45692_g1,c50744_g1,c57822_g1,c132535_g1,c233142_g1,c364999_g1,c155858_g1,c392357_g1,c136490_g1,c216773_g1,c100567_g1,c38384_g1,c170843_g1,c117391_g1,c122112_g1,c62864_g1,c301657_g1,c132533_g1,c361480_g1,c29960_g1,c12200_g1,c348748_g1,c196…
biological_process	GO:0031929 TOR signaling	4 out of 101103 genes, 0.0%	4 out of 101103 genes, 0.0%	1	c196809_g1,c185682_g1,c2820_g1,c299395_g1
molecular_function	GO:0004832 valine-tRNA ligase activity	18 out of 101103 genes, 0.0%	18 out of 101103 genes, 0.0%	1	c77441_g1,c6049_g1,c305604_g1,c84104_g1,c286383_g1,c20796_g1,c167446_g1,c94585_g1,c42090_g1,c22465_g1,c396864_g1,c283445_g1,c267578_g1,c360978_g1,c94580_g1,c147855_g1,c340187_g1,c256366_g1
biological_process	GO:0008152 metabolic process	49413 out of 101103 genes, 48.9%	49413 out of 101103 genes, 48.9%	1	c387277_g1,c192975_g1,c205969_g1,c357284_g1,c293386_g1,c154250_g1,c198366_g1,c242867_g1,c148275_g1,c149259_g1,c230172_g1,c24346_g1,c164868_g1,c50021_g1,c85624_g1,c88117_g1,c63171_g1,c161239_g1,c226661_g1,c79005_g1,c191637_g1,c97612_g1,c135726_g1,c259673_g1,c221667_g1,c151357_g1,c390246_g1,c251673_g1,c20796_g1,c326460_g1,c92031_g1,c36974_g1,c118981_g1,c40970_g1,c317821_g1,c235451_g1,c281422_g1,c22…
biological_process	GO:0031577 spindle checkpoint	14 out of 101103 genes, 0.0%	14 out of 101103 genes, 0.0%	1	c6626_g1,c170629_g1,c351720_g1,c91457_g1,c24189_g1,c211806_g1,c23855_g1,c98827_g1,c6627_g1,c51800_g1,c246204_g1,c189579_g1,c246202_g1,c246203_g1
cellular_component	GO:0016607 nuclear speck	27 out of 101103 genes, 0.0%	27 out of 101103 genes, 0.0%	1	c268768_g1,c212357_g1,c92645_g1,c230369_g1,c88980_g1,c42105_g1,c291385_g1,c98361_g1,c246243_g1,c224246_g1,c333986_g1,c286534_g1,c377742_g1,c34782_g1,c14724_g1,c203243_g1,c359388_g1,c115367_g1,c31197_g1,c44834_g1,c371904_g1,c106428_g1,c212358_g1,c25223_g1,c76074_g1,c126575_g1,c212359_g1
molecular_function	GO:0019135 deoxyhypusine monooxygenase activity	2 out of 101103 genes, 0.0%	2 out of 101103 genes, 0.0%	1	c317740_g1,c167424_g1
molecular_function	GO:0042054 histone methyltransferase activity	55 out of 101103 genes, 0.1%	55 out of 101103 genes, 0.1%	1	c192736_g1,c377890_g1,c355500_g1,c226332_g1,c222103_g1,c192735_g1,c386620_g1,c349337_g1,c151822_g1,c150049_g1,c211871_g1,c45825_g1,c36760_g1,c354331_g1,c211865_g1,c79749_g1,c45391_g1,c384622_g1,c293483_g1,c224270_g1,c246915_g1,c387014_g1,c211867_g1,c763_g1,c302843_g1,c389170_g1,c348984_g1,c200728_g1,c361554_g1,c327407_g1,c311703_g1,c132496_g1,c282502_g1,c3707_g1,c150045_g1,c49343_g1,c49422_g1,c13…
biological_process	GO:0015718 monocarboxylic acid transport	42 out of 101103 genes, 0.0%	42 out of 101103 genes, 0.0%	1	c309655_g1,c257205_g1,c86279_g1,c106971_g1,c274878_g1,c344949_g1,c285740_g1,c118396_g1,c362503_g1,c321012_g1,c115291_g1,c376925_g1,c333924_g1,c44509_g1,c21315_g1,c62888_g1,c345446_g1,c302839_g1,c117038_g1,c336531_g1,c142431_g1,c355583_g1,c345034_g1,c304427_g1,c346161_g1,c258654_g1,c126244_g1,c147144_g1,c74447_g1,c117045_g1,c372228_g1,c98718_g1,c372728_g1,c216824_g1,c382661_g1,c155886_g1,c117036_g…
biological_process	GO:0002103 endonucleolytic cleavage of tetracistronic rRNA transcript (SSU-rRNA, LSU-rRNA, 4.5S-rRNA, 5S-rRNA)	2 out of 101103 genes, 0.0%	2 out of 101103 genes, 0.0%	1	c259639_g1,c259641_g1
biological_process	GO:0009643 photosynthetic acclimation	6 out of 101103 genes, 0.0%	6 out of 101103 genes, 0.0%	1	c372728_g1,c372228_g1,c104471_g1,c142431_g1,c13383_g1,c326786_g1
molecular_function	GO:0003924 GTPase activity	1475 out of 101103 genes, 1.5%	1475 out of 101103 genes, 1.5%	1	c198766_g1,c88033_g1,c304102_g1,c300130_g1,c125983_g1,c384394_g1,c262380_g1,c250071_g1,c86601_g1,c288697_g1,c263904_g1,c181052_g1,c335649_g1,c264309_g1,c132320_g1,c139964_g1,c314175_g1,c132785_g1,c208061_g1,c112830_g1,c41091_g1,c157560_g1,c281928_g1,c121991_g1,c107500_g1,c200270_g1,c196399_g1,c294950_g1,c237349_g1,c172108_g1,c201929_g1,c169805_g1,c172959_g1,c87893_g1,c220866_g1,c209760_g1,c119300…
biological_process	GO:0030522 intracellular receptor signaling pathway	13 out of 101103 genes, 0.0%	13 out of 101103 genes, 0.0%	1	c159995_g1,c377302_g1,c272051_g1,c300326_g1,c20268_g1,c279575_g1,c378306_g1,c368459_g1,c345819_g1,c39737_g1,c251809_g1,c251068_g1,c302083_g1
biological_process	GO:0080142 regulation of salicylic acid biosynthetic process	2 out of 101103 genes, 0.0%	2 out of 101103 genes, 0.0%	1	c17483_g1,c214009_g1
molecular_function	GO:0030785 [ribulose-bisphosphate carboxylase]-lysine N-methyltransferase activity	6 out of 101103 genes, 0.0%	6 out of 101103 genes, 0.0%	1	c297803_g1,c97196_g1,c311864_g1,c59068_g1,c349390_g1,c38918_g1
biological_process	GO:0031118 rRNA pseudouridine synthesis	25 out of 101103 genes, 0.0%	25 out of 101103 genes, 0.0%	1	c66572_g1,c16926_g1,c287646_g1,c295906_g1,c269883_g1,c230248_g1,c205244_g1,c355745_g1,c188189_g1,c44921_g1,c295152_g1,c230242_g1,c58890_g1,c162740_g1,c276526_g1,c170259_g1,c229033_g1,c25368_g1,c262537_g1,c57456_g1,c314515_g1,c162741_g1,c186015_g1,c171064_g1,c66571_g1
molecular_function	GO:0015295 solute:proton symporter activity	93 out of 101103 genes, 0.1%	93 out of 101103 genes, 0.1%	1	c176412_g1,c289920_g1,c232499_g1,c50358_g1,c380947_g1,c233284_g1,c354043_g1,c339890_g1,c317551_g1,c209091_g1,c179411_g1,c225549_g1,c179398_g1,c113528_g1,c366092_g1,c392327_g1,c327963_g1,c342364_g1,c325816_g1,c263553_g1,c356842_g1,c246141_g1,c168633_g1,c177086_g1,c41348_g1,c368902_g1,c334628_g1,c330453_g1,c373515_g1,c316263_g1,c300728_g1,c285526_g1,c354034_g1,c14253_g1,c209097_g1,c30472_g1,c240040…
biological_process	GO:0000278 mitotic cell cycle	143 out of 101103 genes, 0.1%	143 out of 101103 genes, 0.1%	1	c6626_g1,c279159_g1,c47512_g1,c126354_g1,c305363_g1,c24189_g1,c98827_g1,c164013_g1,c35374_g1,c6627_g1,c216014_g1,c188127_g1,c325958_g1,c203945_g1,c168408_g1,c337524_g1,c36805_g1,c390648_g1,c99346_g1,c396349_g1,c92706_g1,c51800_g1,c232995_g1,c188130_g1,c390192_g1,c291354_g1,c390977_g1,c351720_g1,c232996_g1,c268991_g1,c166269_g1,c334236_g1,c207481_g1,c374014_g1,c331491_g1,c297558_g1,c126353_g1,c352…
cellular_component	GO:0044439 peroxisomal part	70 out of 101103 genes, 0.1%	70 out of 101103 genes, 0.1%	1	c54500_g1,c198918_g1,c47689_g1,c391860_g1,c232249_g1,c20380_g1,c267651_g1,c354236_g1,c245632_g1,c394491_g1,c127271_g1,c462_g1,c5126_g1,c323303_g1,c136638_g1,c204359_g1,c121566_g1,c180187_g1,c238321_g1,c353510_g1,c359105_g1,c95643_g1,c87703_g1,c335307_g1,c201475_g1,c281552_g1,c252413_g1,c226116_g1,c299429_g1,c71955_g1,c9923_g1,c54173_g1,c180185_g1,c180179_g1,c54499_g1,c22352_g1,c298327_g1,c95642_g…
cellular_component	GO:0005673 transcription factor TFIIE complex	2 out of 101103 genes, 0.0%	2 out of 101103 genes, 0.0%	1	c387340_g1,c372360_g1
molecular_function	GO:0015075 ion transmembrane transporter activity	2267 out of 101103 genes, 2.2%	2267 out of 101103 genes, 2.2%	1	c381862_g1,c187851_g1,c383497_g1,c16324_g1,c240681_g1,c95159_g1,c285526_g1,c251604_g1,c59930_g1,c388530_g1,c247689_g1,c251133_g1,c388891_g1,c224210_g1,c100623_g1,c384219_g1,c183760_g1,c184856_g1,c147869_g1,c326460_g1,c231583_g1,c214546_g1,c142635_g1,c146023_g1,c310105_g1,c291997_g1,c95848_g1,c113707_g1,c314603_g1,c169448_g1,c188421_g1,c40797_g1,c320866_g1,c124555_g1,c231585_g1,c202093_g1,c172681_…
biological_process	GO:0052545 callose localization	12 out of 101103 genes, 0.0%	12 out of 101103 genes, 0.0%	1	c226937_g1,c177234_g1,c192419_g1,c79526_g1,c271029_g1,c102835_g1,c99931_g1,c99930_g1,c48427_g1,c189611_g1,c377912_g1,c315394_g1
biological_process	GO:0006723 cuticle hydrocarbon biosynthetic process	3 out of 101103 genes, 0.0%	3 out of 101103 genes, 0.0%	1	c365438_g1,c305165_g1,c346201_g1
biological_process	GO:0000481 maturation of 5S rRNA	4 out of 101103 genes, 0.0%	4 out of 101103 genes, 0.0%	1	c379077_g1,c331981_g1,c382600_g1,c177083_g1
biological_process	GO:0044403 symbiosis, encompassing mutualism through parasitism	46 out of 101103 genes, 0.0%	46 out of 101103 genes, 0.0%	1	c10811_g1,c293242_g1,c362872_g1,c10885_g1,c23960_g1,c188406_g1,c169814_g1,c194469_g1,c90759_g1,c367999_g1,c119667_g1,c339374_g1,c358275_g1,c276789_g1,c23152_g1,c225460_g1,c54929_g1,c33678_g1,c331066_g1,c54930_g1,c243842_g1,c301214_g1,c363312_g1,c118379_g1,c380868_g1,c106016_g1,c59626_g1,c363964_g1,c16725_g1,c225447_g1,c251655_g1,c6102_g1,c133234_g1,c54931_g1,c2363_g1,c346815_g1,c99037_g1,c75241_g…
cellular_component	GO:0031359 integral component of chloroplast outer membrane	6 out of 101103 genes, 0.0%	6 out of 101103 genes, 0.0%	1	c243792_g1,c98949_g1,c296841_g1,c243790_g1,c198698_g1,c36599_g1
biological_process	GO:0010218 response to far red light	23 out of 101103 genes, 0.0%	23 out of 101103 genes, 0.0%	1	c223402_g1,c258009_g1,c48061_g1,c226015_g1,c226214_g1,c169065_g1,c343497_g1,c228707_g1,c209171_g1,c222124_g1,c220078_g1,c223417_g1,c307516_g1,c272051_g1,c226016_g1,c226862_g1,c146363_g1,c226017_g1,c365454_g1,c154534_g1,c309718_g1,c271571_g1,c168182_g1
biological_process	GO:0009903 chloroplast avoidance movement	8 out of 101103 genes, 0.0%	8 out of 101103 genes, 0.0%	1	c180755_g1,c363791_g1,c225637_g1,c396863_g1,c305522_g1,c369039_g1,c320841_g1,c278193_g1
biological_process	GO:0097428 protein maturation by iron-sulfur cluster transfer	23 out of 101103 genes, 0.0%	23 out of 101103 genes, 0.0%	1	c359678_g1,c91944_g1,c123047_g1,c261382_g1,c123046_g1,c292302_g1,c224044_g1,c91945_g1,c253383_g1,c224029_g1,c357593_g1,c224030_g1,c203151_g1,c261383_g1,c16119_g1,c29246_g1,c310208_g1,c108890_g1,c75420_g1,c155880_g1,c130849_g1,c92004_g1,c73759_g1
biological_process	GO:0071668 plant-type cell wall assembly	29 out of 101103 genes, 0.0%	29 out of 101103 genes, 0.0%	1	c48539_g1,c347774_g1,c180652_g1,c387773_g1,c141361_g1,c177596_g1,c102755_g1,c108747_g1,c53030_g1,c341137_g1,c129659_g1,c128916_g1,c352727_g1,c350406_g1,c126962_g1,c53274_g1,c320200_g1,c83144_g1,c109130_g1,c62967_g1,c359602_g1,c182069_g1,c25434_g1,c350646_g1,c129658_g1,c103506_g1,c188939_g1,c25433_g1,c304330_g1
molecular_function	GO:0004755 saccharopine dehydrogenase (NADP+, L-glutamate-forming) activity	2 out of 101103 genes, 0.0%	2 out of 101103 genes, 0.0%	1	c393723_g1,c362912_g1
biological_process	GO:0051553 flavone biosynthetic process	6 out of 101103 genes, 0.0%	6 out of 101103 genes, 0.0%	1	c115023_g1,c259628_g1,c363631_g1,c135050_g1,c133395_g1,c259635_g1
biological_process	GO:0015986 ATP synthesis coupled proton transport	442 out of 101103 genes, 0.4%	442 out of 101103 genes, 0.4%	1	c102394_g1,c195590_g1,c102393_g1,c135565_g1,c383497_g1,c310267_g1,c135567_g1,c221838_g1,c136385_g1,c96390_g1,c240681_g1,c167653_g1,c378132_g1,c89825_g1,c220248_g1,c367282_g1,c388530_g1,c247689_g1,c125657_g1,c254023_g1,c168491_g1,c96405_g1,c330151_g1,c300941_g1,c195586_g1,c197402_g1,c183760_g1,c63957_g1,c241267_g1,c301137_g1,c194213_g1,c361087_g1,c104212_g1,c85468_g1,c336848_g1,c326460_g1,c214546_…
biological_process	GO:0005997 xylulose metabolic process	5 out of 101103 genes, 0.0%	5 out of 101103 genes, 0.0%	1	c117607_g1,c372681_g1,c277127_g1,c383670_g1,c341390_g1
biological_process	GO:0051383 kinetochore organization	5 out of 101103 genes, 0.0%	5 out of 101103 genes, 0.0%	1	c218111_g1,c218110_g1,c373304_g1,c126354_g1,c126353_g1
biological_process	GO:0048609 multicellular organismal reproductive process	40 out of 101103 genes, 0.0%	40 out of 101103 genes, 0.0%	1	c181837_g1,c328589_g1,c305165_g1,c303666_g1,c343945_g1,c390861_g1,c35536_g1,c258664_g1,c365438_g1,c174558_g1,c258669_g1,c301547_g1,c2812_g1,c258660_g1,c263866_g1,c362045_g1,c279368_g1,c376448_g1,c149695_g1,c200916_g1,c298040_g1,c76065_g1,c114709_g1,c13031_g1,c232944_g1,c200231_g1,c346201_g1,c322537_g1,c330584_g1,c143108_g1,c17979_g1,c43401_g1,c372728_g1,c263434_g1,c125110_g1,c90437_g1,c283260_g1,…
biological_process	GO:0043155 negative regulation of photosynthesis, light reaction	23 out of 101103 genes, 0.0%	23 out of 101103 genes, 0.0%	1	c121022_g1,c82367_g1,c320340_g1,c25880_g1,c109982_g1,c82373_g1,c200137_g1,c58142_g1,c303912_g1,c389696_g1,c258909_g1,c380644_g1,c8910_g1,c58389_g1,c121021_g1,c375800_g1,c82369_g1,c262219_g1,c181990_g1,c82372_g1,c375647_g1,c121116_g1,c200126_g1
biological_process	GO:0016071 mRNA metabolic process	900 out of 101103 genes, 0.9%	900 out of 101103 genes, 0.9%	1	c287646_g1,c88980_g1,c295906_g1,c58196_g1,c190399_g1,c157705_g1,c227128_g1,c208281_g1,c291449_g1,c280846_g1,c297150_g1,c149259_g1,c290842_g1,c4849_g1,c73182_g1,c318378_g1,c182289_g1,c122317_g1,c239535_g1,c145534_g1,c329614_g1,c300343_g1,c125024_g1,c353010_g1,c345097_g1,c75780_g1,c264118_g1,c29607_g1,c247722_g1,c240960_g1,c99122_g1,c318679_g1,c368721_g1,c56179_g1,c192114_g1,c174810_g1,c74081_g1,c6…
biological_process	GO:0006379 mRNA cleavage	8 out of 101103 genes, 0.0%	8 out of 101103 genes, 0.0%	1	c342546_g1,c390119_g1,c161113_g1,c104857_g1,c294726_g1,c261901_g1,c176543_g1,c67322_g1
molecular_function	GO:0061599 molybdopterin molybdotransferase activity	9 out of 101103 genes, 0.0%	9 out of 101103 genes, 0.0%	1	c190832_g1,c388609_g1,c297013_g1,c274633_g1,c362403_g1,c251529_g1,c381490_g1,c394103_g1,c88452_g1
biological_process	GO:0050665 hydrogen peroxide biosynthetic process	4 out of 101103 genes, 0.0%	4 out of 101103 genes, 0.0%	1	c312847_g1,c140847_g1,c145603_g1,c140848_g1
molecular_function	GO:0016876 ligase activity, forming aminoacyl-tRNA and related compounds	569 out of 101103 genes, 0.6%	569 out of 101103 genes, 0.6%	1	c44772_g1,c272343_g1,c20583_g1,c175706_g1,c6049_g1,c183708_g1,c323664_g1,c233495_g1,c297135_g1,c10792_g1,c334712_g1,c304487_g1,c352978_g1,c292541_g1,c14051_g1,c296713_g1,c355935_g1,c362649_g1,c247464_g1,c84104_g1,c133648_g1,c20796_g1,c11432_g1,c139783_g1,c283445_g1,c57345_g1,c192066_g1,c297515_g1,c196996_g1,c34530_g1,c274852_g1,c324743_g1,c245334_g1,c12519_g1,c395036_g1,c134523_g1,c2685_g1,c58610…
molecular_function	GO:0004830 tryptophan-tRNA ligase activity	10 out of 101103 genes, 0.0%	10 out of 101103 genes, 0.0%	1	c44772_g1,c314004_g1,c326691_g1,c12518_g1,c278253_g1,c343033_g1,c256176_g1,c12519_g1,c392315_g1,c170764_g1
biological_process	GO:0042759 long-chain fatty acid biosynthetic process	2 out of 101103 genes, 0.0%	2 out of 101103 genes, 0.0%	1	c220517_g1,c102983_g1
biological_process	GO:0034220 ion transmembrane transport	1920 out of 101103 genes, 1.9%	1920 out of 101103 genes, 1.9%	1	c381862_g1,c187851_g1,c205437_g1,c383497_g1,c16324_g1,c250924_g1,c167475_g1,c68195_g1,c240681_g1,c95159_g1,c276071_g1,c86368_g1,c12363_g1,c321708_g1,c251604_g1,c137498_g1,c59930_g1,c388530_g1,c247689_g1,c125657_g1,c98274_g1,c388891_g1,c305990_g1,c268199_g1,c224210_g1,c100623_g1,c343273_g1,c339403_g1,c183760_g1,c11631_g1,c361087_g1,c184856_g1,c147869_g1,c85468_g1,c347446_g1,c349457_g1,c336848_g1,c…
biological_process	GO:0009759 indole glucosinolate biosynthetic process	3 out of 101103 genes, 0.0%	3 out of 101103 genes, 0.0%	1	c167484_g1,c70399_g1,c79526_g1
molecular_function	GO:0010175 sphingosine transmembrane transporter activity	2 out of 101103 genes, 0.0%	2 out of 101103 genes, 0.0%	1	c111508_g1,c334200_g1
cellular_component	GO:0009360 DNA polymerase III complex	3 out of 101103 genes, 0.0%	3 out of 101103 genes, 0.0%	1	c306170_g1,c345930_g1,c199121_g1
molecular_function	GO:0030586 [methionine synthase] reductase activity	6 out of 101103 genes, 0.0%	6 out of 101103 genes, 0.0%	1	c5479_g1,c29160_g1,c289543_g1,c118463_g1,c134066_g1,c244953_g1
molecular_function	GO:0030267 glyoxylate reductase (NADP) activity	15 out of 101103 genes, 0.0%	15 out of 101103 genes, 0.0%	1	c395458_g1,c313866_g1,c140102_g1,c136219_g1,c263312_g1,c371760_g1,c303522_g1,c263290_g1,c140105_g1,c386725_g1,c344222_g1,c161408_g1,c312972_g1,c394601_g1,c161412_g1
molecular_function	GO:0016852 sirohydrochlorin cobaltochelatase activity	3 out of 101103 genes, 0.0%	3 out of 101103 genes, 0.0%	1	c337872_g1,c18524_g1,c280327_g1
biological_process	GO:1901799 negative regulation of proteasomal protein catabolic process	14 out of 101103 genes, 0.0%	14 out of 101103 genes, 0.0%	1	c6626_g1,c170629_g1,c351720_g1,c91457_g1,c24189_g1,c211806_g1,c23855_g1,c98827_g1,c6627_g1,c51800_g1,c246204_g1,c189579_g1,c246202_g1,c246203_g1
biological_process	GO:0042814 monopolar cell growth	2 out of 101103 genes, 0.0%	2 out of 101103 genes, 0.0%	1	c393948_g1,c302022_g1
molecular_function	GO:0016629 12-oxophytodienoate reductase activity	13 out of 101103 genes, 0.0%	13 out of 101103 genes, 0.0%	1	c354801_g1,c71077_g1,c287889_g1,c325401_g1,c40375_g1,c315164_g1,c318597_g1,c148276_g1,c167012_g1,c78342_g1,c259236_g1,c35377_g1,c55656_g1
molecular_function	GO:0015385 sodium:proton antiporter activity	8 out of 101103 genes, 0.0%	8 out of 101103 genes, 0.0%	1	c387468_g1,c386011_g1,c351317_g1,c299972_g1,c307004_g1,c40638_g1,c339656_g1,c376648_g1
biological_process	GO:0010189 vitamin E biosynthetic process	31 out of 101103 genes, 0.0%	31 out of 101103 genes, 0.0%	1	c155674_g1,c57871_g1,c196179_g1,c13514_g1,c371784_g1,c196175_g1,c57870_g1,c201100_g1,c8990_g1,c356936_g1,c189832_g1,c57872_g1,c200690_g1,c84568_g1,c84567_g1,c6172_g1,c110450_g1,c197784_g1,c196181_g1,c84569_g1,c376284_g1,c110463_g1,c311921_g1,c380248_g1,c366030_g1,c394266_g1,c341648_g1,c110456_g1,c196185_g1,c196186_g1,c200689_g1
biological_process	GO:0045899 positive regulation of RNA polymerase II transcriptional preinitiation complex assembly	63 out of 101103 genes, 0.1%	63 out of 101103 genes, 0.1%	1	c29961_g1,c262723_g1,c216855_g1,c170841_g1,c81209_g1,c47390_g1,c216838_g1,c231022_g1,c126674_g1,c303352_g1,c216844_g1,c170839_g1,c21973_g1,c165575_g1,c23081_g1,c188430_g1,c136492_g1,c247678_g1,c356629_g1,c265508_g1,c188579_g1,c27201_g1,c45692_g1,c241388_g1,c132536_g1,c65648_g1,c361149_g1,c50744_g1,c57822_g1,c132535_g1,c233142_g1,c364999_g1,c104574_g1,c155858_g1,c136490_g1,c216773_g1,c100567_g1,c3…
biological_process	GO:0006842 tricarboxylic acid transport	3 out of 101103 genes, 0.0%	3 out of 101103 genes, 0.0%	1	c152108_g1,c152111_g1,c152106_g1
biological_process	GO:0009220 pyrimidine ribonucleotide biosynthetic process	179 out of 101103 genes, 0.2%	179 out of 101103 genes, 0.2%	1	c366354_g1,c323238_g1,c237871_g1,c128146_g1,c96940_g1,c352474_g1,c210771_g1,c180366_g1,c384755_g1,c213665_g1,c180362_g1,c96158_g1,c275745_g1,c11083_g1,c37667_g1,c180361_g1,c213248_g1,c77639_g1,c41151_g1,c310034_g1,c210769_g1,c6347_g1,c204340_g1,c287864_g1,c216024_g1,c37668_g1,c242383_g1,c111493_g1,c33966_g1,c383197_g1,c96150_g1,c54644_g1,c21798_g1,c96164_g1,c210772_g1,c59481_g1,c55063_g1,c380310_…
biological_process	GO:0071836 nectar secretion	2 out of 101103 genes, 0.0%	2 out of 101103 genes, 0.0%	1	c237259_g1,c237256_g1
biological_process	GO:0051345 positive regulation of hydrolase activity	132 out of 101103 genes, 0.1%	132 out of 101103 genes, 0.1%	1	c300779_g1,c179601_g1,c179608_g1,c228568_g1,c165878_g1,c165897_g1,c303540_g1,c160525_g1,c84039_g1,c327526_g1,c372109_g1,c241959_g1,c298847_g1,c50964_g1,c361799_g1,c352173_g1,c346296_g1,c119645_g1,c270083_g1,c237138_g1,c60257_g1,c102501_g1,c238930_g1,c226224_g1,c347799_g1,c363700_g1,c303000_g1,c120888_g1,c284688_g1,c29382_g1,c377304_g1,c136423_g1,c336533_g1,c379361_g1,c228753_g1,c112445_g1,c330736…
molecular_function	GO:0004781 sulfate adenylyltransferase (ATP) activity	78 out of 101103 genes, 0.1%	78 out of 101103 genes, 0.1%	1	c31003_g1,c75052_g1,c110306_g1,c93190_g1,c65762_g1,c110320_g1,c110317_g1,c300554_g1,c8169_g1,c92861_g1,c252237_g1,c257916_g1,c85331_g1,c369448_g1,c302443_g1,c109267_g1,c150818_g1,c344678_g1,c110311_g1,c187281_g1,c71964_g1,c221693_g1,c164305_g1,c44421_g1,c187280_g1,c96616_g1,c269716_g1,c110307_g1,c93182_g1,c150822_g1,c85332_g1,c179598_g1,c147233_g1,c276349_g1,c187282_g1,c110321_g1,c110330_g1,c2167…
biological_process	GO:2000145 regulation of cell motility	5 out of 101103 genes, 0.0%	5 out of 101103 genes, 0.0%	1	c56366_g1,c388934_g1,c364949_g1,c228777_g1,c228778_g1
biological_process	GO:0032951 regulation of beta-glucan biosynthetic process	3 out of 101103 genes, 0.0%	3 out of 101103 genes, 0.0%	1	c180652_g1,c53274_g1,c268574_g1
biological_process	GO:0075136 response to host	4 out of 101103 genes, 0.0%	4 out of 101103 genes, 0.0%	1	c118379_g1,c106016_g1,c363964_g1,c363312_g1
biological_process	GO:0051984 positive regulation of chromosome segregation	3 out of 101103 genes, 0.0%	3 out of 101103 genes, 0.0%	1	c285148_g1,c71958_g1,c344798_g1
biological_process	GO:0034613 cellular protein localization	1212 out of 101103 genes, 1.2%	1212 out of 101103 genes, 1.2%	1	c210580_g1,c353816_g1,c318516_g1,c139786_g1,c66622_g1,c112251_g1,c51311_g1,c203426_g1,c157688_g1,c112830_g1,c20923_g1,c45639_g1,c362066_g1,c336802_g1,c26524_g1,c21690_g1,c194418_g1,c82504_g1,c238930_g1,c116731_g1,c312342_g1,c312315_g1,c230390_g1,c348683_g1,c23569_g1,c125422_g1,c110541_g1,c77122_g1,c279824_g1,c22637_g1,c231355_g1,c63584_g1,c82824_g1,c200352_g1,c65702_g1,c36029_g1,c241080_g1,c15908…
molecular_function	GO:0015081 sodium ion transmembrane transporter activity	22 out of 101103 genes, 0.0%	22 out of 101103 genes, 0.0%	1	c111962_g1,c387468_g1,c386011_g1,c43668_g1,c351317_g1,c136657_g1,c40638_g1,c109539_g1,c377315_g1,c376648_g1,c135669_g1,c254354_g1,c254345_g1,c210517_g1,c254347_g1,c299972_g1,c307004_g1,c202401_g1,c383348_g1,c339656_g1,c286921_g1,c111965_g1
biological_process	GO:0009446 putrescine biosynthetic process	15 out of 101103 genes, 0.0%	15 out of 101103 genes, 0.0%	1	c258141_g1,c258140_g1,c242871_g1,c337489_g1,c182845_g1,c251958_g1,c393665_g1,c316770_g1,c178433_g1,c52366_g1,c369860_g1,c80483_g1,c282164_g1,c332998_g1,c280027_g1
biological_process	GO:1901917 regulation of exoribonuclease activity	4 out of 101103 genes, 0.0%	4 out of 101103 genes, 0.0%	1	c39637_g1,c242851_g1,c395610_g1,c250140_g1
cellular_component	GO:0005690 U4atac snRNP	5 out of 101103 genes, 0.0%	5 out of 101103 genes, 0.0%	1	c392710_g1,c147620_g1,c7855_g1,c70739_g1,c284259_g1
molecular_function	GO:0018459 carveol dehydrogenase activity	8 out of 101103 genes, 0.0%	8 out of 101103 genes, 0.0%	1	c17495_g1,c116800_g1,c364311_g1,c287882_g1,c338069_g1,c116801_g1,c321622_g1,c116818_g1
biological_process	GO:0009404 toxin metabolic process	37 out of 101103 genes, 0.0%	37 out of 101103 genes, 0.0%	1	c297360_g1,c12986_g1,c259895_g1,c259408_g1,c295565_g1,c291006_g1,c228949_g1,c199975_g1,c201880_g1,c315931_g1,c18712_g1,c315394_g1,c65968_g1,c362328_g1,c376941_g1,c393545_g1,c333104_g1,c259899_g1,c302458_g1,c309966_g1,c296611_g1,c259900_g1,c360571_g1,c59380_g1,c277490_g1,c271029_g1,c259897_g1,c364084_g1,c259903_g1,c126715_g1,c40402_g1,c369013_g1,c259898_g1,c243166_g1,c33538_g1,c378169_g1,c364502_g1
molecular_function	GO:0004000 adenosine deaminase activity	6 out of 101103 genes, 0.0%	6 out of 101103 genes, 0.0%	1	c325618_g1,c237712_g1,c125088_g1,c358983_g1,c338160_g1,c237711_g1
biological_process	GO:0006950 response to stress	4033 out of 101103 genes, 4.0%	4033 out of 101103 genes, 4.0%	1	c223325_g1,c219751_g1,c94971_g1,c18802_g1,c13908_g1,c147852_g1,c132829_g1,c164013_g1,c125392_g1,c221328_g1,c187682_g1,c18037_g1,c240681_g1,c230172_g1,c345414_g1,c133015_g1,c250690_g1,c206581_g1,c319352_g1,c198851_g1,c39513_g1,c390548_g1,c208061_g1,c91646_g1,c183035_g1,c278892_g1,c185159_g1,c385115_g1,c107570_g1,c220348_g1,c21803_g1,c15131_g1,c124291_g1,c92031_g1,c208429_g1,c206087_g1,c344446_g1,c…
cellular_component	GO:0043680 filiform apparatus	3 out of 101103 genes, 0.0%	3 out of 101103 genes, 0.0%	1	c22788_g1,c195658_g1,c186013_g1
biological_process	GO:0051270 regulation of cellular component movement	5 out of 101103 genes, 0.0%	5 out of 101103 genes, 0.0%	1	c56366_g1,c388934_g1,c364949_g1,c228777_g1,c228778_g1
molecular_function	GO:0046715 borate transmembrane transporter activity	2 out of 101103 genes, 0.0%	2 out of 101103 genes, 0.0%	1	c134869_g1,c364039_g1
biological_process	GO:0051304 chromosome separation	5 out of 101103 genes, 0.0%	5 out of 101103 genes, 0.0%	1	c36805_g1,c247268_g1,c108930_g1,c83371_g1,c233736_g1
cellular_component	GO:0005667 transcription factor complex	126 out of 101103 genes, 0.1%	126 out of 101103 genes, 0.1%	1	c319595_g1,c101789_g1,c120590_g1,c349394_g1,c165491_g1,c349229_g1,c259994_g1,c170773_g1,c364216_g1,c259993_g1,c46743_g1,c123429_g1,c81760_g1,c319134_g1,c153265_g1,c372360_g1,c324112_g1,c59337_g1,c99556_g1,c218036_g1,c13990_g1,c258129_g1,c389511_g1,c161410_g1,c376417_g1,c25636_g1,c145592_g1,c119471_g1,c330739_g1,c112452_g1,c364654_g1,c352475_g1,c395100_g1,c108625_g1,c189007_g1,c78559_g1,c341796_g1…
biological_process	GO:0006144 purine nucleobase metabolic process	69 out of 101103 genes, 0.1%	69 out of 101103 genes, 0.1%	1	c168862_g1,c291826_g1,c103182_g1,c328229_g1,c386601_g1,c286287_g1,c133252_g1,c64584_g1,c109388_g1,c75566_g1,c199828_g1,c134111_g1,c167094_g1,c195681_g1,c170581_g1,c103186_g1,c257589_g1,c359857_g1,c91419_g1,c147539_g1,c251572_g1,c156025_g1,c117051_g1,c353899_g1,c213839_g1,c246483_g1,c103185_g1,c95595_g1,c331433_g1,c3011_g1,c195673_g1,c169794_g1,c138357_g1,c76137_g1,c107829_g1,c103184_g1,c138358_g1…
molecular_function	GO:0015043 leghemoglobin reductase activity	2 out of 101103 genes, 0.0%	2 out of 101103 genes, 0.0%	1	c219748_g1,c209925_g1
molecular_function	GO:0004583 dolichyl-phosphate-glucose-glycolipid alpha-glucosyltransferase activity	2 out of 101103 genes, 0.0%	2 out of 101103 genes, 0.0%	1	c372543_g1,c267061_g1
biological_process	GO:0055070 copper ion homeostasis	7 out of 101103 genes, 0.0%	7 out of 101103 genes, 0.0%	1	c63598_g1,c293627_g1,c26660_g1,c92315_g1,c244983_g1,c385709_g1,c10539_g1
biological_process	GO:0048532 anatomical structure arrangement	19 out of 101103 genes, 0.0%	19 out of 101103 genes, 0.0%	1	c254922_g1,c127699_g1,c299802_g1,c228735_g1,c88594_g1,c364628_g1,c362812_g1,c352883_g1,c137926_g1,c391410_g1,c360915_g1,c337871_g1,c201508_g1,c90437_g1,c382396_g1,c144183_g1,c180537_g1,c92628_g1,c177083_g1
biological_process	GO:0016246 RNA interference	16 out of 101103 genes, 0.0%	16 out of 101103 genes, 0.0%	1	c212357_g1,c261933_g1,c143868_g1,c291385_g1,c360210_g1,c143863_g1,c169606_g1,c176543_g1,c299389_g1,c283260_g1,c284353_g1,c371904_g1,c212358_g1,c322589_g1,c373372_g1,c212359_g1
biological_process	GO:2000758 positive regulation of peptidyl-lysine acetylation	6 out of 101103 genes, 0.0%	6 out of 101103 genes, 0.0%	1	c65455_g1,c205741_g1,c135828_g1,c335717_g1,c189864_g1,c135825_g1
biological_process	GO:0043478 pigment accumulation in response to UV light	10 out of 101103 genes, 0.0%	10 out of 101103 genes, 0.0%	1	c307516_g1,c354159_g1,c64073_g1,c157989_g1,c317396_g1,c182400_g1,c74632_g1,c119369_g1,c228707_g1,c213846_g1
cellular_component	GO:0000775 chromosome, centromeric region	25 out of 101103 genes, 0.0%	25 out of 101103 genes, 0.0%	1	c6626_g1,c582_g1,c155954_g1,c232996_g1,c126354_g1,c24189_g1,c99978_g1,c126353_g1,c374553_g1,c301211_g1,c6627_g1,c312474_g1,c246204_g1,c333317_g1,c246203_g1,c91457_g1,c99975_g1,c23855_g1,c51800_g1,c232995_g1,c247268_g1,c189579_g1,c286314_g1,c232998_g1,c246202_g1
biological_process	GO:0042542 response to hydrogen peroxide	76 out of 101103 genes, 0.1%	76 out of 101103 genes, 0.1%	1	c89066_g1,c54645_g1,c39661_g1,c180366_g1,c100971_g1,c219389_g1,c272225_g1,c184006_g1,c13893_g1,c122528_g1,c96158_g1,c380645_g1,c100978_g1,c30430_g1,c13892_g1,c283274_g1,c86105_g1,c55454_g1,c134737_g1,c140863_g1,c134806_g1,c25136_g1,c208209_g1,c100955_g1,c160697_g1,c192428_g1,c47124_g1,c36214_g1,c122526_g1,c121320_g1,c6221_g1,c160701_g1,c208208_g1,c100960_g1,c262272_g1,c182047_g1,c281901_g1,c23862…
biological_process	GO:0006996 organelle organization	2873 out of 101103 genes, 2.8%	2873 out of 101103 genes, 2.8%	1	c384394_g1,c132829_g1,c45825_g1,c120483_g1,c174450_g1,c164013_g1,c60323_g1,c296025_g1,c248382_g1,c345414_g1,c121964_g1,c396863_g1,c208061_g1,c41091_g1,c45033_g1,c20923_g1,c161239_g1,c6124_g1,c196399_g1,c115318_g1,c263986_g1,c193583_g1,c325331_g1,c2946_g1,c22080_g1,c21381_g1,c200186_g1,c237483_g1,c113575_g1,c374014_g1,c173611_g1,c6241_g1,c244466_g1,c5955_g1,c110541_g1,c33410_g1,c122767_g1,c101609_…
biological_process	GO:0001676 long-chain fatty acid metabolic process	18 out of 101103 genes, 0.0%	18 out of 101103 genes, 0.0%	1	c61021_g1,c337291_g1,c134509_g1,c33159_g1,c299120_g1,c395963_g1,c355423_g1,c235369_g1,c244253_g1,c290725_g1,c72825_g1,c35518_g1,c72826_g1,c344367_g1,c220517_g1,c348167_g1,c171669_g1,c102983_g1
biological_process	GO:0033206 meiotic cytokinesis	2 out of 101103 genes, 0.0%	2 out of 101103 genes, 0.0%	1	c70564_g1,c12241_g1
biological_process	GO:0009688 abscisic acid biosynthetic process	27 out of 101103 genes, 0.0%	27 out of 101103 genes, 0.0%	1	c95525_g1,c4065_g1,c389059_g1,c234733_g1,c379042_g1,c234727_g1,c195078_g1,c271734_g1,c138984_g1,c340612_g1,c195072_g1,c234730_g1,c365111_g1,c330826_g1,c305070_g1,c307184_g1,c195068_g1,c195079_g1,c222592_g1,c195071_g1,c234726_g1,c234729_g1,c262412_g1,c29681_g1,c375857_g1,c195074_g1,c290574_g1
cellular_component	GO:0031253 cell projection membrane	5 out of 101103 genes, 0.0%	5 out of 101103 genes, 0.0%	1	c284218_g1,c306190_g1,c22545_g1,c5203_g1,c267505_g1
molecular_function	GO:0015038 glutathione disulfide oxidoreductase activity	24 out of 101103 genes, 0.0%	24 out of 101103 genes, 0.0%	1	c252815_g1,c280373_g1,c387115_g1,c359308_g1,c159068_g1,c30601_g1,c362174_g1,c322922_g1,c329713_g1,c288335_g1,c207743_g1,c331523_g1,c290937_g1,c373850_g1,c6800_g1,c126543_g1,c386344_g1,c390849_g1,c109730_g1,c319932_g1,c323455_g1,c363763_g1,c207744_g1,c271316_g1
biological_process	GO:1902074 response to salt	2 out of 101103 genes, 0.0%	2 out of 101103 genes, 0.0%	1	c144095_g1,c19056_g1
biological_process	GO:0048563 post-embryonic organ morphogenesis	7 out of 101103 genes, 0.0%	7 out of 101103 genes, 0.0%	1	c170679_g1,c233448_g1,c175874_g1,c257599_g1,c137926_g1,c371820_g1,c48387_g1
biological_process	GO:0010769 regulation of cell morphogenesis involved in differentiation	9 out of 101103 genes, 0.0%	9 out of 101103 genes, 0.0%	1	c11616_g1,c392621_g1,c52813_g1,c23202_g1,c118436_g1,c118426_g1,c4629_g1,c118429_g1,c118430_g1
molecular_function	GO:0017022 myosin binding	4 out of 101103 genes, 0.0%	4 out of 101103 genes, 0.0%	1	c345625_g1,c242671_g1,c85865_g1,c299484_g1
biological_process	GO:0072330 monocarboxylic acid biosynthetic process	761 out of 101103 genes, 0.8%	761 out of 101103 genes, 0.8%	1	c29163_g1,c302057_g1,c21721_g1,c180994_g1,c14310_g1,c315164_g1,c63429_g1,c280536_g1,c214706_g1,c44433_g1,c115677_g1,c42505_g1,c156454_g1,c369023_g1,c327726_g1,c246909_g1,c196414_g1,c161460_g1,c72826_g1,c57161_g1,c378077_g1,c178951_g1,c88001_g1,c250126_g1,c284729_g1,c250129_g1,c200016_g1,c161470_g1,c115685_g1,c376724_g1,c329380_g1,c234964_g1,c353329_g1,c206876_g1,c132462_g1,c300289_g1,c19001_g1,c9…
biological_process	GO:0040007 growth	211 out of 101103 genes, 0.2%	211 out of 101103 genes, 0.2%	1	c48539_g1,c347774_g1,c259347_g1,c96986_g1,c299802_g1,c243283_g1,c116919_g1,c302717_g1,c214291_g1,c341137_g1,c24757_g1,c15034_g1,c352727_g1,c320200_g1,c24841_g1,c74236_g1,c359602_g1,c323303_g1,c182069_g1,c317498_g1,c334940_g1,c58417_g1,c103506_g1,c298040_g1,c222142_g1,c6340_g1,c176208_g1,c121264_g1,c192318_g1,c87208_g1,c372832_g1,c29251_g1,c160557_g1,c275180_g1,c137926_g1,c262702_g1,c129659_g1,c30…
biological_process	GO:0050821 protein stabilization	12 out of 101103 genes, 0.0%	12 out of 101103 genes, 0.0%	1	c354786_g1,c342286_g1,c377553_g1,c142648_g1,c177157_g1,c217592_g1,c217591_g1,c54238_g1,c309117_g1,c330116_g1,c5203_g1,c358561_g1
biological_process	GO:0001578 microtubule bundle formation	10 out of 101103 genes, 0.0%	10 out of 101103 genes, 0.0%	1	c13850_g1,c35882_g1,c37705_g1,c35881_g1,c68187_g1,c228777_g1,c246179_g1,c5203_g1,c218732_g1,c228778_g1
cellular_component	GO:0000781 chromosome, telomeric region	10 out of 101103 genes, 0.0%	10 out of 101103 genes, 0.0%	1	c308409_g1,c368443_g1,c95233_g1,c95232_g1,c57395_g1,c343047_g1,c144012_g1,c251903_g1,c336729_g1,c37453_g1
molecular_function	GO:0000339 RNA cap binding	20 out of 101103 genes, 0.0%	20 out of 101103 genes, 0.0%	1	c108333_g1,c94916_g1,c15904_g1,c148368_g1,c58852_g1,c315102_g1,c63797_g1,c50461_g1,c166938_g1,c59775_g1,c63798_g1,c315197_g1,c167115_g1,c367678_g1,c85144_g1,c175914_g1,c335990_g1,c166939_g1,c152426_g1,c186171_g1
biological_process	GO:0046132 pyrimidine ribonucleoside biosynthetic process	174 out of 101103 genes, 0.2%	174 out of 101103 genes, 0.2%	1	c366354_g1,c323238_g1,c237871_g1,c128146_g1,c96940_g1,c352474_g1,c210771_g1,c180366_g1,c384755_g1,c213665_g1,c180362_g1,c96158_g1,c275745_g1,c11083_g1,c37667_g1,c180361_g1,c213248_g1,c77639_g1,c41151_g1,c310034_g1,c210769_g1,c6347_g1,c204340_g1,c287864_g1,c216024_g1,c37668_g1,c242383_g1,c111493_g1,c33966_g1,c383197_g1,c96150_g1,c54644_g1,c21798_g1,c96164_g1,c210772_g1,c59481_g1,c380310_g1,c302234…
molecular_function	GO:0045549 9-cis-epoxycarotenoid dioxygenase activity	3 out of 101103 genes, 0.0%	3 out of 101103 genes, 0.0%	1	c302125_g1,c84007_g1,c180091_g1
biological_process	GO:0033194 response to hydroperoxide	16 out of 101103 genes, 0.0%	16 out of 101103 genes, 0.0%	1	c90334_g1,c90315_g1,c105725_g1,c90336_g1,c104452_g1,c90331_g1,c90326_g1,c105727_g1,c90323_g1,c105726_g1,c90316_g1,c30968_g1,c90332_g1,c90329_g1,c90325_g1,c90310_g1
biological_process	GO:0009909 regulation of flower development	61 out of 101103 genes, 0.1%	61 out of 101103 genes, 0.1%	1	c235385_g1,c275556_g1,c222103_g1,c325159_g1,c44163_g1,c322163_g1,c27636_g1,c271246_g1,c98827_g1,c376452_g1,c110851_g1,c72717_g1,c357315_g1,c3522_g1,c203980_g1,c270663_g1,c274941_g1,c75535_g1,c318378_g1,c209693_g1,c147232_g1,c290649_g1,c278138_g1,c175874_g1,c106019_g1,c58254_g1,c363383_g1,c299508_g1,c225467_g1,c225450_g1,c115811_g1,c155114_g1,c159995_g1,c300326_g1,c268991_g1,c192093_g1,c209683_g1,…
biological_process	GO:1901033 positive regulation of response to reactive oxygen species	23 out of 101103 genes, 0.0%	23 out of 101103 genes, 0.0%	1	c38687_g1,c141700_g1,c209033_g1,c209029_g1,c216555_g1,c39457_g1,c141704_g1,c19897_g1,c221017_g1,c221016_g1,c204710_g1,c185891_g1,c185892_g1,c373749_g1,c255714_g1,c330233_g1,c9172_g1,c51077_g1,c127006_g1,c141701_g1,c209043_g1,c204708_g1,c266730_g1
biological_process	GO:0002132 wobble position uridine ribose methylation	3 out of 101103 genes, 0.0%	3 out of 101103 genes, 0.0%	1	c135508_g1,c365070_g1,c135509_g1
biological_process	GO:0009156 ribonucleoside monophosphate biosynthetic process	844 out of 101103 genes, 0.8%	844 out of 101103 genes, 0.8%	1	c323238_g1,c208444_g1,c102393_g1,c239083_g1,c383497_g1,c310267_g1,c221838_g1,c240681_g1,c309938_g1,c204340_g1,c388530_g1,c247689_g1,c165632_g1,c125657_g1,c96405_g1,c388891_g1,c330151_g1,c303876_g1,c300941_g1,c230780_g1,c183760_g1,c84448_g1,c63957_g1,c383197_g1,c194213_g1,c361087_g1,c38461_g1,c85468_g1,c336848_g1,c326460_g1,c201229_g1,c214546_g1,c60358_g1,c281038_g1,c90241_g1,c154856_g1,c146023_g1…
molecular_function	GO:0016905 myosin heavy chain kinase activity	8 out of 101103 genes, 0.0%	8 out of 101103 genes, 0.0%	1	c343897_g1,c211257_g1,c212290_g1,c211259_g1,c233838_g1,c19018_g1,c45559_g1,c211253_g1
molecular_function	GO:0016861 intramolecular oxidoreductase activity, interconverting aldoses and ketoses	127 out of 101103 genes, 0.1%	127 out of 101103 genes, 0.1%	1	c278852_g1,c266546_g1,c196001_g1,c162646_g1,c27636_g1,c149182_g1,c80373_g1,c73822_g1,c347330_g1,c191466_g1,c340205_g1,c181569_g1,c203829_g1,c334695_g1,c358084_g1,c149183_g1,c90311_g1,c126192_g1,c26170_g1,c225677_g1,c46312_g1,c228093_g1,c146060_g1,c306514_g1,c129344_g1,c162639_g1,c210970_g1,c11451_g1,c225678_g1,c162643_g1,c225676_g1,c360276_g1,c162642_g1,c149189_g1,c79998_g1,c118562_g1,c149186_g1,…
biological_process	GO:0032259 methylation	1112 out of 101103 genes, 1.1%	1112 out of 101103 genes, 1.1%	1	c57871_g1,c254648_g1,c229724_g1,c339754_g1,c45825_g1,c365748_g1,c74075_g1,c24346_g1,c16141_g1,c263714_g1,c170479_g1,c63991_g1,c389170_g1,c198219_g1,c187641_g1,c196179_g1,c385628_g1,c114617_g1,c73920_g1,c303701_g1,c297612_g1,c74072_g1,c114623_g1,c51393_g1,c345645_g1,c211870_g1,c311011_g1,c397151_g1,c394170_g1,c211861_g1,c84161_g1,c298294_g1,c145285_g1,c162052_g1,c168739_g1,c196185_g1,c5955_g1,c187…
biological_process	GO:0000096 sulfur amino acid metabolic process	325 out of 101103 genes, 0.3%	325 out of 101103 genes, 0.3%	1	c195219_g1,c263708_g1,c1966_g1,c230571_g1,c372952_g1,c119155_g1,c195221_g1,c119154_g1,c56229_g1,c230566_g1,c143877_g1,c355562_g1,c85331_g1,c208992_g1,c121964_g1,c119160_g1,c290062_g1,c263714_g1,c256247_g1,c210970_g1,c216969_g1,c207021_g1,c340635_g1,c384906_g1,c114617_g1,c269852_g1,c208995_g1,c114623_g1,c132234_g1,c283243_g1,c228337_g1,c179113_g1,c165699_g1,c178931_g1,c153864_g1,c110943_g1,c370879…
molecular_function	GO:0016774 phosphotransferase activity, carboxyl group as acceptor	104 out of 101103 genes, 0.1%	104 out of 101103 genes, 0.1%	1	c71945_g1,c375327_g1,c24552_g1,c235344_g1,c71667_g1,c358517_g1,c268117_g1,c74182_g1,c165325_g1,c6864_g1,c241492_g1,c127449_g1,c381406_g1,c206038_g1,c98077_g1,c241491_g1,c20937_g1,c270650_g1,c142092_g1,c83619_g1,c381826_g1,c170870_g1,c5306_g1,c302076_g1,c107882_g1,c15679_g1,c98076_g1,c115754_g1,c201645_g1,c353405_g1,c243_g1,c35753_g1,c12426_g1,c329041_g1,c244_g1,c201644_g1,c73886_g1,c205173_g1,c34…
biological_process	GO:0010037 response to carbon dioxide	5 out of 101103 genes, 0.0%	5 out of 101103 genes, 0.0%	1	c35242_g1,c266724_g1,c347449_g1,c129300_g1,c222749_g1
molecular_function	GO:0072349 modified amino acid transmembrane transporter activity	2 out of 101103 genes, 0.0%	2 out of 101103 genes, 0.0%	1	c15420_g1,c170185_g1
molecular_function	GO:0033947 mannosylglycoprotein endo-beta-mannosidase activity	6 out of 101103 genes, 0.0%	6 out of 101103 genes, 0.0%	1	c304170_g1,c23517_g1,c382400_g1,c295563_g1,c337920_g1,c396267_g1
biological_process	GO:0008356 asymmetric cell division	9 out of 101103 genes, 0.0%	9 out of 101103 genes, 0.0%	1	c314147_g1,c99346_g1,c151713_g1,c268477_g1,c346502_g1,c99074_g1,c210981_g1,c293723_g1,c54158_g1
cellular_component	GO:0016589 NURF complex	16 out of 101103 genes, 0.0%	16 out of 101103 genes, 0.0%	1	c388500_g1,c133309_g1,c288605_g1,c163269_g1,c362425_g1,c194945_g1,c276459_g1,c63698_g1,c146808_g1,c346680_g1,c49505_g1,c315167_g1,c9487_g1,c202768_g1,c9488_g1,c298670_g1
biological_process	GO:0009085 lysine biosynthetic process	38 out of 101103 genes, 0.0%	38 out of 101103 genes, 0.0%	1	c117079_g1,c69027_g1,c387277_g1,c374328_g1,c64830_g1,c55332_g1,c181994_g1,c69028_g1,c117077_g1,c235334_g1,c361633_g1,c193179_g1,c381826_g1,c99375_g1,c16064_g1,c369722_g1,c66865_g1,c185476_g1,c2288_g1,c13516_g1,c59863_g1,c100200_g1,c205066_g1,c100199_g1,c50796_g1,c100201_g1,c273017_g1,c298983_g1,c100198_g1,c205065_g1,c367670_g1,c387408_g1,c346628_g1,c368600_g1,c117070_g1,c99376_g1,c272446_g1,c3199…
biological_process	GO:0072666 establishment of protein localization to vacuole	20 out of 101103 genes, 0.0%	20 out of 101103 genes, 0.0%	1	c388449_g1,c22326_g1,c261610_g1,c128182_g1,c298063_g1,c110386_g1,c331378_g1,c325366_g1,c82824_g1,c229277_g1,c316799_g1,c261611_g1,c231306_g1,c242001_g1,c329385_g1,c45501_g1,c375117_g1,c288692_g1,c325282_g1,c218431_g1
biological_process	GO:0009956 radial pattern formation	8 out of 101103 genes, 0.0%	8 out of 101103 genes, 0.0%	1	c314147_g1,c269828_g1,c364628_g1,c151713_g1,c346502_g1,c210981_g1,c360915_g1,c391410_g1
biological_process	GO:0009893 positive regulation of metabolic process	678 out of 101103 genes, 0.7%	678 out of 101103 genes, 0.7%	1	c88980_g1,c300779_g1,c223076_g1,c246079_g1,c66058_g1,c139786_g1,c303540_g1,c95573_g1,c173605_g1,c117781_g1,c327526_g1,c298847_g1,c325153_g1,c200816_g1,c161410_g1,c100156_g1,c57822_g1,c352173_g1,c264118_g1,c132535_g1,c346296_g1,c119645_g1,c95570_g1,c392357_g1,c319531_g1,c136490_g1,c36974_g1,c233260_g1,c144428_g1,c266313_g1,c264117_g1,c22080_g1,c238930_g1,c234665_g1,c90437_g1,c78566_g1,c302369_g1,c…
biological_process	GO:0045793 positive regulation of cell size	2 out of 101103 genes, 0.0%	2 out of 101103 genes, 0.0%	1	c350169_g1,c119369_g1
biological_process	GO:0010201 response to continuous far red light stimulus by the high-irradiance response system	3 out of 101103 genes, 0.0%	3 out of 101103 genes, 0.0%	1	c258009_g1,c309718_g1,c168182_g1
biological_process	GO:0007005 mitochondrion organization	271 out of 101103 genes, 0.3%	271 out of 101103 genes, 0.3%	1	c143028_g1,c384394_g1,c212039_g1,c354723_g1,c120483_g1,c139786_g1,c113196_g1,c94_g1,c48758_g1,c306825_g1,c271093_g1,c121323_g1,c257390_g1,c7277_g1,c41091_g1,c30878_g1,c45033_g1,c20923_g1,c103144_g1,c45639_g1,c100060_g1,c311098_g1,c12959_g1,c196399_g1,c294950_g1,c11631_g1,c142648_g1,c342209_g1,c201929_g1,c227384_g1,c12336_g1,c365323_g1,c389195_g1,c31187_g1,c35448_g1,c352085_g1,c266142_g1,c66494_g1…
biological_process	GO:0032271 regulation of protein polymerization	102 out of 101103 genes, 0.1%	102 out of 101103 genes, 0.1%	1	c200351_g1,c192416_g1,c63524_g1,c199674_g1,c78238_g1,c64452_g1,c194840_g1,c256241_g1,c44477_g1,c263480_g1,c104569_g1,c371342_g1,c7545_g1,c283203_g1,c187613_g1,c153547_g1,c229668_g1,c1440_g1,c351847_g1,c63113_g1,c385290_g1,c71129_g1,c334345_g1,c229667_g1,c228677_g1,c173485_g1,c98976_g1,c188374_g1,c357778_g1,c354764_g1,c208554_g1,c49192_g1,c266948_g1,c208550_g1,c66787_g1,c10139_g1,c114532_g1,c20139…
biological_process	GO:0048033 heme o metabolic process	4 out of 101103 genes, 0.0%	4 out of 101103 genes, 0.0%	1	c111360_g1,c395658_g1,c111353_g1,c47426_g1
biological_process	GO:0042427 serotonin biosynthetic process	2 out of 101103 genes, 0.0%	2 out of 101103 genes, 0.0%	1	c55556_g1,c103887_g1
biological_process	GO:0009828 plant-type cell wall loosening	7 out of 101103 genes, 0.0%	7 out of 101103 genes, 0.0%	1	c264292_g1,c214147_g1,c56834_g1,c37990_g1,c53550_g1,c264285_g1,c155148_g1
biological_process	GO:0006515 misfolded or incompletely synthesized protein catabolic process	31 out of 101103 genes, 0.0%	31 out of 101103 genes, 0.0%	1	c315325_g1,c238321_g1,c22353_g1,c216057_g1,c167983_g1,c139661_g1,c238928_g1,c147320_g1,c232249_g1,c95643_g1,c20380_g1,c22352_g1,c95642_g1,c222153_g1,c115374_g1,c144100_g1,c233938_g1,c127271_g1,c271740_g1,c462_g1,c281552_g1,c5126_g1,c323303_g1,c320201_g1,c296234_g1,c168262_g1,c136638_g1,c392850_g1,c252413_g1,c299429_g1,c222016_g1
biological_process	GO:0006106 fumarate metabolic process	40 out of 101103 genes, 0.0%	40 out of 101103 genes, 0.0%	1	c165275_g1,c248661_g1,c248662_g1,c135092_g1,c89205_g1,c37559_g1,c64783_g1,c37557_g1,c271428_g1,c307702_g1,c122076_g1,c75218_g1,c37558_g1,c40006_g1,c122073_g1,c309467_g1,c165276_g1,c11177_g1,c122072_g1,c114864_g1,c122075_g1,c365792_g1,c102524_g1,c122071_g1,c325244_g1,c248657_g1,c102988_g1,c362304_g1,c189690_g1,c236536_g1,c14225_g1,c24702_g1,c53676_g1,c102507_g1,c248655_g1,c56948_g1,c280705_g1,c300…
biological_process	GO:0016236 macroautophagy	16 out of 101103 genes, 0.0%	16 out of 101103 genes, 0.0%	1	c113132_g1,c256268_g1,c22585_g1,c4763_g1,c316930_g1,c103141_g1,c375709_g1,c105369_g1,c32987_g1,c104397_g1,c344141_g1,c373134_g1,c59442_g1,c103144_g1,c103786_g1,c18859_g1
molecular_function	GO:0009882 blue light photoreceptor activity	10 out of 101103 genes, 0.0%	10 out of 101103 genes, 0.0%	1	c377302_g1,c272051_g1,c300326_g1,c279575_g1,c378306_g1,c345819_g1,c368459_g1,c39737_g1,c251809_g1,c302083_g1
biological_process	GO:0043200 response to amino acid	2 out of 101103 genes, 0.0%	2 out of 101103 genes, 0.0%	1	c378305_g1,c204843_g1
biological_process	GO:0002131 wobble position cytosine ribose methylation	3 out of 101103 genes, 0.0%	3 out of 101103 genes, 0.0%	1	c135508_g1,c365070_g1,c135509_g1
cellular_component	GO:0034426 etioplast membrane	6 out of 101103 genes, 0.0%	6 out of 101103 genes, 0.0%	1	c101044_g1,c101042_g1,c101045_g1,c101041_g1,c66454_g1,c101040_g1
molecular_function	GO:0019783 ubiquitin-like protein-specific protease activity	85 out of 101103 genes, 0.1%	85 out of 101103 genes, 0.1%	1	c262682_g1,c218673_g1,c14924_g1,c59853_g1,c343180_g1,c384253_g1,c260839_g1,c181702_g1,c366173_g1,c395245_g1,c34615_g1,c387921_g1,c306072_g1,c300942_g1,c77071_g1,c146289_g1,c381950_g1,c361985_g1,c204924_g1,c6847_g1,c311204_g1,c304372_g1,c312547_g1,c362693_g1,c61688_g1,c348888_g1,c271682_g1,c169500_g1,c385196_g1,c287855_g1,c312255_g1,c64290_g1,c303218_g1,c387366_g1,c185690_g1,c285078_g1,c370636_g1,…
biological_process	GO:0045841 negative regulation of mitotic metaphase/anaphase transition	14 out of 101103 genes, 0.0%	14 out of 101103 genes, 0.0%	1	c6626_g1,c170629_g1,c351720_g1,c91457_g1,c24189_g1,c211806_g1,c23855_g1,c98827_g1,c6627_g1,c51800_g1,c246204_g1,c189579_g1,c246202_g1,c246203_g1
molecular_function	GO:0008883 glutamyl-tRNA reductase activity	15 out of 101103 genes, 0.0%	15 out of 101103 genes, 0.0%	1	c301209_g1,c204015_g1,c49094_g1,c346415_g1,c320589_g1,c230293_g1,c38939_g1,c376276_g1,c377428_g1,c57469_g1,c70647_g1,c231570_g1,c365013_g1,c194402_g1,c352196_g1
biological_process	GO:0000727 double-strand break repair via break-induced replication	11 out of 101103 genes, 0.0%	11 out of 101103 genes, 0.0%	1	c188133_g1,c188114_g1,c188118_g1,c188110_g1,c188132_g1,c223460_g1,c188117_g1,c223458_g1,c188115_g1,c188130_g1,c188127_g1
biological_process	GO:0006513 protein monoubiquitination	5 out of 101103 genes, 0.0%	5 out of 101103 genes, 0.0%	1	c367415_g1,c352037_g1,c377334_g1,c36074_g1,c335307_g1
molecular_function	GO:0008465 glycerate dehydrogenase activity	12 out of 101103 genes, 0.0%	12 out of 101103 genes, 0.0%	1	c313866_g1,c136219_g1,c122202_g1,c303522_g1,c122199_g1,c122201_g1,c122208_g1,c122207_g1,c154543_g1,c394601_g1,c389069_g1,c122206_g1
cellular_component	GO:0030896 checkpoint clamp complex	4 out of 101103 genes, 0.0%	4 out of 101103 genes, 0.0%	1	c234527_g1,c186328_g1,c281304_g1,c186327_g1
molecular_function	GO:0070818 protoporphyrinogen oxidase activity	17 out of 101103 genes, 0.0%	17 out of 101103 genes, 0.0%	1	c183164_g1,c183163_g1,c1388_g1,c300313_g1,c135837_g1,c114790_g1,c370672_g1,c135830_g1,c135833_g1,c330434_g1,c367237_g1,c305120_g1,c343703_g1,c374278_g1,c5064_g1,c307619_g1,c342085_g1
biological_process	GO:0043446 cellular alkane metabolic process	5 out of 101103 genes, 0.0%	5 out of 101103 genes, 0.0%	1	c365438_g1,c305165_g1,c237265_g1,c285911_g1,c346201_g1
biological_process	GO:0006563 L-serine metabolic process	208 out of 101103 genes, 0.2%	208 out of 101103 genes, 0.2%	1	c172799_g1,c26579_g1,c1966_g1,c305314_g1,c177283_g1,c116050_g1,c56229_g1,c39765_g1,c76990_g1,c119115_g1,c242322_g1,c165631_g1,c18927_g1,c204257_g1,c290062_g1,c264355_g1,c111088_g1,c195653_g1,c290571_g1,c198219_g1,c187641_g1,c373647_g1,c340635_g1,c167088_g1,c155795_g1,c220327_g1,c89666_g1,c54994_g1,c248244_g1,c227579_g1,c179113_g1,c111077_g1,c258260_g1,c110943_g1,c116043_g1,c253791_g1,c145284_g1,c…
molecular_function	GO:0042879 aldonate transmembrane transporter activity	8 out of 101103 genes, 0.0%	8 out of 101103 genes, 0.0%	1	c372728_g1,c257205_g1,c333924_g1,c104471_g1,c333730_g1,c74447_g1,c372228_g1,c142431_g1
molecular_function	GO:0003779 actin binding	232 out of 101103 genes, 0.2%	232 out of 101103 genes, 0.2%	1	c54161_g1,c370129_g1,c210914_g1,c333330_g1,c242133_g1,c204818_g1,c149134_g1,c138044_g1,c96986_g1,c309410_g1,c256241_g1,c391522_g1,c312975_g1,c204258_g1,c388113_g1,c381250_g1,c113902_g1,c104569_g1,c113903_g1,c371342_g1,c269933_g1,c300662_g1,c24841_g1,c36078_g1,c46723_g1,c248527_g1,c302700_g1,c174489_g1,c334940_g1,c95487_g1,c385290_g1,c384480_g1,c144621_g1,c334345_g1,c109875_g1,c173485_g1,c357778_g…
cellular_component	GO:0033597 mitotic checkpoint complex	9 out of 101103 genes, 0.0%	9 out of 101103 genes, 0.0%	1	c6626_g1,c91457_g1,c24189_g1,c23855_g1,c246204_g1,c6627_g1,c189579_g1,c246202_g1,c246203_g1
molecular_function	GO:0060090 binding, bridging	7 out of 101103 genes, 0.0%	7 out of 101103 genes, 0.0%	1	c12176_g1,c394330_g1,c208330_g1,c12175_g1,c77552_g1,c56698_g1,c208315_g1
molecular_function	GO:0016757 transferase activity, transferring glycosyl groups	1952 out of 101103 genes, 1.9%	1952 out of 101103 genes, 1.9%	1	c69772_g1,c379508_g1,c173262_g1,c116439_g1,c151861_g1,c321314_g1,c378728_g1,c25239_g1,c62333_g1,c8076_g1,c371984_g1,c324195_g1,c296264_g1,c209890_g1,c111236_g1,c180579_g1,c89751_g1,c353191_g1,c191090_g1,c186512_g1,c134643_g1,c100333_g1,c157159_g1,c201721_g1,c103186_g1,c236960_g1,c220092_g1,c341405_g1,c9027_g1,c395249_g1,c260766_g1,c368519_g1,c334923_g1,c59395_g1,c335148_g1,c65490_g1,c124068_g1,c4…
cellular_component	GO:0045263 proton-transporting ATP synthase complex, coupling factor F(o)	97 out of 101103 genes, 0.1%	97 out of 101103 genes, 0.1%	1	c73384_g1,c179605_g1,c85470_g1,c337855_g1,c115855_g1,c155302_g1,c310267_g1,c114370_g1,c383255_g1,c155305_g1,c305648_g1,c167653_g1,c214550_g1,c355742_g1,c14044_g1,c388530_g1,c197006_g1,c364115_g1,c34542_g1,c330151_g1,c237732_g1,c320967_g1,c197004_g1,c353882_g1,c104870_g1,c79866_g1,c41450_g1,c360348_g1,c301137_g1,c361087_g1,c287217_g1,c85468_g1,c214546_g1,c360919_g1,c155308_g1,c222011_g1,c33670_g1,…
biological_process	GO:0019336 phenol-containing compound catabolic process	4 out of 101103 genes, 0.0%	4 out of 101103 genes, 0.0%	1	c98117_g1,c166753_g1,c283509_g1,c76605_g1
molecular_function	GO:0046408 chlorophyll synthetase activity	4 out of 101103 genes, 0.0%	4 out of 101103 genes, 0.0%	1	c336750_g1,c167712_g1,c351656_g1,c307106_g1
biological_process	GO:0006760 folic acid-containing compound metabolic process	205 out of 101103 genes, 0.2%	205 out of 101103 genes, 0.2%	1	c45103_g1,c26579_g1,c119148_g1,c105298_g1,c185353_g1,c119155_g1,c116050_g1,c105300_g1,c119154_g1,c4244_g1,c119115_g1,c345673_g1,c242322_g1,c307792_g1,c29683_g1,c165631_g1,c328269_g1,c364582_g1,c119160_g1,c111088_g1,c290571_g1,c198219_g1,c187641_g1,c16060_g1,c167088_g1,c286368_g1,c33024_g1,c89666_g1,c288738_g1,c248244_g1,c227579_g1,c11946_g1,c387591_g1,c128338_g1,c111077_g1,c267603_g1,c132093_g1,c…
biological_process	GO:0016099 monoterpenoid biosynthetic process	24 out of 101103 genes, 0.0%	24 out of 101103 genes, 0.0%	1	c69442_g1,c78236_g1,c139195_g1,c139193_g1,c209266_g1,c209264_g1,c149622_g1,c33600_g1,c116800_g1,c119863_g1,c17495_g1,c386798_g1,c287882_g1,c364311_g1,c372196_g1,c116801_g1,c338069_g1,c84089_g1,c141299_g1,c380859_g1,c69693_g1,c321622_g1,c69441_g1,c116818_g1
biological_process	GO:0009165 nucleotide biosynthetic process	1187 out of 101103 genes, 1.2%	1187 out of 101103 genes, 1.2%	1	c210771_g1,c383497_g1,c180362_g1,c240681_g1,c180361_g1,c41151_g1,c204340_g1,c388530_g1,c247689_g1,c125657_g1,c388891_g1,c103186_g1,c111493_g1,c230780_g1,c183760_g1,c361087_g1,c85468_g1,c336848_g1,c326460_g1,c214546_g1,c60358_g1,c281038_g1,c146023_g1,c41153_g1,c310105_g1,c380310_g1,c169448_g1,c21426_g1,c9217_g1,c40797_g1,c332836_g1,c12233_g1,c144781_g1,c188639_g1,c225785_g1,c47226_g1,c337052_g1,c3…
biological_process	GO:0043968 histone H2A acetylation	4 out of 101103 genes, 0.0%	4 out of 101103 genes, 0.0%	1	c298859_g1,c48803_g1,c14958_g1,c365864_g1
molecular_function	GO:0050643 10-deacetylbaccatin III 10-O-acetyltransferase activity	3 out of 101103 genes, 0.0%	3 out of 101103 genes, 0.0%	1	c200148_g1,c78771_g1,c78759_g1
molecular_function	GO:0022892 substrate-specific transporter activity	3063 out of 101103 genes, 3.0%	3063 out of 101103 genes, 3.0%	1	c327707_g1,c210580_g1,c381862_g1,c187851_g1,c383497_g1,c16324_g1,c318516_g1,c272109_g1,c248159_g1,c240681_g1,c95159_g1,c73262_g1,c285526_g1,c251604_g1,c59930_g1,c388530_g1,c247689_g1,c85746_g1,c20923_g1,c251133_g1,c388891_g1,c224210_g1,c100623_g1,c384219_g1,c183760_g1,c346161_g1,c184856_g1,c147869_g1,c326460_g1,c263786_g1,c231583_g1,c214546_g1,c142635_g1,c146023_g1,c310105_g1,c291997_g1,c95848_g1…
molecular_function	GO:0031127 alpha-(1,2)-fucosyltransferase activity	6 out of 101103 genes, 0.0%	6 out of 101103 genes, 0.0%	1	c60779_g1,c135535_g1,c176940_g1,c132276_g1,c268306_g1,c135536_g1
molecular_function	GO:0005471 ATP:ADP antiporter activity	29 out of 101103 genes, 0.0%	29 out of 101103 genes, 0.0%	1	c250763_g1,c243562_g1,c365503_g1,c321192_g1,c194691_g1,c359017_g1,c42076_g1,c194692_g1,c250757_g1,c194700_g1,c107558_g1,c164283_g1,c64995_g1,c194699_g1,c107554_g1,c128642_g1,c251186_g1,c338614_g1,c164297_g1,c250762_g1,c57669_g1,c194697_g1,c107556_g1,c65692_g1,c164287_g1,c232462_g1,c392264_g1,c164288_g1,c31037_g1
cellular_component	GO:0042555 MCM complex	32 out of 101103 genes, 0.0%	32 out of 101103 genes, 0.0%	1	c309378_g1,c184069_g1,c232312_g1,c74830_g1,c222327_g1,c102887_g1,c184070_g1,c3522_g1,c240866_g1,c19006_g1,c352772_g1,c68567_g1,c276564_g1,c327689_g1,c240865_g1,c242402_g1,c282785_g1,c382939_g1,c48143_g1,c148771_g1,c207458_g1,c293406_g1,c58981_g1,c20290_g1,c48142_g1,c182716_g1,c121376_g1,c238838_g1,c3521_g1,c35503_g1,c231409_g1,c335180_g1
cellular_component	GO:0030990 intraciliary transport particle	20 out of 101103 genes, 0.0%	20 out of 101103 genes, 0.0%	1	c281852_g1,c250575_g1,c181636_g1,c93490_g1,c289452_g1,c130067_g1,c7630_g1,c108041_g1,c137160_g1,c252873_g1,c281228_g1,c59274_g1,c18873_g1,c288647_g1,c191450_g1,c270265_g1,c293475_g1,c23158_g1,c230820_g1,c5203_g1
biological_process	GO:1901566 organonitrogen compound biosynthetic process	12055 out of 101103 genes, 11.9%	12055 out of 101103 genes, 11.9%	1	c396447_g1,c254549_g1,c387277_g1,c236431_g1,c172028_g1,c210771_g1,c1538_g1,c198366_g1,c153173_g1,c203848_g1,c304915_g1,c242867_g1,c208502_g1,c264309_g1,c230172_g1,c79321_g1,c304487_g1,c133015_g1,c255082_g1,c215128_g1,c204340_g1,c247689_g1,c41091_g1,c191637_g1,c107570_g1,c230780_g1,c135726_g1,c196399_g1,c151357_g1,c263986_g1,c114617_g1,c126273_g1,c157344_g1,c7675_g1,c20796_g1,c164614_g1,c326460_g1…
cellular_component	GO:0043186 P granule	8 out of 101103 genes, 0.0%	8 out of 101103 genes, 0.0%	1	c185278_g1,c182289_g1,c28600_g1,c37167_g1,c318587_g1,c185281_g1,c234789_g1,c393440_g1
molecular_function	GO:0051184 cofactor transporter activity	18 out of 101103 genes, 0.0%	18 out of 101103 genes, 0.0%	1	c67976_g1,c345107_g1,c365268_g1,c69210_g1,c315072_g1,c313483_g1,c199193_g1,c150308_g1,c365297_g1,c133957_g1,c305302_g1,c302465_g1,c15420_g1,c284426_g1,c42200_g1,c298738_g1,c261742_g1,c312164_g1
molecular_function	GO:0004362 glutathione-disulfide reductase activity	18 out of 101103 genes, 0.0%	18 out of 101103 genes, 0.0%	1	c387115_g1,c359308_g1,c159068_g1,c30601_g1,c362174_g1,c322922_g1,c329713_g1,c207743_g1,c331523_g1,c373850_g1,c6800_g1,c386344_g1,c390849_g1,c109730_g1,c323455_g1,c207744_g1,c363763_g1,c271316_g1
molecular_function	GO:0052654 L-leucine transaminase activity	3 out of 101103 genes, 0.0%	3 out of 101103 genes, 0.0%	1	c396539_g1,c388886_g1,c324512_g1
biological_process	GO:0090630 activation of GTPase activity	11 out of 101103 genes, 0.0%	11 out of 101103 genes, 0.0%	1	c238930_g1,c298344_g1,c202355_g1,c38773_g1,c329938_g1,c273905_g1,c363700_g1,c336533_g1,c247328_g1,c330279_g1,c238237_g1
biological_process	GO:0006572 tyrosine catabolic process	7 out of 101103 genes, 0.0%	7 out of 101103 genes, 0.0%	1	c98117_g1,c166753_g1,c283509_g1,c372785_g1,c357004_g1,c362381_g1,c76605_g1
molecular_function	GO:0042900 arabinose transmembrane transporter activity	6 out of 101103 genes, 0.0%	6 out of 101103 genes, 0.0%	1	c225548_g1,c176412_g1,c17976_g1,c94412_g1,c30472_g1,c285526_g1
biological_process	GO:0009088 threonine biosynthetic process	6 out of 101103 genes, 0.0%	6 out of 101103 genes, 0.0%	1	c243585_g1,c50796_g1,c374502_g1,c72341_g1,c2288_g1,c185476_g1
biological_process	GO:1901858 regulation of mitochondrial DNA metabolic process	7 out of 101103 genes, 0.0%	7 out of 101103 genes, 0.0%	1	c315325_g1,c296234_g1,c216057_g1,c167983_g1,c144100_g1,c139661_g1,c238928_g1
cellular_component	GO:0019008 molybdopterin synthase complex	10 out of 101103 genes, 0.0%	10 out of 101103 genes, 0.0%	1	c191189_g1,c13114_g1,c335276_g1,c396020_g1,c191188_g1,c37950_g1,c372911_g1,c138456_g1,c285654_g1,c155410_g1
biological_process	GO:1990542 mitochondrial transmembrane transport	65 out of 101103 genes, 0.1%	65 out of 101103 genes, 0.1%	1	c239789_g1,c203550_g1,c66454_g1,c171295_g1,c162796_g1,c282351_g1,c19215_g1,c52990_g1,c21708_g1,c14204_g1,c39557_g1,c306825_g1,c214003_g1,c287910_g1,c287754_g1,c353548_g1,c165814_g1,c257390_g1,c107900_g1,c20923_g1,c45639_g1,c320485_g1,c12959_g1,c101040_g1,c139326_g1,c142648_g1,c33754_g1,c299910_g1,c365323_g1,c287172_g1,c9159_g1,c54238_g1,c186453_g1,c79781_g1,c64494_g1,c55602_g1,c395408_g1,c251780_…
biological_process	GO:0015791 polyol transport	58 out of 101103 genes, 0.1%	58 out of 101103 genes, 0.1%	1	c254081_g1,c203017_g1,c222025_g1,c209091_g1,c197097_g1,c113951_g1,c366092_g1,c162799_g1,c341854_g1,c140682_g1,c321842_g1,c140631_g1,c140674_g1,c187597_g1,c154927_g1,c81528_g1,c316263_g1,c209098_g1,c209097_g1,c76211_g1,c140660_g1,c334200_g1,c233274_g1,c222019_g1,c364039_g1,c249834_g1,c204766_g1,c240040_g1,c30658_g1,c113940_g1,c254067_g1,c113952_g1,c140621_g1,c386662_g1,c357854_g1,c256245_g1,c15618…
biological_process	GO:0009173 pyrimidine ribonucleoside monophosphate metabolic process	43 out of 101103 genes, 0.0%	43 out of 101103 genes, 0.0%	1	c323238_g1,c237871_g1,c369968_g1,c352474_g1,c2723_g1,c38279_g1,c382364_g1,c219344_g1,c367003_g1,c79012_g1,c384755_g1,c250687_g1,c316058_g1,c11083_g1,c117699_g1,c310034_g1,c243090_g1,c148156_g1,c6347_g1,c204340_g1,c393747_g1,c287864_g1,c324318_g1,c357545_g1,c6607_g1,c359585_g1,c33966_g1,c110771_g1,c383197_g1,c114725_g1,c391866_g1,c115578_g1,c203730_g1,c299728_g1,c110776_g1,c210841_g1,c390466_g1,c3…
cellular_component	GO:0044423 virion part	162 out of 101103 genes, 0.2%	162 out of 101103 genes, 0.2%	1	c210324_g1,c36504_g1,c247693_g1,c139735_g1,c130916_g1,c9358_g1,c159076_g1,c139786_g1,c321630_g1,c24035_g1,c293690_g1,c10144_g1,c152680_g1,c2343_g1,c360935_g1,c115301_g1,c8946_g1,c125024_g1,c154310_g1,c259462_g1,c126263_g1,c140352_g1,c58477_g1,c99122_g1,c26289_g1,c130924_g1,c66543_g1,c33128_g1,c253984_g1,c108187_g1,c41633_g1,c175952_g1,c50718_g1,c214028_g1,c7480_g1,c163524_g1,c147553_g1,c133111_g1…
biological_process	GO:0006355 regulation of transcription, DNA-templated	2987 out of 101103 genes, 3.0%	2987 out of 101103 genes, 3.0%	1	c59037_g1,c360414_g1,c68739_g1,c383251_g1,c305633_g1,c240653_g1,c107245_g1,c172002_g1,c296025_g1,c255016_g1,c301135_g1,c123340_g1,c201752_g1,c187894_g1,c340586_g1,c333194_g1,c121964_g1,c328136_g1,c108575_g1,c19457_g1,c209248_g1,c359503_g1,c322507_g1,c44492_g1,c260571_g1,c195388_g1,c231345_g1,c38877_g1,c220166_g1,c255706_g1,c80881_g1,c108091_g1,c303359_g1,c316570_g1,c387302_g1,c87187_g1,c129698_g1…
biological_process	GO:0080093 regulation of photorespiration	3 out of 101103 genes, 0.0%	3 out of 101103 genes, 0.0%	1	c309409_g1,c125478_g1,c26698_g1
biological_process	GO:0045185 maintenance of protein location	31 out of 101103 genes, 0.0%	31 out of 101103 genes, 0.0%	1	c302759_g1,c200351_g1,c159826_g1,c338460_g1,c106879_g1,c153211_g1,c231440_g1,c141636_g1,c141635_g1,c114532_g1,c200352_g1,c228300_g1,c314147_g1,c12255_g1,c222149_g1,c382396_g1,c288665_g1,c129497_g1,c263880_g1,c263874_g1,c232885_g1,c151713_g1,c329992_g1,c283203_g1,c129496_g1,c63768_g1,c332002_g1,c288692_g1,c260353_g1,c76993_g1,c228301_g1
biological_process	GO:0009658 chloroplast organization	131 out of 101103 genes, 0.1%	131 out of 101103 genes, 0.1%	1	c129684_g1,c167906_g1,c49246_g1,c188406_g1,c110851_g1,c242404_g1,c181586_g1,c109362_g1,c314903_g1,c202425_g1,c345414_g1,c318895_g1,c29876_g1,c396863_g1,c200816_g1,c6693_g1,c305522_g1,c3341_g1,c299951_g1,c22080_g1,c219560_g1,c158576_g1,c253876_g1,c94891_g1,c369039_g1,c256125_g1,c194806_g1,c108748_g1,c43462_g1,c117370_g1,c348029_g1,c244668_g1,c367445_g1,c167438_g1,c277595_g1,c4516_g1,c159417_g1,c39…
molecular_function	GO:0061731 ribonucleoside-diphosphate reductase activity	30 out of 101103 genes, 0.0%	30 out of 101103 genes, 0.0%	1	c268049_g1,c94136_g1,c66261_g1,c355053_g1,c210984_g1,c279351_g1,c378205_g1,c283603_g1,c68214_g1,c342453_g1,c66260_g1,c27278_g1,c99469_g1,c71821_g1,c100219_g1,c130466_g1,c43639_g1,c30890_g1,c182458_g1,c2562_g1,c396937_g1,c94137_g1,c12668_g1,c27279_g1,c3524_g1,c269714_g1,c55163_g1,c239036_g1,c280156_g1,c326687_g1
biological_process	GO:0000070 mitotic sister chromatid segregation	30 out of 101103 genes, 0.0%	30 out of 101103 genes, 0.0%	1	c397122_g1,c126354_g1,c388690_g1,c297558_g1,c366247_g1,c126353_g1,c334236_g1,c230306_g1,c164013_g1,c52128_g1,c139660_g1,c390535_g1,c358776_g1,c352856_g1,c159153_g1,c359082_g1,c337524_g1,c114700_g1,c317721_g1,c390648_g1,c338777_g1,c299527_g1,c98403_g1,c374014_g1,c167976_g1,c247268_g1,c361233_g1,c360532_g1,c128324_g1,c287635_g1
molecular_function	GO:0019900 kinase binding	53 out of 101103 genes, 0.1%	53 out of 101103 genes, 0.1%	1	c314185_g1,c275556_g1,c308247_g1,c194810_g1,c89623_g1,c35949_g1,c81625_g1,c98137_g1,c316930_g1,c336392_g1,c237743_g1,c376437_g1,c80622_g1,c208315_g1,c98312_g1,c130935_g1,c77552_g1,c279541_g1,c156871_g1,c325153_g1,c268829_g1,c194809_g1,c363383_g1,c299508_g1,c361331_g1,c272482_g1,c17157_g1,c171120_g1,c20475_g1,c175359_g1,c310378_g1,c59649_g1,c36937_g1,c129253_g1,c171127_g1,c71053_g1,c194817_g1,c235…
cellular_component	GO:0034705 potassium channel complex	4 out of 101103 genes, 0.0%	4 out of 101103 genes, 0.0%	1	c211022_g1,c229054_g1,c251604_g1,c287952_g1
biological_process	GO:0009755 hormone-mediated signaling pathway	422 out of 101103 genes, 0.4%	422 out of 101103 genes, 0.4%	1	c79135_g1,c233402_g1,c156167_g1,c297013_g1,c243283_g1,c161184_g1,c213292_g1,c201880_g1,c372911_g1,c172002_g1,c145037_g1,c266862_g1,c96158_g1,c91122_g1,c123340_g1,c386400_g1,c77593_g1,c247356_g1,c375906_g1,c19492_g1,c303053_g1,c248205_g1,c85164_g1,c171985_g1,c135872_g1,c88204_g1,c385115_g1,c357786_g1,c391980_g1,c302776_g1,c237804_g1,c150440_g1,c7991_g1,c224163_g1,c375682_g1,c316570_g1,c263720_g1,c…
biological_process	GO:0045017 glycerolipid biosynthetic process	124 out of 101103 genes, 0.1%	124 out of 101103 genes, 0.1%	1	c351396_g1,c36034_g1,c327154_g1,c311383_g1,c220458_g1,c389658_g1,c34064_g1,c337446_g1,c335652_g1,c332908_g1,c301754_g1,c344329_g1,c142053_g1,c335993_g1,c329637_g1,c276766_g1,c127238_g1,c3667_g1,c198273_g1,c142052_g1,c337430_g1,c333103_g1,c55887_g1,c264448_g1,c382073_g1,c250257_g1,c60447_g1,c395923_g1,c376309_g1,c142051_g1,c143305_g1,c388934_g1,c381506_g1,c393411_g1,c330271_g1,c133614_g1,c374946_g…
biological_process	GO:0010087 phloem or xylem histogenesis	31 out of 101103 genes, 0.0%	31 out of 101103 genes, 0.0%	1	c379952_g1,c254922_g1,c208638_g1,c198423_g1,c144429_g1,c208641_g1,c138207_g1,c45126_g1,c208631_g1,c184109_g1,c144428_g1,c169574_g1,c69909_g1,c391410_g1,c360915_g1,c208635_g1,c41844_g1,c302835_g1,c144806_g1,c303390_g1,c144183_g1,c205604_g1,c95576_g1,c21315_g1,c146236_g1,c309290_g1,c5809_g1,c322589_g1,c48797_g1,c177083_g1,c208639_g1
cellular_component	GO:0044432 endoplasmic reticulum part	652 out of 101103 genes, 0.6%	652 out of 101103 genes, 0.6%	1	c374314_g1,c225347_g1,c344156_g1,c257901_g1,c118236_g1,c66058_g1,c62333_g1,c17412_g1,c95696_g1,c56067_g1,c19499_g1,c293708_g1,c364629_g1,c59485_g1,c118222_g1,c17850_g1,c186699_g1,c59395_g1,c327949_g1,c386390_g1,c229640_g1,c87182_g1,c212508_g1,c157600_g1,c132008_g1,c13582_g1,c383189_g1,c182444_g1,c127649_g1,c2412_g1,c118225_g1,c22637_g1,c218543_g1,c51925_g1,c267061_g1,c163884_g1,c160826_g1,c132022…
molecular_function	GO:0001076 transcription factor activity, RNA polymerase II transcription factor binding	48 out of 101103 genes, 0.0%	48 out of 101103 genes, 0.0%	1	c397051_g1,c210060_g1,c248898_g1,c235545_g1,c201731_g1,c210044_g1,c116411_g1,c119791_g1,c305516_g1,c210045_g1,c304399_g1,c372903_g1,c38418_g1,c371706_g1,c280344_g1,c235548_g1,c350036_g1,c341414_g1,c373732_g1,c235560_g1,c235554_g1,c276716_g1,c214709_g1,c307961_g1,c386718_g1,c396194_g1,c376417_g1,c235547_g1,c15792_g1,c240345_g1,c72652_g1,c258844_g1,c229388_g1,c348797_g1,c355178_g1,c23250_g1,c210043…
cellular_component	GO:0005813 centrosome	23 out of 101103 genes, 0.0%	23 out of 101103 genes, 0.0%	1	c582_g1,c43633_g1,c109555_g1,c390192_g1,c291354_g1,c255339_g1,c249618_g1,c207481_g1,c252873_g1,c35374_g1,c281228_g1,c222920_g1,c146178_g1,c152348_g1,c343457_g1,c30399_g1,c241578_g1,c11681_g1,c147917_g1,c178103_g1,c59874_g1,c5203_g1,c331491_g1
molecular_function	GO:0016421 CoA carboxylase activity	75 out of 101103 genes, 0.1%	75 out of 101103 genes, 0.1%	1	c135901_g1,c280536_g1,c6950_g1,c268047_g1,c141833_g1,c24062_g1,c36347_g1,c133384_g1,c329336_g1,c378077_g1,c112763_g1,c69841_g1,c53103_g1,c332870_g1,c32147_g1,c315819_g1,c112775_g1,c49810_g1,c155427_g1,c343741_g1,c21357_g1,c55039_g1,c333181_g1,c391910_g1,c155687_g1,c319112_g1,c21358_g1,c280981_g1,c267767_g1,c244863_g1,c16181_g1,c31247_g1,c362872_g1,c97778_g1,c306109_g1,c318463_g1,c351794_g1,c98056…
molecular_function	GO:0015518 arabinose:proton symporter activity	6 out of 101103 genes, 0.0%	6 out of 101103 genes, 0.0%	1	c225548_g1,c176412_g1,c17976_g1,c94412_g1,c30472_g1,c285526_g1
biological_process	GO:0009060 aerobic respiration	734 out of 101103 genes, 0.7%	734 out of 101103 genes, 0.7%	1	c299924_g1,c255636_g1,c89205_g1,c39754_g1,c202012_g1,c191854_g1,c94889_g1,c76692_g1,c48922_g1,c222073_g1,c225457_g1,c158475_g1,c165162_g1,c150262_g1,c10682_g1,c140683_g1,c93761_g1,c25360_g1,c23919_g1,c246888_g1,c124583_g1,c40217_g1,c181247_g1,c227707_g1,c15180_g1,c11631_g1,c206723_g1,c102524_g1,c40796_g1,c251673_g1,c375396_g1,c316588_g1,c299372_g1,c180607_g1,c96847_g1,c38713_g1,c197715_g1,c150147…
biological_process	GO:0046173 polyol biosynthetic process	50 out of 101103 genes, 0.0%	50 out of 101103 genes, 0.0%	1	c160018_g1,c192369_g1,c6537_g1,c286225_g1,c253445_g1,c192758_g1,c96799_g1,c91866_g1,c159418_g1,c20065_g1,c6256_g1,c361345_g1,c192756_g1,c192370_g1,c192759_g1,c4339_g1,c14902_g1,c285224_g1,c236644_g1,c165365_g1,c6009_g1,c8873_g1,c267158_g1,c206096_g1,c192764_g1,c63928_g1,c165364_g1,c192368_g1,c142308_g1,c322403_g1,c108710_g1,c77013_g1,c192763_g1,c108709_g1,c160021_g1,c192761_g1,c75162_g1,c165366_g…
biological_process	GO:0006040 amino sugar metabolic process	120 out of 101103 genes, 0.1%	120 out of 101103 genes, 0.1%	1	c87209_g1,c235833_g1,c136331_g1,c55874_g1,c68910_g1,c282217_g1,c30165_g1,c238974_g1,c159019_g1,c394849_g1,c240385_g1,c15034_g1,c197350_g1,c224674_g1,c41843_g1,c197348_g1,c145030_g1,c186971_g1,c37968_g1,c180451_g1,c7341_g1,c122706_g1,c263771_g1,c266920_g1,c122703_g1,c78712_g1,c197975_g1,c219767_g1,c211780_g1,c127107_g1,c297387_g1,c93014_g1,c182484_g1,c180449_g1,c125618_g1,c87208_g1,c240391_g1,c975…
biological_process	GO:0006848 pyruvate transport	18 out of 101103 genes, 0.0%	18 out of 101103 genes, 0.0%	1	c345034_g1,c309655_g1,c304427_g1,c258654_g1,c147144_g1,c126244_g1,c118396_g1,c362503_g1,c216824_g1,c321012_g1,c376925_g1,c155886_g1,c382661_g1,c44509_g1,c7519_g1,c302839_g1,c336531_g1,c202401_g1
molecular_function	GO:0070696 transmembrane receptor protein serine/threonine kinase binding	6 out of 101103 genes, 0.0%	6 out of 101103 genes, 0.0%	1	c167637_g1,c223101_g1,c223099_g1,c223098_g1,c223097_g1,c171930_g1
molecular_function	GO:0016634 oxidoreductase activity, acting on the CH-CH group of donors, oxygen as acceptor	64 out of 101103 genes, 0.1%	64 out of 101103 genes, 0.1%	1	c224053_g1,c30494_g1,c472_g1,c138894_g1,c1388_g1,c79403_g1,c370672_g1,c139119_g1,c74841_g1,c276332_g1,c192091_g1,c307619_g1,c229475_g1,c43826_g1,c183164_g1,c183163_g1,c224039_g1,c300313_g1,c115168_g1,c135837_g1,c14279_g1,c230392_g1,c236360_g1,c119532_g1,c142019_g1,c135833_g1,c115233_g1,c289031_g1,c189836_g1,c158233_g1,c169295_g1,c233096_g1,c355423_g1,c69866_g1,c142018_g1,c114790_g1,c135830_g1,c65…
biological_process	GO:1902586 multi-organism intercellular transport	4 out of 101103 genes, 0.0%	4 out of 101103 genes, 0.0%	1	c10811_g1,c380868_g1,c276789_g1,c90759_g1
biological_process	GO:0072337 modified amino acid transport	6 out of 101103 genes, 0.0%	6 out of 101103 genes, 0.0%	1	c15420_g1,c67976_g1,c170185_g1,c72267_g1,c298738_g1,c199193_g1
biological_process	GO:0048868 pollen tube development	54 out of 101103 genes, 0.1%	54 out of 101103 genes, 0.1%	1	c289970_g1,c259408_g1,c120842_g1,c300997_g1,c356741_g1,c259347_g1,c160567_g1,c332784_g1,c23202_g1,c118436_g1,c302717_g1,c118431_g1,c81693_g1,c104186_g1,c223922_g1,c161764_g1,c155552_g1,c311909_g1,c243512_g1,c153423_g1,c12911_g1,c160562_g1,c52813_g1,c74236_g1,c289059_g1,c189374_g1,c64629_g1,c302458_g1,c58417_g1,c47834_g1,c118430_g1,c309966_g1,c270075_g1,c110254_g1,c360571_g1,c182035_g1,c246243_g1,…
biological_process	GO:0031335 regulation of sulfur amino acid metabolic process	3 out of 101103 genes, 0.0%	3 out of 101103 genes, 0.0%	1	c147739_g1,c944_g1,c314616_g1
biological_process	GO:0031111 negative regulation of microtubule polymerization or depolymerization	45 out of 101103 genes, 0.0%	45 out of 101103 genes, 0.0%	1	c373659_g1,c255339_g1,c249618_g1,c261334_g1,c35374_g1,c261335_g1,c222920_g1,c146178_g1,c79556_g1,c386249_g1,c368273_g1,c11681_g1,c130968_g1,c53577_g1,c264645_g1,c343383_g1,c301515_g1,c339935_g1,c131279_g1,c59874_g1,c582_g1,c43633_g1,c109555_g1,c390192_g1,c291354_g1,c6102_g1,c207481_g1,c233014_g1,c389137_g1,c331918_g1,c299134_g1,c343885_g1,c152348_g1,c241578_g1,c30399_g1,c343457_g1,c332211_g1,c301…
molecular_function	GO:0070402 NADPH binding	37 out of 101103 genes, 0.0%	37 out of 101103 genes, 0.0%	1	c313434_g1,c139195_g1,c217195_g1,c21633_g1,c111762_g1,c309169_g1,c139193_g1,c61108_g1,c351855_g1,c235334_g1,c299091_g1,c55733_g1,c146190_g1,c331169_g1,c386798_g1,c217189_g1,c230894_g1,c380859_g1,c321025_g1,c371323_g1,c78236_g1,c74010_g1,c382238_g1,c205066_g1,c209266_g1,c374351_g1,c111763_g1,c45547_g1,c209264_g1,c315079_g1,c217190_g1,c230895_g1,c298813_g1,c119863_g1,c205065_g1,c387408_g1,c378871_g1
cellular_component	GO:0035032 phosphatidylinositol 3-kinase complex, class III	5 out of 101103 genes, 0.0%	5 out of 101103 genes, 0.0%	1	c36408_g1,c177018_g1,c320060_g1,c97167_g1,c327727_g1
biological_process	GO:0006354 DNA-templated transcription, elongation	60 out of 101103 genes, 0.1%	60 out of 101103 genes, 0.1%	1	c85325_g1,c173603_g1,c85324_g1,c378046_g1,c57151_g1,c24028_g1,c128686_g1,c59925_g1,c396867_g1,c173620_g1,c173608_g1,c395285_g1,c173605_g1,c204581_g1,c103653_g1,c368023_g1,c274941_g1,c321400_g1,c173609_g1,c84433_g1,c42256_g1,c173586_g1,c45351_g1,c173595_g1,c132381_g1,c269138_g1,c168664_g1,c339749_g1,c71174_g1,c173623_g1,c134898_g1,c60418_g1,c312563_g1,c37625_g1,c65211_g1,c340018_g1,c72640_g1,c3698…
biological_process	GO:0042157 lipoprotein metabolic process	81 out of 101103 genes, 0.1%	81 out of 101103 genes, 0.1%	1	c351396_g1,c294785_g1,c93832_g1,c327154_g1,c117997_g1,c311383_g1,c389658_g1,c125572_g1,c337446_g1,c332908_g1,c301754_g1,c125576_g1,c125577_g1,c329637_g1,c127238_g1,c3667_g1,c43351_g1,c117995_g1,c103144_g1,c333103_g1,c60447_g1,c395923_g1,c330133_g1,c125573_g1,c381506_g1,c330271_g1,c133614_g1,c389721_g1,c316152_g1,c103141_g1,c81756_g1,c316348_g1,c127058_g1,c46421_g1,c72685_g1,c318585_g1,c325179_g1,…
cellular_component	GO:0043224 nuclear SCF ubiquitin ligase complex	10 out of 101103 genes, 0.0%	10 out of 101103 genes, 0.0%	1	c334187_g1,c231692_g1,c152724_g1,c53886_g1,c231685_g1,c20268_g1,c231687_g1,c348906_g1,c191487_g1,c231686_g1
biological_process	GO:0090421 embryonic meristem initiation	5 out of 101103 genes, 0.0%	5 out of 101103 genes, 0.0%	1	c254922_g1,c201508_g1,c144183_g1,c92628_g1,c228735_g1
biological_process	GO:0008213 protein alkylation	151 out of 101103 genes, 0.1%	151 out of 101103 genes, 0.1%	1	c229724_g1,c192735_g1,c59068_g1,c349337_g1,c243011_g1,c45825_g1,c36760_g1,c354331_g1,c354193_g1,c179794_g1,c370769_g1,c148080_g1,c246915_g1,c349007_g1,c273895_g1,c335698_g1,c149258_g1,c37644_g1,c763_g1,c108952_g1,c63991_g1,c156224_g1,c389170_g1,c308893_g1,c192734_g1,c149655_g1,c272239_g1,c311864_g1,c88436_g1,c303701_g1,c297612_g1,c74072_g1,c357189_g1,c316626_g1,c150048_g1,c291516_g1,c79995_g1,c28…
biological_process	GO:1903651 positive regulation of cytoplasmic transport	3 out of 101103 genes, 0.0%	3 out of 101103 genes, 0.0%	1	c324445_g1,c243282_g1,c243283_g1
biological_process	GO:0043100 pyrimidine nucleobase salvage	2 out of 101103 genes, 0.0%	2 out of 101103 genes, 0.0%	1	c23265_g1,c297957_g1
biological_process	GO:0032879 regulation of localization	105 out of 101103 genes, 0.1%	105 out of 101103 genes, 0.1%	1	c12175_g1,c66736_g1,c243283_g1,c376788_g1,c330263_g1,c196698_g1,c316073_g1,c315472_g1,c228030_g1,c299628_g1,c24841_g1,c349880_g1,c274618_g1,c195702_g1,c64777_g1,c396503_g1,c331113_g1,c251604_g1,c377740_g1,c157013_g1,c114913_g1,c99461_g1,c108115_g1,c238237_g1,c211022_g1,c216065_g1,c388934_g1,c216063_g1,c56366_g1,c296148_g1,c105273_g1,c207278_g1,c30013_g1,c238930_g1,c324445_g1,c23953_g1,c201077_g1,…
biological_process	GO:0051606 detection of stimulus	58 out of 101103 genes, 0.1%	58 out of 101103 genes, 0.1%	1	c230695_g1,c5493_g1,c395054_g1,c243283_g1,c230702_g1,c44769_g1,c39015_g1,c240858_g1,c341095_g1,c67642_g1,c230698_g1,c96158_g1,c311091_g1,c203980_g1,c123356_g1,c305715_g1,c272051_g1,c299985_g1,c52164_g1,c23386_g1,c167409_g1,c299335_g1,c106019_g1,c359463_g1,c225450_g1,c225467_g1,c44770_g1,c243282_g1,c230701_g1,c230700_g1,c7300_g1,c342554_g1,c170205_g1,c258009_g1,c240859_g1,c396233_g1,c382666_g1,c23…
molecular_function	GO:0060229 lipase activator activity	2 out of 101103 genes, 0.0%	2 out of 101103 genes, 0.0%	1	c4856_g1,c242222_g1
molecular_function	GO:0015149 hexose transmembrane transporter activity	51 out of 101103 genes, 0.1%	51 out of 101103 genes, 0.1%	1	c176412_g1,c23179_g1,c50358_g1,c209091_g1,c179411_g1,c225549_g1,c179398_g1,c113528_g1,c392327_g1,c184081_g1,c288065_g1,c342364_g1,c263553_g1,c186738_g1,c246141_g1,c176417_g1,c94412_g1,c291973_g1,c177086_g1,c300728_g1,c285526_g1,c14253_g1,c209097_g1,c62938_g1,c366992_g1,c30472_g1,c350696_g1,c176984_g1,c176413_g1,c225548_g1,c69981_g1,c329821_g1,c390237_g1,c256365_g1,c258851_g1,c209092_g1,c209096_g1…
molecular_function	GO:0004473 malate dehydrogenase (decarboxylating) (NADP+) activity	16 out of 101103 genes, 0.0%	16 out of 101103 genes, 0.0%	1	c182093_g1,c115287_g1,c160248_g1,c70505_g1,c364459_g1,c239087_g1,c160245_g1,c8058_g1,c112262_g1,c34117_g1,c332183_g1,c167772_g1,c370795_g1,c46485_g1,c273187_g1,c28501_g1
molecular_function	GO:0036455 iron-sulfur transferase activity	14 out of 101103 genes, 0.0%	14 out of 101103 genes, 0.0%	1	c359678_g1,c224030_g1,c261383_g1,c91944_g1,c29246_g1,c261382_g1,c16119_g1,c108890_g1,c155880_g1,c92004_g1,c73759_g1,c224044_g1,c91945_g1,c224029_g1
molecular_function	GO:0008942 nitrite reductase [NAD(P)H] activity	10 out of 101103 genes, 0.0%	10 out of 101103 genes, 0.0%	1	c297364_g1,c153597_g1,c60579_g1,c60745_g1,c102056_g1,c130205_g1,c289208_g1,c147152_g1,c234854_g1,c234847_g1
molecular_function	GO:0004197 cysteine-type endopeptidase activity	119 out of 101103 genes, 0.1%	119 out of 101103 genes, 0.1%	1	c202707_g1,c60372_g1,c362191_g1,c39163_g1,c85317_g1,c203838_g1,c180439_g1,c48562_g1,c391385_g1,c136102_g1,c239349_g1,c207424_g1,c357591_g1,c268556_g1,c220699_g1,c76581_g1,c224398_g1,c196561_g1,c376231_g1,c81456_g1,c207513_g1,c34557_g1,c78853_g1,c236551_g1,c110269_g1,c269599_g1,c21837_g1,c11912_g1,c347045_g1,c252653_g1,c90060_g1,c5634_g1,c209814_g1,c276706_g1,c27005_g1,c156919_g1,c373018_g1,c22360…
biological_process	GO:0006436 tryptophanyl-tRNA aminoacylation	10 out of 101103 genes, 0.0%	10 out of 101103 genes, 0.0%	1	c44772_g1,c314004_g1,c326691_g1,c12518_g1,c278253_g1,c343033_g1,c256176_g1,c12519_g1,c392315_g1,c170764_g1
biological_process	GO:0044801 single-organism membrane fusion	100 out of 101103 genes, 0.1%	100 out of 101103 genes, 0.1%	1	c149663_g1,c358456_g1,c149676_g1,c282351_g1,c84932_g1,c21708_g1,c351446_g1,c309744_g1,c349880_g1,c312602_g1,c48963_g1,c54932_g1,c162777_g1,c41626_g1,c110540_g1,c45639_g1,c12959_g1,c355832_g1,c149671_g1,c216046_g1,c162778_g1,c176209_g1,c285399_g1,c256256_g1,c22326_g1,c364645_g1,c295605_g1,c298063_g1,c295333_g1,c118376_g1,c292648_g1,c299910_g1,c9159_g1,c170449_g1,c118375_g1,c149672_g1,c23953_g1,c13…
cellular_component	GO:0098803 respiratory chain complex	209 out of 101103 genes, 0.2%	209 out of 101103 genes, 0.2%	1	c299155_g1,c116263_g1,c95872_g1,c60738_g1,c366763_g1,c220967_g1,c142137_g1,c267625_g1,c227645_g1,c63681_g1,c36205_g1,c363060_g1,c10479_g1,c68719_g1,c36204_g1,c154650_g1,c63555_g1,c301275_g1,c97790_g1,c36203_g1,c329192_g1,c28250_g1,c271710_g1,c270871_g1,c366956_g1,c227707_g1,c155086_g1,c11631_g1,c198938_g1,c81007_g1,c306403_g1,c218097_g1,c124591_g1,c131513_g1,c12336_g1,c302005_g1,c286320_g1,c25959…
molecular_function	GO:0035312 5'-3' exodeoxyribonuclease activity	3 out of 101103 genes, 0.0%	3 out of 101103 genes, 0.0%	1	c78113_g1,c369081_g1,c78114_g1
molecular_function	GO:0008559 xenobiotic-transporting ATPase activity	11 out of 101103 genes, 0.0%	11 out of 101103 genes, 0.0%	1	c202032_g1,c352363_g1,c301068_g1,c64073_g1,c64498_g1,c252669_g1,c107057_g1,c165928_g1,c270688_g1,c187311_g1,c353005_g1
molecular_function	GO:0004396 hexokinase activity	44 out of 101103 genes, 0.0%	44 out of 101103 genes, 0.0%	1	c375629_g1,c341264_g1,c130906_g1,c37376_g1,c34882_g1,c285679_g1,c123173_g1,c257033_g1,c75144_g1,c300084_g1,c46339_g1,c387110_g1,c172382_g1,c69172_g1,c238646_g1,c64935_g1,c163786_g1,c1824_g1,c250151_g1,c104308_g1,c63887_g1,c250157_g1,c44435_g1,c333851_g1,c310783_g1,c67382_g1,c41854_g1,c5653_g1,c264382_g1,c42727_g1,c95683_g1,c139525_g1,c83017_g1,c385565_g1,c305279_g1,c55338_g1,c27022_g1,c66167_g1,c…
biological_process	GO:0071258 cellular response to gravity	7 out of 101103 genes, 0.0%	7 out of 101103 genes, 0.0%	1	c208061_g1,c376201_g1,c258229_g1,c172298_g1,c211128_g1,c105836_g1,c308684_g1
cellular_component	GO:0042995 cell projection	129 out of 101103 genes, 0.1%	129 out of 101103 genes, 0.1%	1	c283974_g1,c281852_g1,c181636_g1,c66382_g1,c115701_g1,c336024_g1,c257376_g1,c149153_g1,c209097_g1,c112084_g1,c93499_g1,c258214_g1,c37705_g1,c166888_g1,c245990_g1,c93928_g1,c301371_g1,c160557_g1,c115306_g1,c32986_g1,c52259_g1,c93495_g1,c5955_g1,c149279_g1,c32198_g1,c250575_g1,c210411_g1,c81334_g1,c137160_g1,c228777_g1,c159025_g1,c36029_g1,c171491_g1,c297795_g1,c189374_g1,c309144_g1,c93491_g1,c2894…
biological_process	GO:0006895 Golgi to endosome transport	2 out of 101103 genes, 0.0%	2 out of 101103 genes, 0.0%	1	c240813_g1,c145318_g1
biological_process	GO:0036115 fatty-acyl-CoA catabolic process	6 out of 101103 genes, 0.0%	6 out of 101103 genes, 0.0%	1	c18750_g1,c99357_g1,c61922_g1,c33217_g1,c61923_g1,c33218_g1
biological_process	GO:0034508 centromere complex assembly	7 out of 101103 genes, 0.0%	7 out of 101103 genes, 0.0%	1	c218111_g1,c218110_g1,c373304_g1,c126354_g1,c333317_g1,c134887_g1,c126353_g1
biological_process	GO:0061025 membrane fusion	170 out of 101103 genes, 0.2%	170 out of 101103 genes, 0.2%	1	c358456_g1,c149676_g1,c42069_g1,c219631_g1,c21708_g1,c351446_g1,c342016_g1,c238576_g1,c144370_g1,c312602_g1,c48963_g1,c158904_g1,c54932_g1,c41626_g1,c45639_g1,c306089_g1,c12959_g1,c355832_g1,c149671_g1,c162778_g1,c285399_g1,c256256_g1,c22326_g1,c295605_g1,c389651_g1,c144368_g1,c292648_g1,c170362_g1,c141103_g1,c363582_g1,c170449_g1,c118375_g1,c131718_g1,c6381_g1,c290516_g1,c39629_g1,c196443_g1,c12…
biological_process	GO:0009664 plant-type cell wall organization	158 out of 101103 genes, 0.2%	158 out of 101103 genes, 0.2%	1	c49715_g1,c48539_g1,c378284_g1,c347774_g1,c164630_g1,c156246_g1,c203440_g1,c190808_g1,c139971_g1,c341137_g1,c271014_g1,c110056_g1,c77891_g1,c352727_g1,c110063_g1,c322431_g1,c320200_g1,c264284_g1,c367071_g1,c359602_g1,c262915_g1,c182069_g1,c143062_g1,c264290_g1,c196283_g1,c103506_g1,c264286_g1,c154660_g1,c264288_g1,c355397_g1,c192318_g1,c155149_g1,c381692_g1,c226895_g1,c387066_g1,c129659_g1,c32600…
biological_process	GO:0032774 RNA biosynthetic process	1101 out of 101103 genes, 1.1%	1101 out of 101103 genes, 1.1%	1	c55568_g1,c351496_g1,c175770_g1,c25239_g1,c388255_g1,c296025_g1,c372644_g1,c95159_g1,c350464_g1,c113521_g1,c90046_g1,c257665_g1,c316507_g1,c27828_g1,c294086_g1,c328136_g1,c22240_g1,c12039_g1,c329903_g1,c134637_g1,c170050_g1,c94249_g1,c202118_g1,c259673_g1,c124464_g1,c267983_g1,c364237_g1,c334578_g1,c305836_g1,c221630_g1,c80550_g1,c372261_g1,c193971_g1,c347584_g1,c199578_g1,c221256_g1,c84161_g1,c1…
biological_process	GO:0006732 coenzyme metabolic process	1864 out of 101103 genes, 1.8%	1864 out of 101103 genes, 1.8%	1	c97999_g1,c57871_g1,c192975_g1,c205969_g1,c125104_g1,c154501_g1,c89496_g1,c297013_g1,c275144_g1,c165325_g1,c372911_g1,c119155_g1,c90552_g1,c310717_g1,c302944_g1,c228803_g1,c214860_g1,c255082_g1,c120394_g1,c14969_g1,c121964_g1,c191188_g1,c119160_g1,c57161_g1,c134778_g1,c246888_g1,c198219_g1,c187641_g1,c142500_g1,c285316_g1,c278754_g1,c99369_g1,c20872_g1,c228819_g1,c108381_g1,c58076_g1,c25260_g1,c2…
biological_process	GO:0035082 axoneme assembly	8 out of 101103 genes, 0.0%	8 out of 101103 genes, 0.0%	1	c35882_g1,c37705_g1,c35881_g1,c228777_g1,c246179_g1,c218732_g1,c228778_g1,c5203_g1
biological_process	GO:0007009 plasma membrane organization	10 out of 101103 genes, 0.0%	10 out of 101103 genes, 0.0%	1	c240813_g1,c305454_g1,c36202_g1,c11434_g1,c363350_g1,c219707_g1,c375109_g1,c218559_g1,c145318_g1,c276789_g1
molecular_function	GO:0042349 guiding stereospecific synthesis activity	14 out of 101103 genes, 0.0%	14 out of 101103 genes, 0.0%	1	c99689_g1,c99679_g1,c74912_g1,c73983_g1,c99684_g1,c96146_g1,c103025_g1,c96133_g1,c122599_g1,c236152_g1,c99685_g1,c205067_g1,c99681_g1,c215295_g1
molecular_function	GO:0032029 myosin tail binding	4 out of 101103 genes, 0.0%	4 out of 101103 genes, 0.0%	1	c345625_g1,c242671_g1,c85865_g1,c299484_g1
biological_process	GO:0000902 cell morphogenesis	188 out of 101103 genes, 0.2%	188 out of 101103 genes, 0.2%	1	c281852_g1,c210914_g1,c181636_g1,c346929_g1,c259347_g1,c15272_g1,c96986_g1,c66382_g1,c302717_g1,c214291_g1,c24757_g1,c24841_g1,c74236_g1,c317498_g1,c96570_g1,c334940_g1,c58417_g1,c103506_g1,c37705_g1,c328908_g1,c245990_g1,c357778_g1,c357748_g1,c372832_g1,c29251_g1,c160557_g1,c30718_g1,c264292_g1,c262863_g1,c19004_g1,c113707_g1,c257137_g1,c52259_g1,c34935_g1,c301091_g1,c129496_g1,c376922_g1,c28997…
biological_process	GO:0006651 diacylglycerol biosynthetic process	3 out of 101103 genes, 0.0%	3 out of 101103 genes, 0.0%	1	c171189_g1,c275651_g1,c171188_g1
biological_process	GO:0009887 organ morphogenesis	62 out of 101103 genes, 0.1%	62 out of 101103 genes, 0.1%	1	c35088_g1,c371820_g1,c63457_g1,c364628_g1,c243283_g1,c218338_g1,c362812_g1,c97714_g1,c335910_g1,c48387_g1,c270663_g1,c152914_g1,c393948_g1,c340949_g1,c330800_g1,c321400_g1,c303390_g1,c307516_g1,c42256_g1,c205604_g1,c227999_g1,c301379_g1,c286752_g1,c170679_g1,c153420_g1,c175874_g1,c233448_g1,c93406_g1,c284644_g1,c115038_g1,c338409_g1,c243282_g1,c140259_g1,c253073_g1,c214122_g1,c127699_g1,c268991_g…
biological_process	GO:0048448 stamen morphogenesis	3 out of 101103 genes, 0.0%	3 out of 101103 genes, 0.0%	1	c170679_g1,c175874_g1,c257599_g1
biological_process	GO:0006497 protein lipidation	68 out of 101103 genes, 0.1%	68 out of 101103 genes, 0.1%	1	c351396_g1,c294785_g1,c93832_g1,c327154_g1,c117997_g1,c311383_g1,c389658_g1,c337446_g1,c332908_g1,c301754_g1,c329637_g1,c127238_g1,c3667_g1,c43351_g1,c117995_g1,c103144_g1,c333103_g1,c60447_g1,c395923_g1,c330133_g1,c381506_g1,c330271_g1,c133614_g1,c389721_g1,c103141_g1,c316152_g1,c81756_g1,c316348_g1,c46421_g1,c72685_g1,c318585_g1,c325179_g1,c31190_g1,c202758_g1,c103786_g1,c2412_g1,c256268_g1,c25…
molecular_function	GO:0005221 intracellular cyclic nucleotide activated cation channel activity	3 out of 101103 genes, 0.0%	3 out of 101103 genes, 0.0%	1	c394293_g1,c111002_g1,c236608_g1
molecular_function	GO:0004660 protein farnesyltransferase activity	3 out of 101103 genes, 0.0%	3 out of 101103 genes, 0.0%	1	c273142_g1,c38652_g1,c319284_g1
biological_process	GO:0010044 response to aluminum ion	3 out of 101103 genes, 0.0%	3 out of 101103 genes, 0.0%	1	c215848_g1,c318793_g1,c227842_g1
biological_process	GO:1902047 polyamine transmembrane transport	5 out of 101103 genes, 0.0%	5 out of 101103 genes, 0.0%	1	c81457_g1,c21489_g1,c86434_g1,c260238_g1,c347446_g1
biological_process	GO:0033554 cellular response to stress	1101 out of 101103 genes, 1.1%	1101 out of 101103 genes, 1.1%	1	c184348_g1,c291246_g1,c274823_g1,c94971_g1,c292562_g1,c132829_g1,c164013_g1,c2981_g1,c240681_g1,c118111_g1,c230172_g1,c170292_g1,c169780_g1,c133015_g1,c319352_g1,c274701_g1,c55932_g1,c325153_g1,c278892_g1,c188130_g1,c33761_g1,c12011_g1,c15131_g1,c283243_g1,c281304_g1,c275915_g1,c262825_g1,c90437_g1,c78054_g1,c184358_g1,c22789_g1,c337398_g1,c230173_g1,c322272_g1,c148469_g1,c297627_g1,c347156_g1,c8…
molecular_function	GO:0008601 protein phosphatase type 2A regulator activity	60 out of 101103 genes, 0.1%	60 out of 101103 genes, 0.1%	1	c318364_g1,c383281_g1,c308628_g1,c62365_g1,c93851_g1,c320994_g1,c100080_g1,c291615_g1,c93854_g1,c205419_g1,c373203_g1,c320641_g1,c329867_g1,c371402_g1,c271820_g1,c238074_g1,c371382_g1,c133372_g1,c197479_g1,c378428_g1,c319487_g1,c365757_g1,c184544_g1,c40140_g1,c182381_g1,c33393_g1,c298145_g1,c101678_g1,c345991_g1,c363028_g1,c121129_g1,c351506_g1,c330753_g1,c167482_g1,c352762_g1,c93852_g1,c370881_g…
molecular_function	GO:0004356 glutamate-ammonia ligase activity	145 out of 101103 genes, 0.1%	145 out of 101103 genes, 0.1%	1	c91641_g1,c91640_g1,c125823_g1,c120222_g1,c263683_g1,c120220_g1,c100688_g1,c60112_g1,c5636_g1,c221914_g1,c164668_g1,c125826_g1,c136479_g1,c171235_g1,c23314_g1,c171238_g1,c171236_g1,c66328_g1,c221902_g1,c91646_g1,c114299_g1,c80840_g1,c221900_g1,c214055_g1,c171243_g1,c114291_g1,c36508_g1,c313189_g1,c101766_g1,c309599_g1,c101764_g1,c221897_g1,c164677_g1,c101768_g1,c91657_g1,c360399_g1,c313855_g1,c26…
biological_process	GO:0017004 cytochrome complex assembly	53 out of 101103 genes, 0.1%	53 out of 101103 genes, 0.1%	1	c379865_g1,c323668_g1,c395922_g1,c390132_g1,c178446_g1,c131177_g1,c113196_g1,c118447_g1,c335062_g1,c315072_g1,c327203_g1,c4252_g1,c325224_g1,c129279_g1,c356649_g1,c139723_g1,c30655_g1,c264074_g1,c303511_g1,c57777_g1,c382117_g1,c340716_g1,c356804_g1,c88798_g1,c40594_g1,c329192_g1,c125185_g1,c10788_g1,c129278_g1,c134663_g1,c312164_g1,c261701_g1,c11631_g1,c345107_g1,c167170_g1,c171850_g1,c12336_g1,c…
biological_process	GO:0051260 protein homooligomerization	31 out of 101103 genes, 0.0%	31 out of 101103 genes, 0.0%	1	c319801_g1,c211022_g1,c7191_g1,c265439_g1,c89613_g1,c246250_g1,c207919_g1,c380504_g1,c364459_g1,c239087_g1,c113755_g1,c216963_g1,c153157_g1,c287952_g1,c117746_g1,c112262_g1,c347727_g1,c320364_g1,c288141_g1,c666_g1,c176372_g1,c251604_g1,c176371_g1,c38708_g1,c177157_g1,c176373_g1,c200916_g1,c46485_g1,c370795_g1,c200037_g1,c229054_g1
biological_process	GO:0050826 response to freezing	16 out of 101103 genes, 0.0%	16 out of 101103 genes, 0.0%	1	c288634_g1,c9979_g1,c390861_g1,c121257_g1,c258664_g1,c258669_g1,c150384_g1,c186143_g1,c258660_g1,c263866_g1,c362135_g1,c177157_g1,c219551_g1,c178895_g1,c34659_g1,c193899_g1
biological_process	GO:0044275 cellular carbohydrate catabolic process	160 out of 101103 genes, 0.2%	160 out of 101103 genes, 0.2%	1	c345553_g1,c374671_g1,c152169_g1,c273579_g1,c194743_g1,c161367_g1,c226288_g1,c395706_g1,c101399_g1,c26170_g1,c28540_g1,c77607_g1,c101394_g1,c161375_g1,c255927_g1,c148423_g1,c10616_g1,c337982_g1,c286232_g1,c27861_g1,c161374_g1,c298480_g1,c342971_g1,c81216_g1,c21050_g1,c56224_g1,c225679_g1,c80132_g1,c291457_g1,c328516_g1,c239997_g1,c344721_g1,c225058_g1,c81215_g1,c347557_g1,c152168_g1,c88591_g1,c65…
biological_process	GO:0006378 mRNA polyadenylation	13 out of 101103 genes, 0.0%	13 out of 101103 genes, 0.0%	1	c342546_g1,c277648_g1,c114182_g1,c318378_g1,c350094_g1,c114180_g1,c321870_g1,c288251_g1,c57851_g1,c294726_g1,c311197_g1,c261901_g1,c112179_g1
biological_process	GO:0071804 cellular potassium ion transport	114 out of 101103 genes, 0.1%	114 out of 101103 genes, 0.1%	1	c326510_g1,c170366_g1,c384233_g1,c368534_g1,c300837_g1,c43668_g1,c382065_g1,c161130_g1,c287121_g1,c68195_g1,c385915_g1,c385424_g1,c73881_g1,c333846_g1,c386012_g1,c383268_g1,c322560_g1,c78214_g1,c389250_g1,c120491_g1,c251604_g1,c297134_g1,c211584_g1,c387017_g1,c256753_g1,c346982_g1,c211594_g1,c117702_g1,c2433_g1,c298944_g1,c339403_g1,c242291_g1,c35047_g1,c180352_g1,c211022_g1,c330181_g1,c384360_g1…
biological_process	GO:0042360 vitamin E metabolic process	31 out of 101103 genes, 0.0%	31 out of 101103 genes, 0.0%	1	c155674_g1,c57871_g1,c196179_g1,c13514_g1,c371784_g1,c196175_g1,c57870_g1,c201100_g1,c8990_g1,c356936_g1,c189832_g1,c57872_g1,c200690_g1,c84568_g1,c84567_g1,c6172_g1,c110450_g1,c197784_g1,c196181_g1,c84569_g1,c376284_g1,c110463_g1,c311921_g1,c380248_g1,c366030_g1,c394266_g1,c341648_g1,c110456_g1,c196185_g1,c196186_g1,c200689_g1
biological_process	GO:0016973 poly(A)+ mRNA export from nucleus	10 out of 101103 genes, 0.0%	10 out of 101103 genes, 0.0%	1	c312191_g1,c139459_g1,c384509_g1,c245228_g1,c98827_g1,c56314_g1,c312506_g1,c363424_g1,c276809_g1,c283566_g1
biological_process	GO:2001295 malonyl-CoA biosynthetic process	7 out of 101103 genes, 0.0%	7 out of 101103 genes, 0.0%	1	c318463_g1,c244863_g1,c362872_g1,c346815_g1,c6950_g1,c391910_g1,c156662_g1
molecular_function	GO:0043715 2,3-diketo-5-methylthiopentyl-1-phosphate enolase activity	5 out of 101103 genes, 0.0%	5 out of 101103 genes, 0.0%	1	c359827_g1,c388514_g1,c21324_g1,c222054_g1,c70416_g1
biological_process	GO:0048523 negative regulation of cellular process	562 out of 101103 genes, 0.6%	562 out of 101103 genes, 0.6%	1	c6626_g1,c61696_g1,c184374_g1,c256241_g1,c35374_g1,c10634_g1,c55721_g1,c321434_g1,c368273_g1,c285889_g1,c121964_g1,c344742_g1,c200185_g1,c385290_g1,c78991_g1,c173485_g1,c258009_g1,c318679_g1,c94474_g1,c136376_g1,c266478_g1,c112493_g1,c86293_g1,c382389_g1,c275915_g1,c332211_g1,c120521_g1,c200186_g1,c944_g1,c113575_g1,c312342_g1,c148469_g1,c331491_g1,c101609_g1,c194810_g1,c197583_g1,c318803_g1,c116…
biological_process	GO:0009229 thiamine diphosphate biosynthetic process	4 out of 101103 genes, 0.0%	4 out of 101103 genes, 0.0%	1	c179628_g1,c179630_g1,c179627_g1,c42885_g1
molecular_function	GO:0050291 sphingosine N-acyltransferase activity	5 out of 101103 genes, 0.0%	5 out of 101103 genes, 0.0%	1	c332719_g1,c373962_g1,c380910_g1,c364021_g1,c345075_g1
biological_process	GO:1990778 protein localization to cell periphery	8 out of 101103 genes, 0.0%	8 out of 101103 genes, 0.0%	1	c240813_g1,c305454_g1,c36202_g1,c11434_g1,c219707_g1,c363350_g1,c218559_g1,c145318_g1
biological_process	GO:0019988 charged-tRNA amino acid modification	4 out of 101103 genes, 0.0%	4 out of 101103 genes, 0.0%	1	c94059_g1,c94060_g1,c94058_g1,c94057_g1
biological_process	GO:0015793 glycerol transport	47 out of 101103 genes, 0.0%	47 out of 101103 genes, 0.0%	1	c254081_g1,c203017_g1,c222025_g1,c197097_g1,c113951_g1,c162799_g1,c341854_g1,c140682_g1,c321842_g1,c140631_g1,c140674_g1,c187597_g1,c154927_g1,c81528_g1,c76211_g1,c140660_g1,c233274_g1,c222019_g1,c364039_g1,c249834_g1,c204766_g1,c30658_g1,c113940_g1,c254067_g1,c113952_g1,c140621_g1,c357854_g1,c256245_g1,c156185_g1,c18993_g1,c197084_g1,c197090_g1,c263786_g1,c185020_g1,c66410_g1,c185022_g1,c185023_…
biological_process	GO:0010241 ent-kaurene oxidation to kaurenoic acid	3 out of 101103 genes, 0.0%	3 out of 101103 genes, 0.0%	1	c354247_g1,c30334_g1,c138199_g1
biological_process	GO:0046274 lignin catabolic process	83 out of 101103 genes, 0.1%	83 out of 101103 genes, 0.1%	1	c192_g1,c308957_g1,c320560_g1,c235130_g1,c44413_g1,c202001_g1,c323615_g1,c336382_g1,c19338_g1,c89599_g1,c96908_g1,c235128_g1,c123659_g1,c123661_g1,c300550_g1,c87390_g1,c380724_g1,c123658_g1,c88117_g1,c209568_g1,c395109_g1,c302339_g1,c117075_g1,c303078_g1,c225393_g1,c80726_g1,c235123_g1,c221721_g1,c371169_g1,c348824_g1,c235132_g1,c87364_g1,c263536_g1,c225392_g1,c334112_g1,c88113_g1,c69439_g1,c1236…
biological_process	GO:0033354 chlorophyll cycle	2 out of 101103 genes, 0.0%	2 out of 101103 genes, 0.0%	1	c22416_g1,c163677_g1
biological_process	GO:0043649 dicarboxylic acid catabolic process	15 out of 101103 genes, 0.0%	15 out of 101103 genes, 0.0%	1	c391471_g1,c235733_g1,c317838_g1,c278537_g1,c173872_g1,c29012_g1,c51240_g1,c235752_g1,c191496_g1,c235750_g1,c132343_g1,c235753_g1,c311048_g1,c349224_g1,c54712_g1
biological_process	GO:0048438 floral whorl development	61 out of 101103 genes, 0.1%	61 out of 101103 genes, 0.1%	1	c215848_g1,c259408_g1,c222103_g1,c388867_g1,c64073_g1,c323234_g1,c98827_g1,c317396_g1,c157989_g1,c395194_g1,c213846_g1,c393948_g1,c324092_g1,c243684_g1,c193325_g1,c370712_g1,c321252_g1,c307516_g1,c354159_g1,c122312_g1,c317712_g1,c170679_g1,c14051_g1,c200916_g1,c322662_g1,c278138_g1,c175874_g1,c182400_g1,c302458_g1,c119596_g1,c301643_g1,c152658_g1,c14999_g1,c394715_g1,c309966_g1,c18719_g1,c360571_…
molecular_function	GO:0004030 aldehyde dehydrogenase [NAD(P)+] activity	24 out of 101103 genes, 0.0%	24 out of 101103 genes, 0.0%	1	c327604_g1,c373525_g1,c317530_g1,c119147_g1,c395575_g1,c84645_g1,c38707_g1,c354836_g1,c220264_g1,c129896_g1,c392140_g1,c119153_g1,c151552_g1,c37012_g1,c119165_g1,c279502_g1,c344423_g1,c54211_g1,c129898_g1,c297706_g1,c236291_g1,c376910_g1,c220259_g1,c351902_g1
cellular_component	GO:0000326 protein storage vacuole	5 out of 101103 genes, 0.0%	5 out of 101103 genes, 0.0%	1	c114709_g1,c23339_g1,c2135_g1,c193299_g1,c254070_g1
biological_process	GO:0052027 modulation by symbiont of host signal transduction pathway	8 out of 101103 genes, 0.0%	8 out of 101103 genes, 0.0%	1	c293242_g1,c33678_g1,c225447_g1,c363312_g1,c118379_g1,c106016_g1,c225455_g1,c225460_g1
molecular_function	GO:0052742 phosphatidylinositol kinase activity	10 out of 101103 genes, 0.0%	10 out of 101103 genes, 0.0%	1	c59914_g1,c32250_g1,c59915_g1,c46754_g1,c294770_g1,c302700_g1,c241853_g1,c201000_g1,c393924_g1,c102950_g1
biological_process	GO:0016578 histone deubiquitination	20 out of 101103 genes, 0.0%	20 out of 101103 genes, 0.0%	1	c173603_g1,c369818_g1,c59925_g1,c173612_g1,c173620_g1,c173608_g1,c395285_g1,c173605_g1,c103653_g1,c173609_g1,c84433_g1,c84432_g1,c173586_g1,c173615_g1,c173595_g1,c183783_g1,c173600_g1,c173611_g1,c173585_g1,c173623_g1
biological_process	GO:0046794 transport of virus	8 out of 101103 genes, 0.0%	8 out of 101103 genes, 0.0%	1	c10811_g1,c6102_g1,c243842_g1,c188406_g1,c90759_g1,c380868_g1,c276789_g1,c260961_g1
molecular_function	GO:0016868 intramolecular transferase activity, phosphotransferases	154 out of 101103 genes, 0.2%	154 out of 101103 genes, 0.2%	1	c231904_g1,c174465_g1,c212621_g1,c246536_g1,c372308_g1,c230702_g1,c44769_g1,c275144_g1,c39015_g1,c221044_g1,c240860_g1,c235525_g1,c230698_g1,c375502_g1,c190429_g1,c42128_g1,c362849_g1,c248509_g1,c237306_g1,c348281_g1,c235328_g1,c235325_g1,c190428_g1,c31995_g1,c389110_g1,c237327_g1,c145966_g1,c188281_g1,c44770_g1,c230701_g1,c248510_g1,c6211_g1,c26664_g1,c235517_g1,c94021_g1,c339588_g1,c221045_g1,c…
biological_process	GO:0071395 cellular response to jasmonic acid stimulus	26 out of 101103 genes, 0.0%	26 out of 101103 genes, 0.0%	1	c79135_g1,c294408_g1,c304843_g1,c36315_g1,c137902_g1,c179772_g1,c164793_g1,c63457_g1,c291130_g1,c83607_g1,c360880_g1,c273826_g1,c79129_g1,c244196_g1,c58278_g1,c34465_g1,c344439_g1,c79134_g1,c182301_g1,c19492_g1,c79132_g1,c13990_g1,c146363_g1,c298520_g1,c332446_g1,c141253_g1
biological_process	GO:0006825 copper ion transport	19 out of 101103 genes, 0.0%	19 out of 101103 genes, 0.0%	1	c37686_g1,c280126_g1,c25439_g1,c311516_g1,c363033_g1,c12436_g1,c4868_g1,c396229_g1,c201494_g1,c245252_g1,c261005_g1,c288057_g1,c63598_g1,c245251_g1,c163730_g1,c396506_g1,c15829_g1,c341366_g1,c155630_g1
biological_process	GO:0016144 S-glycoside biosynthetic process	9 out of 101103 genes, 0.0%	9 out of 101103 genes, 0.0%	1	c226937_g1,c77070_g1,c79526_g1,c167484_g1,c250227_g1,c271029_g1,c70399_g1,c75707_g1,c315394_g1
biological_process	GO:0042455 ribonucleoside biosynthetic process	1160 out of 101103 genes, 1.1%	1160 out of 101103 genes, 1.1%	1	c210771_g1,c154501_g1,c383497_g1,c89496_g1,c180362_g1,c240681_g1,c180361_g1,c41151_g1,c255082_g1,c204340_g1,c388530_g1,c247689_g1,c125657_g1,c388891_g1,c111493_g1,c230780_g1,c183760_g1,c20872_g1,c361087_g1,c85468_g1,c336848_g1,c326460_g1,c214546_g1,c146023_g1,c41153_g1,c310105_g1,c380310_g1,c169448_g1,c21426_g1,c40797_g1,c146132_g1,c188639_g1,c225785_g1,c337052_g1,c327443_g1,c206020_g1,c225796_g1…
molecular_function	GO:0047668 amygdalin beta-glucosidase activity	2 out of 101103 genes, 0.0%	2 out of 101103 genes, 0.0%	1	c351944_g1,c257659_g1
biological_process	GO:0051247 positive regulation of protein metabolic process	301 out of 101103 genes, 0.3%	301 out of 101103 genes, 0.3%	1	c172398_g1,c116421_g1,c223076_g1,c189849_g1,c109763_g1,c252257_g1,c246079_g1,c139786_g1,c100441_g1,c95573_g1,c117781_g1,c291637_g1,c188579_g1,c45692_g1,c178466_g1,c309966_g1,c57822_g1,c95572_g1,c132535_g1,c360571_g1,c95570_g1,c392357_g1,c319531_g1,c136490_g1,c36974_g1,c233260_g1,c144428_g1,c92731_g1,c369013_g1,c132533_g1,c29960_g1,c50369_g1,c378169_g1,c134556_g1,c208632_g1,c335723_g1,c170841_g1,c…
molecular_function	GO:0070568 guanylyltransferase activity	22 out of 101103 genes, 0.0%	22 out of 101103 genes, 0.0%	1	c40645_g1,c371165_g1,c350146_g1,c313961_g1,c339755_g1,c310030_g1,c280272_g1,c101783_g1,c362244_g1,c40644_g1,c246334_g1,c95747_g1,c167955_g1,c384837_g1,c210282_g1,c325121_g1,c332836_g1,c392585_g1,c387904_g1,c350801_g1,c360694_g1,c128184_g1
molecular_function	GO:0005247 voltage-gated chloride channel activity	13 out of 101103 genes, 0.0%	13 out of 101103 genes, 0.0%	1	c315472_g1,c30013_g1,c397077_g1,c306754_g1,c274618_g1,c345076_g1,c331113_g1,c351908_g1,c45651_g1,c369161_g1,c99461_g1,c108115_g1,c300761_g1
biological_process	GO:0002097 tRNA wobble base modification	32 out of 101103 genes, 0.0%	32 out of 101103 genes, 0.0%	1	c299802_g1,c7259_g1,c332261_g1,c395506_g1,c142331_g1,c337871_g1,c321400_g1,c42256_g1,c387922_g1,c286752_g1,c301379_g1,c182150_g1,c387189_g1,c325618_g1,c31986_g1,c71174_g1,c121264_g1,c393006_g1,c71763_g1,c256318_g1,c383976_g1,c340898_g1,c358983_g1,c18524_g1,c42257_g1,c338160_g1,c83840_g1,c283320_g1,c53307_g1,c280327_g1,c357814_g1,c35901_g1
biological_process	GO:0055046 microgametogenesis	8 out of 101103 genes, 0.0%	8 out of 101103 genes, 0.0%	1	c305165_g1,c13031_g1,c108456_g1,c47299_g1,c35536_g1,c346201_g1,c365438_g1,c393924_g1
biological_process	GO:0030029 actin filament-based process	167 out of 101103 genes, 0.2%	167 out of 101103 genes, 0.2%	1	c206817_g1,c242133_g1,c15272_g1,c149134_g1,c138044_g1,c96986_g1,c380885_g1,c44477_g1,c381250_g1,c202425_g1,c104569_g1,c371342_g1,c269933_g1,c24841_g1,c36078_g1,c2909_g1,c248527_g1,c212738_g1,c377993_g1,c95487_g1,c112084_g1,c63113_g1,c334345_g1,c173485_g1,c98976_g1,c188374_g1,c354764_g1,c49192_g1,c167188_g1,c208550_g1,c222814_g1,c66787_g1,c21381_g1,c6457_g1,c30718_g1,c34601_g1,c149137_g1,c73337_g1…
biological_process	GO:1901678 iron coordination entity transport	6 out of 101103 genes, 0.0%	6 out of 101103 genes, 0.0%	1	c365297_g1,c345107_g1,c315072_g1,c305302_g1,c312164_g1,c302465_g1
cellular_component	GO:0030127 COPII vesicle coat	39 out of 101103 genes, 0.0%	39 out of 101103 genes, 0.0%	1	c377744_g1,c328589_g1,c303666_g1,c298004_g1,c338720_g1,c322659_g1,c311667_g1,c240730_g1,c112251_g1,c334138_g1,c139491_g1,c8160_g1,c212237_g1,c299582_g1,c300510_g1,c293003_g1,c67164_g1,c320079_g1,c298040_g1,c91043_g1,c298021_g1,c287386_g1,c393589_g1,c395517_g1,c394245_g1,c351592_g1,c998_g1,c152383_g1,c305547_g1,c390425_g1,c312342_g1,c378114_g1,c323150_g1,c359400_g1,c196673_g1,c23569_g1,c390545_g1,…
molecular_function	GO:0016433 rRNA (adenine) methyltransferase activity	8 out of 101103 genes, 0.0%	8 out of 101103 genes, 0.0%	1	c378609_g1,c224775_g1,c391486_g1,c274166_g1,c42757_g1,c170479_g1,c180703_g1,c43841_g1
molecular_function	GO:0004067 asparaginase activity	4 out of 101103 genes, 0.0%	4 out of 101103 genes, 0.0%	1	c239791_g1,c98855_g1,c90755_g1,c259469_g1
biological_process	GO:0051445 regulation of meiotic cell cycle	6 out of 101103 genes, 0.0%	6 out of 101103 genes, 0.0%	1	c268477_g1,c99074_g1,c54158_g1,c293723_g1,c99346_g1,c325748_g1
biological_process	GO:0015866 ADP transport	29 out of 101103 genes, 0.0%	29 out of 101103 genes, 0.0%	1	c250763_g1,c243562_g1,c365503_g1,c321192_g1,c194691_g1,c359017_g1,c42076_g1,c194692_g1,c250757_g1,c194700_g1,c107558_g1,c164283_g1,c64995_g1,c194699_g1,c230282_g1,c107554_g1,c128642_g1,c251186_g1,c338614_g1,c250762_g1,c57669_g1,c194697_g1,c107556_g1,c164287_g1,c232462_g1,c392264_g1,c136599_g1,c164288_g1,c31037_g1
cellular_component	GO:0000153 cytoplasmic ubiquitin ligase complex	7 out of 101103 genes, 0.0%	7 out of 101103 genes, 0.0%	1	c228513_g1,c113132_g1,c105369_g1,c375709_g1,c360040_g1,c337108_g1,c373134_g1
biological_process	GO:0005982 starch metabolic process	124 out of 101103 genes, 0.1%	124 out of 101103 genes, 0.1%	1	c273247_g1,c269577_g1,c21731_g1,c292613_g1,c118611_g1,c350671_g1,c27636_g1,c230702_g1,c44769_g1,c39015_g1,c353328_g1,c230698_g1,c194743_g1,c251743_g1,c338446_g1,c388252_g1,c395706_g1,c311173_g1,c101399_g1,c220080_g1,c194760_g1,c101394_g1,c98055_g1,c118607_g1,c202958_g1,c106019_g1,c101391_g1,c69523_g1,c194756_g1,c153728_g1,c225450_g1,c1737_g1,c44770_g1,c243440_g1,c230701_g1,c315156_g1,c246531_g1,c…
cellular_component	GO:0030312 external encapsulating structure	954 out of 101103 genes, 0.9%	954 out of 101103 genes, 0.9%	1	c224036_g1,c254070_g1,c203440_g1,c151861_g1,c330322_g1,c378728_g1,c233459_g1,c227310_g1,c256999_g1,c35352_g1,c139971_g1,c180675_g1,c166123_g1,c248382_g1,c7474_g1,c197432_g1,c347116_g1,c181346_g1,c75139_g1,c204967_g1,c111236_g1,c239498_g1,c267646_g1,c262915_g1,c208061_g1,c166122_g1,c143062_g1,c140692_g1,c36497_g1,c357172_g1,c33798_g1,c110288_g1,c264286_g1,c192391_g1,c118222_g1,c80193_g1,c132152_g1…
cellular_component	GO:0019898 extrinsic component of membrane	189 out of 101103 genes, 0.2%	189 out of 101103 genes, 0.2%	1	c382064_g1,c354049_g1,c118482_g1,c88186_g1,c162186_g1,c118492_g1,c220315_g1,c118488_g1,c125428_g1,c320060_g1,c272111_g1,c118485_g1,c90347_g1,c316397_g1,c144392_g1,c298450_g1,c20099_g1,c160080_g1,c220313_g1,c356215_g1,c206609_g1,c172227_g1,c227930_g1,c204849_g1,c20237_g1,c187989_g1,c162166_g1,c275755_g1,c129923_g1,c180505_g1,c123084_g1,c325470_g1,c318323_g1,c288692_g1,c208330_g1,c143316_g1,c90349_…
molecular_function	GO:0052689 carboxylic ester hydrolase activity	461 out of 101103 genes, 0.5%	461 out of 101103 genes, 0.5%	1	c224036_g1,c324653_g1,c6049_g1,c258408_g1,c212039_g1,c347502_g1,c172561_g1,c46850_g1,c305481_g1,c214362_g1,c17045_g1,c197432_g1,c105959_g1,c64979_g1,c161655_g1,c148273_g1,c95603_g1,c74236_g1,c224398_g1,c124100_g1,c340187_g1,c23542_g1,c33798_g1,c154394_g1,c192391_g1,c34982_g1,c77441_g1,c287377_g1,c84104_g1,c161654_g1,c74486_g1,c144459_g1,c63545_g1,c177833_g1,c66788_g1,c176433_g1,c124876_g1,c283445…
biological_process	GO:0016132 brassinosteroid biosynthetic process	20 out of 101103 genes, 0.0%	20 out of 101103 genes, 0.0%	1	c86267_g1,c7356_g1,c260246_g1,c149942_g1,c84435_g1,c339688_g1,c24757_g1,c11547_g1,c192163_g1,c265615_g1,c393948_g1,c56067_g1,c217476_g1,c21315_g1,c53291_g1,c53695_g1,c175874_g1,c53694_g1,c192164_g1,c149947_g1
molecular_function	GO:0004358 glutamate N-acetyltransferase activity	4 out of 101103 genes, 0.0%	4 out of 101103 genes, 0.0%	1	c161320_g1,c216385_g1,c324926_g1,c393678_g1
biological_process	GO:1900409 positive regulation of cellular response to oxidative stress	23 out of 101103 genes, 0.0%	23 out of 101103 genes, 0.0%	1	c38687_g1,c141700_g1,c209033_g1,c209029_g1,c216555_g1,c39457_g1,c141704_g1,c19897_g1,c221017_g1,c221016_g1,c204710_g1,c185891_g1,c185892_g1,c373749_g1,c255714_g1,c330233_g1,c9172_g1,c51077_g1,c127006_g1,c141701_g1,c209043_g1,c204708_g1,c266730_g1
biological_process	GO:0048827 phyllome development	193 out of 101103 genes, 0.2%	193 out of 101103 genes, 0.2%	1	c215848_g1,c299802_g1,c371820_g1,c243283_g1,c98827_g1,c317396_g1,c201880_g1,c218338_g1,c201811_g1,c340085_g1,c326573_g1,c213846_g1,c97714_g1,c335910_g1,c231986_g1,c152914_g1,c37605_g1,c150072_g1,c354159_g1,c248205_g1,c317712_g1,c14051_g1,c147775_g1,c134737_g1,c14999_g1,c309966_g1,c253073_g1,c18719_g1,c360571_g1,c382600_g1,c233491_g1,c93157_g1,c330584_g1,c228707_g1,c210981_g1,c387066_g1,c194831_g1…
biological_process	GO:0034227 tRNA thio-modification	9 out of 101103 genes, 0.0%	9 out of 101103 genes, 0.0%	1	c71763_g1,c393006_g1,c7259_g1,c383976_g1,c387189_g1,c340898_g1,c53307_g1,c31986_g1,c142331_g1
cellular_component	GO:0005623 cell	37669 out of 101103 genes, 37.3%	37669 out of 101103 genes, 37.3%	1	c205969_g1,c395872_g1,c357284_g1,c392343_g1,c198366_g1,c256241_g1,c149259_g1,c230172_g1,c24346_g1,c384729_g1,c85624_g1,c161239_g1,c191637_g1,c135726_g1,c151357_g1,c260571_g1,c300860_g1,c392927_g1,c251673_g1,c20796_g1,c326460_g1,c263786_g1,c288077_g1,c108091_g1,c250767_g1,c249445_g1,c208378_g1,c385590_g1,c89017_g1,c30643_g1,c165074_g1,c278946_g1,c100220_g1,c369098_g1,c9550_g1,c273142_g1,c211997_g1…
biological_process	GO:0033619 membrane protein proteolysis	4 out of 101103 genes, 0.0%	4 out of 101103 genes, 0.0%	1	c174565_g1,c323148_g1,c364013_g1,c310941_g1
biological_process	GO:1902115 regulation of organelle assembly	7 out of 101103 genes, 0.0%	7 out of 101103 genes, 0.0%	1	c64022_g1,c239188_g1,c228777_g1,c5203_g1,c295597_g1,c228778_g1,c139649_g1
biological_process	GO:0043096 purine nucleobase salvage	21 out of 101103 genes, 0.0%	21 out of 101103 genes, 0.0%	1	c245124_g1,c76137_g1,c195692_g1,c26234_g1,c227839_g1,c385_g1,c328229_g1,c336267_g1,c133252_g1,c213839_g1,c76136_g1,c109388_g1,c138359_g1,c2251_g1,c75566_g1,c199828_g1,c195673_g1,c199836_g1,c38769_g1,c195681_g1,c195694_g1
cellular_component	GO:0031229 intrinsic component of nuclear inner membrane	2 out of 101103 genes, 0.0%	2 out of 101103 genes, 0.0%	1	c358767_g1,c249670_g1
biological_process	GO:0000712 resolution of meiotic recombination intermediates	3 out of 101103 genes, 0.0%	3 out of 101103 genes, 0.0%	1	c108930_g1,c83371_g1,c233736_g1
cellular_component	GO:0005764 lysosome	77 out of 101103 genes, 0.1%	77 out of 101103 genes, 0.1%	1	c60372_g1,c362191_g1,c39163_g1,c85317_g1,c180439_g1,c48562_g1,c391385_g1,c239349_g1,c220699_g1,c174565_g1,c323148_g1,c224398_g1,c81456_g1,c207513_g1,c34557_g1,c236551_g1,c110269_g1,c269599_g1,c21837_g1,c11912_g1,c252653_g1,c90060_g1,c5634_g1,c27005_g1,c156919_g1,c168573_g1,c239342_g1,c126409_g1,c206549_g1,c13389_g1,c122787_g1,c257118_g1,c205132_g1,c257544_g1,c220696_g1,c180442_g1,c220712_g1,c1163…
cellular_component	GO:0000790 nuclear chromatin	131 out of 101103 genes, 0.1%	131 out of 101103 genes, 0.1%	1	c254873_g1,c184374_g1,c107201_g1,c79385_g1,c259395_g1,c303153_g1,c277667_g1,c46692_g1,c42377_g1,c259383_g1,c263996_g1,c200185_g1,c121264_g1,c259382_g1,c330355_g1,c107217_g1,c138051_g1,c325331_g1,c333881_g1,c254875_g1,c230478_g1,c107219_g1,c107215_g1,c200186_g1,c209980_g1,c138185_g1,c349559_g1,c263994_g1,c264007_g1,c200184_g1,c164720_g1,c93802_g1,c190079_g1,c327877_g1,c116219_g1,c83148_g1,c116201_…
molecular_function	GO:0004609 phosphatidylserine decarboxylase activity	2 out of 101103 genes, 0.0%	2 out of 101103 genes, 0.0%	1	c73408_g1,c149770_g1
molecular_function	GO:0016760 cellulose synthase (UDP-forming) activity	123 out of 101103 genes, 0.1%	123 out of 101103 genes, 0.1%	1	c269677_g1,c96142_g1,c228695_g1,c396943_g1,c8971_g1,c366888_g1,c189558_g1,c174546_g1,c318209_g1,c94466_g1,c191385_g1,c11149_g1,c11980_g1,c68086_g1,c180699_g1,c60333_g1,c354326_g1,c89751_g1,c359741_g1,c337766_g1,c191090_g1,c134643_g1,c346279_g1,c26209_g1,c301299_g1,c218303_g1,c78421_g1,c72172_g1,c30898_g1,c266281_g1,c197466_g1,c60332_g1,c9027_g1,c393939_g1,c58530_g1,c78426_g1,c243957_g1,c52832_g1,…
biological_process	GO:0009744 response to sucrose	33 out of 101103 genes, 0.0%	33 out of 101103 genes, 0.0%	1	c66454_g1,c151722_g1,c363610_g1,c277845_g1,c249739_g1,c18571_g1,c122520_g1,c275762_g1,c351262_g1,c101649_g1,c185851_g1,c279541_g1,c101650_g1,c96254_g1,c96252_g1,c170679_g1,c153956_g1,c263768_g1,c174554_g1,c114090_g1,c96247_g1,c250489_g1,c238396_g1,c266478_g1,c114089_g1,c17176_g1,c237818_g1,c174555_g1,c372728_g1,c109371_g1,c257599_g1,c245730_g1,c138923_g1
molecular_function	GO:0004809 tRNA (guanine-N2-)-methyltransferase activity	12 out of 101103 genes, 0.0%	12 out of 101103 genes, 0.0%	1	c343799_g1,c136927_g1,c21922_g1,c307242_g1,c314301_g1,c361534_g1,c306785_g1,c134207_g1,c43162_g1,c394768_g1,c16365_g1,c349210_g1
molecular_function	GO:0003887 DNA-directed DNA polymerase activity	63 out of 101103 genes, 0.1%	63 out of 101103 genes, 0.1%	1	c60744_g1,c301331_g1,c77942_g1,c313236_g1,c122306_g1,c284953_g1,c365451_g1,c272578_g1,c190478_g1,c316132_g1,c20773_g1,c18083_g1,c103266_g1,c108089_g1,c245803_g1,c345930_g1,c190476_g1,c319352_g1,c318420_g1,c200904_g1,c190475_g1,c166267_g1,c311358_g1,c166265_g1,c349021_g1,c320828_g1,c84328_g1,c27584_g1,c190477_g1,c196685_g1,c21986_g1,c4000_g1,c88594_g1,c57724_g1,c328515_g1,c396118_g1,c389599_g1,c70…
biological_process	GO:1901600 strigolactone metabolic process	8 out of 101103 genes, 0.0%	8 out of 101103 genes, 0.0%	1	c115531_g1,c740_g1,c362065_g1,c121494_g1,c284816_g1,c87388_g1,c127512_g1,c358722_g1
molecular_function	GO:0008940 nitrate reductase activity	53 out of 101103 genes, 0.1%	53 out of 101103 genes, 0.1%	1	c303141_g1,c235048_g1,c142515_g1,c195202_g1,c192181_g1,c13759_g1,c208445_g1,c195211_g1,c251643_g1,c185448_g1,c210957_g1,c208440_g1,c195194_g1,c195201_g1,c87689_g1,c85475_g1,c131105_g1,c93896_g1,c107859_g1,c183048_g1,c87691_g1,c297163_g1,c235056_g1,c96049_g1,c349230_g1,c206819_g1,c195193_g1,c18979_g1,c85474_g1,c25869_g1,c258887_g1,c235053_g1,c87687_g1,c142528_g1,c235049_g1,c329561_g1,c268259_g1,c8…
biological_process	GO:0033319 UDP-D-xylose metabolic process	2 out of 101103 genes, 0.0%	2 out of 101103 genes, 0.0%	1	c34498_g1,c216864_g1
cellular_component	GO:0042721 mitochondrial inner membrane protein insertion complex	4 out of 101103 genes, 0.0%	4 out of 101103 genes, 0.0%	1	c251780_g1,c19215_g1,c353548_g1,c257390_g1
biological_process	GO:0031497 chromatin assembly	265 out of 101103 genes, 0.3%	265 out of 101103 genes, 0.3%	1	c209333_g1,c194100_g1,c85696_g1,c259395_g1,c300328_g1,c209239_g1,c259383_g1,c209230_g1,c230956_g1,c225504_g1,c298093_g1,c137760_g1,c194094_g1,c300985_g1,c225505_g1,c138185_g1,c249514_g1,c101609_g1,c376709_g1,c224123_g1,c172622_g1,c327877_g1,c134887_g1,c86772_g1,c10444_g1,c209233_g1,c259394_g1,c193114_g1,c259102_g1,c164722_g1,c363306_g1,c85694_g1,c264156_g1,c135434_g1,c137770_g1,c137772_g1,c194106…
molecular_function	GO:0035614 snRNA stem-loop binding	14 out of 101103 genes, 0.0%	14 out of 101103 genes, 0.0%	1	c76658_g1,c296573_g1,c214856_g1,c375298_g1,c291927_g1,c151797_g1,c145310_g1,c174810_g1,c330183_g1,c305877_g1,c76656_g1,c347533_g1,c214855_g1,c214862_g1
biological_process	GO:0032502 developmental process	1542 out of 101103 genes, 1.5%	1542 out of 101103 genes, 1.5%	1	c339899_g1,c275556_g1,c181636_g1,c88980_g1,c190373_g1,c292177_g1,c107245_g1,c243283_g1,c331753_g1,c332716_g1,c331250_g1,c229564_g1,c389627_g1,c121964_g1,c319367_g1,c14051_g1,c91646_g1,c233448_g1,c212161_g1,c99930_g1,c161410_g1,c239968_g1,c154235_g1,c383340_g1,c274728_g1,c209683_g1,c313117_g1,c314501_g1,c330584_g1,c275180_g1,c22080_g1,c297515_g1,c262863_g1,c90437_g1,c113707_g1,c37332_g1,c177412_g1…
molecular_function	GO:0017057 6-phosphogluconolactonase activity	19 out of 101103 genes, 0.0%	19 out of 101103 genes, 0.0%	1	c116286_g1,c106571_g1,c21707_g1,c750_g1,c376860_g1,c116289_g1,c74252_g1,c2291_g1,c66788_g1,c106570_g1,c116301_g1,c311337_g1,c56691_g1,c206801_g1,c238897_g1,c275696_g1,c236883_g1,c366301_g1,c301765_g1
biological_process	GO:0036260 RNA capping	26 out of 101103 genes, 0.0%	26 out of 101103 genes, 0.0%	1	c30144_g1,c252565_g1,c371165_g1,c350146_g1,c313961_g1,c288619_g1,c53450_g1,c339755_g1,c310030_g1,c156629_g1,c30960_g1,c379750_g1,c377330_g1,c308142_g1,c26342_g1,c345645_g1,c60567_g1,c304833_g1,c326246_g1,c325121_g1,c392585_g1,c289259_g1,c352232_g1,c311595_g1,c360694_g1,c30142_g1
biological_process	GO:0016122 xanthophyll metabolic process	9 out of 101103 genes, 0.0%	9 out of 101103 genes, 0.0%	1	c130176_g1,c319714_g1,c234727_g1,c124974_g1,c386880_g1,c234730_g1,c84007_g1,c19735_g1,c378196_g1
biological_process	GO:0010675 regulation of cellular carbohydrate metabolic process	21 out of 101103 genes, 0.0%	21 out of 101103 genes, 0.0%	1	c180652_g1,c94015_g1,c4521_g1,c94021_g1,c291527_g1,c275144_g1,c197501_g1,c240858_g1,c94022_g1,c29952_g1,c94019_g1,c268574_g1,c53274_g1,c124974_g1,c230694_g1,c285796_g1,c94016_g1,c197507_g1,c99116_g1,c94017_g1,c230701_g1
biological_process	GO:0010166 wax metabolic process	7 out of 101103 genes, 0.0%	7 out of 101103 genes, 0.0%	1	c365438_g1,c305165_g1,c276952_g1,c119369_g1,c103052_g1,c245160_g1,c346201_g1
biological_process	GO:0010101 post-embryonic root morphogenesis	18 out of 101103 genes, 0.0%	18 out of 101103 genes, 0.0%	1	c302022_g1,c248266_g1,c246375_g1,c369125_g1,c300787_g1,c214291_g1,c197240_g1,c70564_g1,c90437_g1,c197245_g1,c49582_g1,c177837_g1,c194421_g1,c12241_g1,c2460_g1,c41914_g1,c344367_g1,c212702_g1
molecular_function	GO:0008425 2-polyprenyl-6-methoxy-1,4-benzoquinone methyltransferase activity	5 out of 101103 genes, 0.0%	5 out of 101103 genes, 0.0%	1	c350914_g1,c158313_g1,c369398_g1,c70632_g1,c360333_g1
biological_process	GO:0042727 flavin-containing compound biosynthetic process	47 out of 101103 genes, 0.0%	47 out of 101103 genes, 0.0%	1	c328313_g1,c245420_g1,c323240_g1,c19418_g1,c255121_g1,c87267_g1,c368665_g1,c368379_g1,c351322_g1,c64174_g1,c274616_g1,c194883_g1,c20627_g1,c85320_g1,c287864_g1,c7079_g1,c194893_g1,c128394_g1,c72841_g1,c141832_g1,c303993_g1,c313959_g1,c357976_g1,c231726_g1,c313121_g1,c182308_g1,c188705_g1,c342748_g1,c339973_g1,c95787_g1,c329341_g1,c393904_g1,c341410_g1,c95789_g1,c341709_g1,c95792_g1,c15378_g1,c218…
biological_process	GO:0009651 response to salt stress	297 out of 101103 genes, 0.3%	297 out of 101103 genes, 0.3%	1	c88980_g1,c292898_g1,c201880_g1,c90331_g1,c225461_g1,c15034_g1,c91122_g1,c345414_g1,c152140_g1,c205808_g1,c61672_g1,c208992_g1,c208061_g1,c91646_g1,c212161_g1,c99930_g1,c207513_g1,c189611_g1,c339656_g1,c320950_g1,c211128_g1,c107570_g1,c90334_g1,c20356_g1,c166100_g1,c149584_g1,c105725_g1,c169167_g1,c270950_g1,c82328_g1,c377528_g1,c108485_g1,c167955_g1,c225679_g1,c177157_g1,c222123_g1,c377912_g1,c2…
molecular_function	GO:0052692 raffinose alpha-galactosidase activity	31 out of 101103 genes, 0.0%	31 out of 101103 genes, 0.0%	1	c146251_g1,c169591_g1,c374987_g1,c6536_g1,c365581_g1,c349633_g1,c195179_g1,c146250_g1,c265155_g1,c140684_g1,c270663_g1,c58016_g1,c75139_g1,c387960_g1,c354680_g1,c69945_g1,c64341_g1,c316222_g1,c146248_g1,c227973_g1,c292555_g1,c146828_g1,c140692_g1,c360742_g1,c356473_g1,c64340_g1,c370592_g1,c93170_g1,c146253_g1,c146249_g1,c313133_g1
biological_process	GO:1901402 negative regulation of tetrapyrrole metabolic process	3 out of 101103 genes, 0.0%	3 out of 101103 genes, 0.0%	1	c184039_g1,c202518_g1,c184040_g1
biological_process	GO:0090304 nucleic acid metabolic process	5571 out of 101103 genes, 5.5%	5571 out of 101103 genes, 5.5%	1	c254549_g1,c47829_g1,c357284_g1,c175770_g1,c45825_g1,c157705_g1,c120837_g1,c283025_g1,c60323_g1,c306223_g1,c296025_g1,c280846_g1,c240681_g1,c149259_g1,c230172_g1,c304487_g1,c133015_g1,c257665_g1,c316507_g1,c285889_g1,c22684_g1,c122317_g1,c319352_g1,c27828_g1,c329614_g1,c328136_g1,c161239_g1,c6124_g1,c245559_g1,c94249_g1,c202118_g1,c259673_g1,c341936_g1,c383340_g1,c20796_g1,c15131_g1,c74081_g1,c47…
molecular_function	GO:0004070 aspartate carbamoyltransferase activity	30 out of 101103 genes, 0.0%	30 out of 101103 genes, 0.0%	1	c318808_g1,c190417_g1,c197616_g1,c218325_g1,c292472_g1,c243415_g1,c281514_g1,c387300_g1,c121147_g1,c197619_g1,c276173_g1,c294152_g1,c57732_g1,c243549_g1,c55190_g1,c270062_g1,c22025_g1,c121146_g1,c25230_g1,c4178_g1,c289248_g1,c55063_g1,c97752_g1,c190416_g1,c284086_g1,c34458_g1,c197617_g1,c127173_g1,c242952_g1,c234024_g1
biological_process	GO:1901699 cellular response to nitrogen compound	29 out of 101103 genes, 0.0%	29 out of 101103 genes, 0.0%	1	c371221_g1,c212357_g1,c197578_g1,c261933_g1,c143868_g1,c291385_g1,c197583_g1,c360210_g1,c143863_g1,c169606_g1,c14673_g1,c283243_g1,c332975_g1,c176543_g1,c270876_g1,c299389_g1,c283260_g1,c44834_g1,c371904_g1,c284353_g1,c212358_g1,c384887_g1,c197582_g1,c322589_g1,c373372_g1,c189611_g1,c126575_g1,c197581_g1,c212359_g1
biological_process	GO:0052250 modulation of signal transduction in other organism involved in symbiotic interaction	8 out of 101103 genes, 0.0%	8 out of 101103 genes, 0.0%	1	c293242_g1,c33678_g1,c225447_g1,c363312_g1,c118379_g1,c106016_g1,c225455_g1,c225460_g1
biological_process	GO:2001143 N-methylnicotinate transport	2 out of 101103 genes, 0.0%	2 out of 101103 genes, 0.0%	1	c346161_g1,c344949_g1
biological_process	GO:0070125 mitochondrial translational elongation	43 out of 101103 genes, 0.0%	43 out of 101103 genes, 0.0%	1	c86990_g1,c14344_g1,c352912_g1,c221365_g1,c151881_g1,c107979_g1,c176036_g1,c169769_g1,c48758_g1,c46549_g1,c151879_g1,c46550_g1,c1955_g1,c41091_g1,c30878_g1,c211976_g1,c30879_g1,c196400_g1,c100067_g1,c100060_g1,c286741_g1,c196399_g1,c255787_g1,c155728_g1,c294950_g1,c37905_g1,c172090_g1,c255786_g1,c201929_g1,c211985_g1,c57090_g1,c227384_g1,c250228_g1,c39448_g1,c126584_g1,c169768_g1,c172089_g1,c1518…
biological_process	GO:0043288 apocarotenoid metabolic process	35 out of 101103 genes, 0.0%	35 out of 101103 genes, 0.0%	1	c95525_g1,c234733_g1,c234727_g1,c195078_g1,c195072_g1,c234730_g1,c365111_g1,c339688_g1,c11547_g1,c307184_g1,c222592_g1,c195079_g1,c56067_g1,c234726_g1,c53291_g1,c268580_g1,c262412_g1,c29681_g1,c375857_g1,c389059_g1,c4065_g1,c379042_g1,c271734_g1,c138984_g1,c340612_g1,c268097_g1,c330826_g1,c305070_g1,c195068_g1,c195071_g1,c159174_g1,c292987_g1,c234729_g1,c195074_g1,c290574_g1
biological_process	GO:0009065 glutamine family amino acid catabolic process	65 out of 101103 genes, 0.1%	65 out of 101103 genes, 0.1%	1	c381077_g1,c86660_g1,c199485_g1,c199490_g1,c329761_g1,c132343_g1,c212647_g1,c31503_g1,c39607_g1,c40711_g1,c258142_g1,c339528_g1,c104119_g1,c260123_g1,c104120_g1,c107570_g1,c3711_g1,c199489_g1,c15354_g1,c61555_g1,c199486_g1,c371677_g1,c54712_g1,c107050_g1,c386743_g1,c359248_g1,c182845_g1,c7903_g1,c323457_g1,c167321_g1,c79977_g1,c43012_g1,c337881_g1,c320062_g1,c311048_g1,c71395_g1,c243421_g1,c12534…
cellular_component	GO:0000930 gamma-tubulin complex	15 out of 101103 genes, 0.0%	15 out of 101103 genes, 0.0%	1	c86456_g1,c390192_g1,c178136_g1,c315242_g1,c262340_g1,c177518_g1,c262341_g1,c262342_g1,c85104_g1,c360123_g1,c262317_g1,c85103_g1,c152348_g1,c85105_g1,c331491_g1
molecular_function	GO:0010297 heteropolysaccharide binding	3 out of 101103 genes, 0.0%	3 out of 101103 genes, 0.0%	1	c114709_g1,c391312_g1,c21050_g1
molecular_function	GO:0004185 serine-type carboxypeptidase activity	95 out of 101103 genes, 0.1%	95 out of 101103 genes, 0.1%	1	c82747_g1,c284443_g1,c219428_g1,c13488_g1,c240966_g1,c383685_g1,c314297_g1,c299867_g1,c277717_g1,c374787_g1,c396389_g1,c292341_g1,c354927_g1,c152574_g1,c137958_g1,c72626_g1,c142756_g1,c137949_g1,c172456_g1,c240530_g1,c208661_g1,c314783_g1,c145046_g1,c150440_g1,c395598_g1,c345131_g1,c229310_g1,c172452_g1,c335625_g1,c137959_g1,c48001_g1,c113938_g1,c240974_g1,c172457_g1,c308897_g1,c137951_g1,c113937…
biological_process	GO:0010028 xanthophyll cycle	2 out of 101103 genes, 0.0%	2 out of 101103 genes, 0.0%	1	c319714_g1,c386880_g1
biological_process	GO:0009630 gravitropism	38 out of 101103 genes, 0.0%	38 out of 101103 genes, 0.0%	1	c128182_g1,c64073_g1,c305215_g1,c317396_g1,c157989_g1,c362812_g1,c213846_g1,c345414_g1,c314147_g1,c307516_g1,c200274_g1,c354159_g1,c334747_g1,c329385_g1,c344977_g1,c151713_g1,c365423_g1,c299335_g1,c102835_g1,c182400_g1,c373747_g1,c122260_g1,c200270_g1,c244168_g1,c258009_g1,c268551_g1,c306216_g1,c331378_g1,c74632_g1,c228707_g1,c352883_g1,c382143_g1,c229277_g1,c316799_g1,c76345_g1,c236749_g1,c71953…
biological_process	GO:0006303 double-strand break repair via nonhomologous end joining	9 out of 101103 genes, 0.0%	9 out of 101103 genes, 0.0%	1	c392208_g1,c338662_g1,c153729_g1,c343047_g1,c166265_g1,c332741_g1,c390786_g1,c227842_g1,c303020_g1
biological_process	GO:2000026 regulation of multicellular organismal development	218 out of 101103 genes, 0.2%	218 out of 101103 genes, 0.2%	1	c275556_g1,c128341_g1,c41369_g1,c12785_g1,c371820_g1,c322163_g1,c98827_g1,c298287_g1,c110851_g1,c332005_g1,c180673_g1,c357315_g1,c301547_g1,c257176_g1,c48387_g1,c123387_g1,c229564_g1,c37605_g1,c318378_g1,c279368_g1,c371904_g1,c111137_g1,c335833_g1,c200816_g1,c233448_g1,c106019_g1,c63954_g1,c139303_g1,c212359_g1,c212357_g1,c159995_g1,c78057_g1,c7991_g1,c268991_g1,c209683_g1,c318514_g1,c266478_g1,c…
biological_process	GO:0071695 anatomical structure maturation	6 out of 101103 genes, 0.0%	6 out of 101103 genes, 0.0%	1	c244525_g1,c156222_g1,c99443_g1,c109644_g1,c303040_g1,c109640_g1
cellular_component	GO:0009501 amyloplast	31 out of 101103 genes, 0.0%	31 out of 101103 genes, 0.0%	1	c51091_g1,c273247_g1,c269577_g1,c34817_g1,c292613_g1,c228336_g1,c233621_g1,c350671_g1,c220082_g1,c173301_g1,c55118_g1,c310746_g1,c251743_g1,c196184_g1,c203070_g1,c281371_g1,c90982_g1,c389871_g1,c362013_g1,c220080_g1,c292377_g1,c98055_g1,c69523_g1,c204509_g1,c153728_g1,c234353_g1,c284644_g1,c357409_g1,c68472_g1,c243440_g1,c385297_g1
biological_process	GO:1902325 negative regulation of chlorophyll biosynthetic process	3 out of 101103 genes, 0.0%	3 out of 101103 genes, 0.0%	1	c184039_g1,c202518_g1,c184040_g1
molecular_function	GO:0016721 oxidoreductase activity, acting on superoxide radicals as acceptor	109 out of 101103 genes, 0.1%	109 out of 101103 genes, 0.1%	1	c263721_g1,c372835_g1,c82517_g1,c37816_g1,c101648_g1,c8345_g1,c326996_g1,c129270_g1,c263763_g1,c138953_g1,c352956_g1,c162521_g1,c118111_g1,c170292_g1,c60875_g1,c260383_g1,c46631_g1,c212496_g1,c101650_g1,c263769_g1,c49632_g1,c167509_g1,c150805_g1,c118098_g1,c184138_g1,c369489_g1,c278892_g1,c38925_g1,c263768_g1,c263758_g1,c156258_g1,c150810_g1,c40563_g1,c309661_g1,c260369_g1,c234257_g1,c45746_g1,c2…
biological_process	GO:1900426 positive regulation of defense response to bacterium	3 out of 101103 genes, 0.0%	3 out of 101103 genes, 0.0%	1	c272051_g1,c385338_g1,c214009_g1
biological_process	GO:0017196 N-terminal peptidyl-methionine acetylation	4 out of 101103 genes, 0.0%	4 out of 101103 genes, 0.0%	1	c50562_g1,c200922_g1,c21511_g1,c242951_g1
biological_process	GO:0050896 response to stimulus	7701 out of 101103 genes, 7.6%	7701 out of 101103 genes, 7.6%	1	c225347_g1,c18802_g1,c13908_g1,c147852_g1,c243283_g1,c161184_g1,c221328_g1,c18037_g1,c240681_g1,c360851_g1,c230172_g1,c133015_g1,c250690_g1,c319352_g1,c219408_g1,c239498_g1,c173829_g1,c251133_g1,c199365_g1,c183035_g1,c364826_g1,c185159_g1,c385115_g1,c44770_g1,c107570_g1,c314501_g1,c275228_g1,c15131_g1,c68069_g1,c92031_g1,c344446_g1,c161009_g1,c283243_g1,c155122_g1,c22080_g1,c245095_g1,c87187_g1,c…
cellular_component	GO:0000118 histone deacetylase complex	3 out of 101103 genes, 0.0%	3 out of 101103 genes, 0.0%	1	c51606_g1,c264645_g1,c23250_g1
molecular_function	GO:0051993 abscisic acid glucose ester beta-glucosidase activity	3 out of 101103 genes, 0.0%	3 out of 101103 genes, 0.0%	1	c292987_g1,c268580_g1,c268097_g1
molecular_function	GO:0016835 carbon-oxygen lyase activity	907 out of 101103 genes, 0.9%	907 out of 101103 genes, 0.9%	1	c152586_g1,c184348_g1,c349466_g1,c1966_g1,c247802_g1,c106211_g1,c89205_g1,c85900_g1,c186997_g1,c156454_g1,c310717_g1,c164815_g1,c230172_g1,c79321_g1,c214860_g1,c143465_g1,c133015_g1,c258135_g1,c70617_g1,c150262_g1,c78531_g1,c215298_g1,c16762_g1,c144687_g1,c141637_g1,c32825_g1,c112281_g1,c27123_g1,c23919_g1,c212161_g1,c248201_g1,c222980_g1,c352145_g1,c281725_g1,c244998_g1,c102524_g1,c45295_g1,c270…
molecular_function	GO:0003880 protein C-terminal carboxyl O-methyltransferase activity	2 out of 101103 genes, 0.0%	2 out of 101103 genes, 0.0%	1	c133106_g1,c358038_g1
molecular_function	GO:0050592 4-hydroxyphenylacetaldehyde oxime monooxygenase activity	2 out of 101103 genes, 0.0%	2 out of 101103 genes, 0.0%	1	c209864_g1,c269726_g1
biological_process	GO:0043393 regulation of protein binding	2 out of 101103 genes, 0.0%	2 out of 101103 genes, 0.0%	1	c334166_g1,c134888_g1
molecular_function	GO:0004855 xanthine oxidase activity	4 out of 101103 genes, 0.0%	4 out of 101103 genes, 0.0%	1	c293894_g1,c158976_g1,c291826_g1,c12682_g1
biological_process	GO:0034964 box H/ACA snoRNA processing	17 out of 101103 genes, 0.0%	17 out of 101103 genes, 0.0%	1	c66572_g1,c16926_g1,c287646_g1,c295906_g1,c230248_g1,c205244_g1,c355745_g1,c188189_g1,c295152_g1,c230242_g1,c162740_g1,c276526_g1,c170259_g1,c229033_g1,c162741_g1,c171064_g1,c66571_g1
cellular_component	GO:0030687 preribosome, large subunit precursor	143 out of 101103 genes, 0.1%	143 out of 101103 genes, 0.1%	1	c203631_g1,c179650_g1,c150061_g1,c273534_g1,c172404_g1,c342253_g1,c179647_g1,c128081_g1,c164127_g1,c164126_g1,c160615_g1,c38684_g1,c224208_g1,c342665_g1,c87212_g1,c275382_g1,c242786_g1,c301286_g1,c295050_g1,c264315_g1,c135908_g1,c231788_g1,c164132_g1,c288332_g1,c68483_g1,c120881_g1,c256952_g1,c101006_g1,c259735_g1,c256831_g1,c92731_g1,c9225_g1,c190906_g1,c114033_g1,c321701_g1,c148549_g1,c25965_g1…
molecular_function	GO:0035798 2-alkenal reductase (NADP+) activity	15 out of 101103 genes, 0.0%	15 out of 101103 genes, 0.0%	1	c192818_g1,c252251_g1,c192816_g1,c192814_g1,c192822_g1,c364543_g1,c260805_g1,c160269_g1,c158600_g1,c108495_g1,c192824_g1,c137140_g1,c303990_g1,c192825_g1,c192812_g1
biological_process	GO:0010093 specification of floral organ identity	3 out of 101103 genes, 0.0%	3 out of 101103 genes, 0.0%	1	c233448_g1,c137926_g1,c48387_g1
biological_process	GO:0051648 vesicle localization	6 out of 101103 genes, 0.0%	6 out of 101103 genes, 0.0%	1	c7403_g1,c383299_g1,c144409_g1,c60951_g1,c263982_g1,c223922_g1
biological_process	GO:0009266 response to temperature stimulus	511 out of 101103 genes, 0.5%	511 out of 101103 genes, 0.5%	1	c366389_g1,c383898_g1,c55599_g1,c292898_g1,c49198_g1,c213448_g1,c145037_g1,c295091_g1,c17055_g1,c15034_g1,c296398_g1,c103826_g1,c104598_g1,c263401_g1,c205808_g1,c61672_g1,c87494_g1,c79648_g1,c318736_g1,c81921_g1,c3311_g1,c392207_g1,c365454_g1,c176407_g1,c118222_g1,c288634_g1,c134806_g1,c237804_g1,c55175_g1,c333764_g1,c257297_g1,c264276_g1,c141704_g1,c3341_g1,c154856_g1,c121320_g1,c150384_g1,c1918…
molecular_function	GO:0047216 inositol 3-alpha-galactosyltransferase activity	16 out of 101103 genes, 0.0%	16 out of 101103 genes, 0.0%	1	c182531_g1,c111772_g1,c194662_g1,c110744_g1,c366469_g1,c351407_g1,c194656_g1,c316615_g1,c111775_g1,c366375_g1,c181159_g1,c381473_g1,c111777_g1,c391504_g1,c110754_g1,c194647_g1
biological_process	GO:0016482 cytosolic transport	37 out of 101103 genes, 0.0%	37 out of 101103 genes, 0.0%	1	c89721_g1,c196682_g1,c261610_g1,c82501_g1,c346248_g1,c213487_g1,c319353_g1,c240813_g1,c31567_g1,c82503_g1,c362252_g1,c275298_g1,c326562_g1,c49870_g1,c145318_g1,c353719_g1,c21690_g1,c298554_g1,c22326_g1,c20623_g1,c298063_g1,c320173_g1,c325366_g1,c82504_g1,c7403_g1,c74445_g1,c369910_g1,c379587_g1,c60951_g1,c82502_g1,c6475_g1,c300369_g1,c261611_g1,c242001_g1,c231306_g1,c373573_g1,c139271_g1
molecular_function	GO:0005525 GTP binding	2254 out of 101103 genes, 2.2%	2254 out of 101103 genes, 2.2%	1	c381862_g1,c225347_g1,c304102_g1,c300130_g1,c384394_g1,c250071_g1,c86601_g1,c288697_g1,c263904_g1,c181052_g1,c335649_g1,c264309_g1,c132785_g1,c208061_g1,c112830_g1,c41091_g1,c157560_g1,c185561_g1,c362066_g1,c107500_g1,c200270_g1,c196399_g1,c237349_g1,c172108_g1,c119300_g1,c249445_g1,c257820_g1,c88956_g1,c149221_g1,c263956_g1,c208378_g1,c44696_g1,c220589_g1,c345218_g1,c141376_g1,c364271_g1,c199516…
biological_process	GO:0010109 regulation of photosynthesis	76 out of 101103 genes, 0.1%	76 out of 101103 genes, 0.1%	1	c121901_g1,c82367_g1,c206000_g1,c92905_g1,c345635_g1,c323333_g1,c367999_g1,c143312_g1,c217592_g1,c395194_g1,c354049_g1,c200137_g1,c389696_g1,c220315_g1,c258666_g1,c19641_g1,c316397_g1,c321666_g1,c205999_g1,c180499_g1,c154168_g1,c217591_g1,c154177_g1,c312373_g1,c109982_g1,c220313_g1,c327973_g1,c82378_g1,c58389_g1,c82369_g1,c181990_g1,c180494_g1,c92903_g1,c129923_g1,c180505_g1,c154165_g1,c92901_g1,…
biological_process	GO:0009132 nucleoside diphosphate metabolic process	762 out of 101103 genes, 0.8%	762 out of 101103 genes, 0.8%	1	c97999_g1,c192975_g1,c192971_g1,c111974_g1,c205969_g1,c266546_g1,c247802_g1,c210771_g1,c275144_g1,c165325_g1,c35305_g1,c198027_g1,c180362_g1,c96158_g1,c375302_g1,c310717_g1,c180361_g1,c214860_g1,c26170_g1,c216828_g1,c198020_g1,c362849_g1,c170870_g1,c248201_g1,c172480_g1,c142500_g1,c248510_g1,c285316_g1,c278754_g1,c99369_g1,c353405_g1,c234463_g1,c309245_g1,c300327_g1,c247798_g1,c21798_g1,c345645_g…
molecular_function	GO:0031267 small GTPase binding	96 out of 101103 genes, 0.1%	96 out of 101103 genes, 0.1%	1	c319687_g1,c303196_g1,c302526_g1,c193024_g1,c211835_g1,c358607_g1,c265163_g1,c18375_g1,c378201_g1,c35374_g1,c12213_g1,c373423_g1,c295396_g1,c222920_g1,c311369_g1,c308448_g1,c95248_g1,c384953_g1,c67626_g1,c329080_g1,c256509_g1,c11681_g1,c234525_g1,c238237_g1,c74234_g1,c59874_g1,c300454_g1,c291354_g1,c218660_g1,c347253_g1,c183020_g1,c366909_g1,c207481_g1,c241298_g1,c46684_g1,c343457_g1,c306430_g1,c…
biological_process	GO:0044786 cell cycle DNA replication	27 out of 101103 genes, 0.0%	27 out of 101103 genes, 0.0%	1	c188133_g1,c188114_g1,c277710_g1,c47512_g1,c188132_g1,c379784_g1,c228393_g1,c210198_g1,c188117_g1,c263162_g1,c21409_g1,c54158_g1,c188127_g1,c286120_g1,c19004_g1,c188110_g1,c188118_g1,c285889_g1,c381785_g1,c99346_g1,c352342_g1,c268477_g1,c99074_g1,c308528_g1,c188130_g1,c188115_g1,c293723_g1
biological_process	GO:0000959 mitochondrial RNA metabolic process	32 out of 101103 genes, 0.0%	32 out of 101103 genes, 0.0%	1	c11745_g1,c123934_g1,c26662_g1,c102024_g1,c346976_g1,c112311_g1,c94_g1,c64823_g1,c163406_g1,c121323_g1,c153533_g1,c273423_g1,c276158_g1,c177891_g1,c67774_g1,c123937_g1,c193504_g1,c30733_g1,c295915_g1,c277838_g1,c79294_g1,c102971_g1,c30094_g1,c67595_g1,c123938_g1,c97247_g1,c352200_g1,c356956_g1,c123940_g1,c47964_g1,c351491_g1,c134523_g1
molecular_function	GO:0015123 acetate transmembrane transporter activity	5 out of 101103 genes, 0.0%	5 out of 101103 genes, 0.0%	1	c62888_g1,c345446_g1,c115291_g1,c285740_g1,c86279_g1
molecular_function	GO:0052821 DNA-7-methyladenine glycosylase activity	2 out of 101103 genes, 0.0%	2 out of 101103 genes, 0.0%	1	c219939_g1,c219938_g1
biological_process	GO:1901976 regulation of cell cycle checkpoint	5 out of 101103 genes, 0.0%	5 out of 101103 genes, 0.0%	1	c361491_g1,c226732_g1,c226730_g1,c226731_g1,c218899_g1
molecular_function	GO:0003993 acid phosphatase activity	115 out of 101103 genes, 0.1%	115 out of 101103 genes, 0.1%	1	c99365_g1,c93746_g1,c351813_g1,c10239_g1,c253291_g1,c316248_g1,c206494_g1,c318825_g1,c192201_g1,c322940_g1,c93744_g1,c377385_g1,c72062_g1,c192202_g1,c291906_g1,c139091_g1,c205076_g1,c39362_g1,c91670_g1,c295619_g1,c372063_g1,c154340_g1,c368680_g1,c372702_g1,c121940_g1,c366199_g1,c29358_g1,c278211_g1,c382239_g1,c350100_g1,c341213_g1,c242978_g1,c184416_g1,c297611_g1,c204092_g1,c303723_g1,c198862_g1,…
biological_process	GO:0009610 response to symbiotic fungus	4 out of 101103 genes, 0.0%	4 out of 101103 genes, 0.0%	1	c278820_g1,c13759_g1,c87683_g1,c251643_g1
biological_process	GO:0006166 purine ribonucleoside salvage	16 out of 101103 genes, 0.0%	16 out of 101103 genes, 0.0%	1	c129185_g1,c353505_g1,c242761_g1,c243152_g1,c54931_g1,c333106_g1,c99043_g1,c88429_g1,c64229_g1,c54929_g1,c385_g1,c242760_g1,c316677_g1,c54930_g1,c55980_g1,c70991_g1
biological_process	GO:0071451 cellular response to superoxide	147 out of 101103 genes, 0.1%	147 out of 101103 genes, 0.1%	1	c263721_g1,c372835_g1,c50877_g1,c37816_g1,c101648_g1,c8345_g1,c129270_g1,c263763_g1,c118111_g1,c170292_g1,c46631_g1,c12128_g1,c296307_g1,c274701_g1,c49632_g1,c88697_g1,c167509_g1,c150805_g1,c118098_g1,c184138_g1,c278892_g1,c13987_g1,c38925_g1,c263758_g1,c150810_g1,c260369_g1,c234257_g1,c198590_g1,c263762_g1,c82519_g1,c162423_g1,c265696_g1,c287853_g1,c150802_g1,c262825_g1,c82522_g1,c118105_g1,c138…
molecular_function	GO:0004794 L-threonine ammonia-lyase activity	5 out of 101103 genes, 0.0%	5 out of 101103 genes, 0.0%	1	c76298_g1,c341030_g1,c356726_g1,c376698_g1,c362580_g1
biological_process	GO:0071501 cellular response to sterol depletion	6 out of 101103 genes, 0.0%	6 out of 101103 genes, 0.0%	1	c66058_g1,c66059_g1,c37665_g1,c303161_g1,c181152_g1,c300278_g1
biological_process	GO:0036265 RNA (guanine-N7)-methylation	14 out of 101103 genes, 0.0%	14 out of 101103 genes, 0.0%	1	c30144_g1,c252565_g1,c288619_g1,c53450_g1,c156629_g1,c30960_g1,c379750_g1,c377330_g1,c308142_g1,c26342_g1,c352232_g1,c311595_g1,c345645_g1,c30142_g1
biological_process	GO:0080153 negative regulation of reductive pentose-phosphate cycle	3 out of 101103 genes, 0.0%	3 out of 101103 genes, 0.0%	1	c18571_g1,c16702_g1,c19641_g1
molecular_function	GO:0016289 CoA hydrolase activity	21 out of 101103 genes, 0.0%	21 out of 101103 genes, 0.0%	1	c334013_g1,c390444_g1,c262533_g1,c382649_g1,c83170_g1,c337375_g1,c66990_g1,c44148_g1,c373981_g1,c40235_g1,c47929_g1,c358367_g1,c39724_g1,c379964_g1,c59519_g1,c83171_g1,c372055_g1,c59520_g1,c169130_g1,c165388_g1,c257645_g1
cellular_component	GO:0030076 light-harvesting complex	33 out of 101103 genes, 0.0%	33 out of 101103 genes, 0.0%	1	c223402_g1,c89471_g1,c89485_g1,c263572_g1,c89472_g1,c89463_g1,c209168_g1,c89458_g1,c263570_g1,c223417_g1,c209162_g1,c171717_g1,c209163_g1,c89468_g1,c143155_g1,c365454_g1,c324700_g1,c263576_g1,c209159_g1,c48061_g1,c209169_g1,c169065_g1,c209171_g1,c357010_g1,c89464_g1,c209157_g1,c231462_g1,c209164_g1,c396778_g1,c154534_g1,c209165_g1,c171722_g1,c44998_g1
biological_process	GO:0018208 peptidyl-proline modification	455 out of 101103 genes, 0.5%	455 out of 101103 genes, 0.5%	1	c171116_g1,c95397_g1,c240881_g1,c149647_g1,c35949_g1,c14145_g1,c365796_g1,c139215_g1,c364250_g1,c174176_g1,c278802_g1,c47170_g1,c233322_g1,c380557_g1,c312617_g1,c193455_g1,c243789_g1,c251102_g1,c145791_g1,c116477_g1,c261352_g1,c65809_g1,c94088_g1,c302222_g1,c148278_g1,c17929_g1,c17850_g1,c59649_g1,c248120_g1,c21533_g1,c207205_g1,c251118_g1,c128000_g1,c144343_g1,c209217_g1,c229640_g1,c171125_g1,c6…
biological_process	GO:1901401 regulation of tetrapyrrole metabolic process	16 out of 101103 genes, 0.0%	16 out of 101103 genes, 0.0%	1	c167906_g1,c136760_g1,c281360_g1,c15098_g1,c192093_g1,c110851_g1,c22080_g1,c109362_g1,c184039_g1,c202518_g1,c15099_g1,c184040_g1,c200816_g1,c290649_g1,c110865_g1,c273258_g1
molecular_function	GO:0004594 pantothenate kinase activity	9 out of 101103 genes, 0.0%	9 out of 101103 genes, 0.0%	1	c222028_g1,c382103_g1,c300063_g1,c165664_g1,c374854_g1,c133277_g1,c50836_g1,c396464_g1,c222031_g1
biological_process	GO:0045041 protein import into mitochondrial intermembrane space	15 out of 101103 genes, 0.0%	15 out of 101103 genes, 0.0%	1	c316614_g1,c147745_g1,c75544_g1,c148583_g1,c226573_g1,c282351_g1,c232315_g1,c299910_g1,c45639_g1,c288824_g1,c104809_g1,c21708_g1,c9159_g1,c12959_g1,c94838_g1
cellular_component	GO:0030659 cytoplasmic vesicle membrane	189 out of 101103 genes, 0.2%	189 out of 101103 genes, 0.2%	1	c289504_g1,c167500_g1,c169814_g1,c322659_g1,c311667_g1,c240730_g1,c190621_g1,c66622_g1,c112251_g1,c170647_g1,c175933_g1,c18378_g1,c161236_g1,c203426_g1,c8160_g1,c349931_g1,c77617_g1,c25248_g1,c168129_g1,c84114_g1,c293003_g1,c298040_g1,c259462_g1,c44093_g1,c376_g1,c50024_g1,c60500_g1,c22326_g1,c6988_g1,c229775_g1,c288077_g1,c998_g1,c57736_g1,c91325_g1,c77729_g1,c152383_g1,c390261_g1,c312342_g1,c27…
molecular_function	GO:2001070 starch binding	36 out of 101103 genes, 0.0%	36 out of 101103 genes, 0.0%	1	c80660_g1,c377654_g1,c101019_g1,c218772_g1,c42698_g1,c392334_g1,c165301_g1,c165298_g1,c387294_g1,c391312_g1,c341323_g1,c257522_g1,c307486_g1,c200849_g1,c297460_g1,c284001_g1,c327013_g1,c86287_g1,c298737_g1,c257520_g1,c165299_g1,c293099_g1,c356472_g1,c52864_g1,c364126_g1,c297523_g1,c395518_g1,c315980_g1,c86290_g1,c257519_g1,c21050_g1,c316829_g1,c356_g1,c86288_g1,c299137_g1,c216375_g1
molecular_function	GO:0000030 mannosyltransferase activity	24 out of 101103 genes, 0.0%	24 out of 101103 genes, 0.0%	1	c356741_g1,c80997_g1,c97355_g1,c232681_g1,c256655_g1,c331928_g1,c167274_g1,c127238_g1,c207689_g1,c211159_g1,c279300_g1,c29737_g1,c46421_g1,c271344_g1,c267606_g1,c271471_g1,c133033_g1,c395369_g1,c364629_g1,c74780_g1,c19286_g1,c11619_g1,c344308_g1,c181811_g1
biological_process	GO:0045995 regulation of embryonic development	9 out of 101103 genes, 0.0%	9 out of 101103 genes, 0.0%	1	c294632_g1,c128257_g1,c328413_g1,c167382_g1,c371820_g1,c63954_g1,c148469_g1,c119369_g1,c55972_g1
cellular_component	GO:0035770 ribonucleoprotein granule	91 out of 101103 genes, 0.1%	91 out of 101103 genes, 0.1%	1	c201938_g1,c58852_g1,c179763_g1,c337557_g1,c9358_g1,c60323_g1,c239188_g1,c53856_g1,c232206_g1,c274372_g1,c182289_g1,c28600_g1,c201939_g1,c350912_g1,c294252_g1,c353010_g1,c393440_g1,c350420_g1,c236551_g1,c228275_g1,c185278_g1,c152143_g1,c280660_g1,c281769_g1,c156919_g1,c318679_g1,c185281_g1,c291130_g1,c16848_g1,c387467_g1,c126409_g1,c189452_g1,c139289_g1,c106720_g1,c319112_g1,c163497_g1,c31582_g1,…
molecular_function	GO:0017070 U6 snRNA binding	48 out of 101103 genes, 0.0%	48 out of 101103 genes, 0.0%	1	c4114_g1,c204757_g1,c44640_g1,c152142_g1,c22331_g1,c127594_g1,c31988_g1,c31987_g1,c1338_g1,c177651_g1,c56496_g1,c269522_g1,c57558_g1,c127592_g1,c231970_g1,c127590_g1,c228275_g1,c152143_g1,c7989_g1,c57559_g1,c91172_g1,c127593_g1,c28051_g1,c22330_g1,c275715_g1,c244154_g1,c177650_g1,c175012_g1,c231971_g1,c55640_g1,c168643_g1,c11443_g1,c156003_g1,c216195_g1,c204755_g1,c297470_g1,c55639_g1,c39390_g1,c…
cellular_component	GO:0045273 respiratory chain complex II	18 out of 101103 genes, 0.0%	18 out of 101103 genes, 0.0%	1	c155086_g1,c15632_g1,c137778_g1,c208857_g1,c175684_g1,c171344_g1,c316588_g1,c177095_g1,c171349_g1,c208856_g1,c289994_g1,c19483_g1,c7587_g1,c207117_g1,c155565_g1,c69181_g1,c124579_g1,c24116_g1
cellular_component	GO:0009531 secondary cell wall	2 out of 101103 genes, 0.0%	2 out of 101103 genes, 0.0%	1	c379952_g1,c102102_g1
cellular_component	GO:0000346 transcription export complex	7 out of 101103 genes, 0.0%	7 out of 101103 genes, 0.0%	1	c45984_g1,c308682_g1,c118984_g1,c118985_g1,c130660_g1,c360210_g1,c130659_g1
biological_process	GO:0042549 photosystem II stabilization	42 out of 101103 genes, 0.0%	42 out of 101103 genes, 0.0%	1	c360481_g1,c220312_g1,c206000_g1,c151408_g1,c345635_g1,c323333_g1,c82377_g1,c143312_g1,c354049_g1,c220315_g1,c220305_g1,c376666_g1,c121021_g1,c258666_g1,c388993_g1,c316397_g1,c321666_g1,c154168_g1,c180499_g1,c205999_g1,c154177_g1,c312373_g1,c121022_g1,c220313_g1,c258665_g1,c268904_g1,c34278_g1,c387737_g1,c154829_g1,c327973_g1,c82378_g1,c220754_g1,c220755_g1,c223041_g1,c180494_g1,c143301_g1,c12992…
biological_process	GO:0015976 carbon utilization	59 out of 101103 genes, 0.1%	59 out of 101103 genes, 0.1%	1	c89351_g1,c230026_g1,c230025_g1,c186986_g1,c186984_g1,c89393_g1,c195244_g1,c349466_g1,c346401_g1,c266724_g1,c195234_g1,c186995_g1,c70233_g1,c321859_g1,c89395_g1,c356442_g1,c186997_g1,c105628_g1,c141168_g1,c89391_g1,c377501_g1,c245759_g1,c35242_g1,c105636_g1,c30723_g1,c211169_g1,c187003_g1,c89394_g1,c365416_g1,c321378_g1,c230027_g1,c195238_g1,c82139_g1,c82140_g1,c105640_g1,c187009_g1,c214994_g1,c3…
molecular_function	GO:0030627 pre-mRNA 5'-splice site binding	2 out of 101103 genes, 0.0%	2 out of 101103 genes, 0.0%	1	c122316_g1,c122317_g1
biological_process	GO:1901160 primary amino compound metabolic process	9 out of 101103 genes, 0.0%	9 out of 101103 genes, 0.0%	1	c7746_g1,c218825_g1,c332010_g1,c119269_g1,c103887_g1,c55556_g1,c119287_g1,c203172_g1,c323602_g1
biological_process	GO:0009934 regulation of meristem structural organization	10 out of 101103 genes, 0.0%	10 out of 101103 genes, 0.0%	1	c34956_g1,c96179_g1,c276309_g1,c22417_g1,c340708_g1,c315376_g1,c365131_g1,c106603_g1,c128873_g1,c319284_g1
biological_process	GO:0009725 response to hormone	974 out of 101103 genes, 1.0%	974 out of 101103 genes, 1.0%	1	c79135_g1,c88980_g1,c310267_g1,c263572_g1,c156167_g1,c147852_g1,c297013_g1,c243283_g1,c197645_g1,c161184_g1,c267625_g1,c372911_g1,c172002_g1,c145037_g1,c266862_g1,c214291_g1,c96158_g1,c268568_g1,c123340_g1,c386400_g1,c294699_g1,c239498_g1,c85164_g1,c171985_g1,c91646_g1,c88204_g1,c233448_g1,c364629_g1,c385115_g1,c162642_g1,c118222_g1,c301818_g1,c123438_g1,c389679_g1,c302776_g1,c188246_g1,c145451_g…
biological_process	GO:1902969 mitotic DNA replication	13 out of 101103 genes, 0.0%	13 out of 101103 genes, 0.0%	1	c188133_g1,c188114_g1,c286120_g1,c277710_g1,c47512_g1,c188118_g1,c188110_g1,c188132_g1,c210198_g1,c188117_g1,c188115_g1,c188130_g1,c188127_g1
cellular_component	GO:0012511 monolayer-surrounded lipid storage body	17 out of 101103 genes, 0.0%	17 out of 101103 genes, 0.0%	1	c193908_g1,c157451_g1,c130800_g1,c130799_g1,c157438_g1,c160737_g1,c160740_g1,c190952_g1,c118733_g1,c114377_g1,c220517_g1,c118730_g1,c118729_g1,c166231_g1,c193899_g1,c118732_g1,c102983_g1
molecular_function	GO:0045502 dynein binding	8 out of 101103 genes, 0.0%	8 out of 101103 genes, 0.0%	1	c35882_g1,c93490_g1,c35881_g1,c230820_g1,c108041_g1,c238312_g1,c246179_g1,c218732_g1
biological_process	GO:0006266 DNA ligation	33 out of 101103 genes, 0.0%	33 out of 101103 genes, 0.0%	1	c142568_g1,c63781_g1,c348996_g1,c216663_g1,c23816_g1,c196226_g1,c240681_g1,c189304_g1,c230218_g1,c216666_g1,c293682_g1,c240683_g1,c170074_g1,c233856_g1,c338813_g1,c216662_g1,c216667_g1,c24646_g1,c313961_g1,c339755_g1,c304893_g1,c15131_g1,c189305_g1,c240680_g1,c69750_g1,c268096_g1,c309815_g1,c216665_g1,c230216_g1,c229514_g1,c325121_g1,c392585_g1,c360694_g1
biological_process	GO:0046398 UDP-glucuronate metabolic process	13 out of 101103 genes, 0.0%	13 out of 101103 genes, 0.0%	1	c347024_g1,c215982_g1,c215983_g1,c225021_g1,c225022_g1,c174833_g1,c215681_g1,c97964_g1,c119745_g1,c218271_g1,c215984_g1,c254901_g1,c112396_g1
biological_process	GO:0022414 reproductive process	725 out of 101103 genes, 0.7%	725 out of 101103 genes, 0.7%	1	c339899_g1,c88980_g1,c292177_g1,c331753_g1,c214291_g1,c174938_g1,c169780_g1,c221120_g1,c99836_g1,c389627_g1,c121964_g1,c74236_g1,c15781_g1,c14051_g1,c99443_g1,c233448_g1,c174936_g1,c13031_g1,c178072_g1,c274728_g1,c209683_g1,c314501_g1,c254774_g1,c244942_g1,c330584_g1,c297515_g1,c90437_g1,c296762_g1,c312342_g1,c324743_g1,c131955_g1,c148469_g1,c378169_g1,c331491_g1,c117370_g1,c233881_g1,c215044_g1,…
biological_process	GO:0006020 inositol metabolic process	55 out of 101103 genes, 0.1%	55 out of 101103 genes, 0.1%	1	c396560_g1,c160018_g1,c192369_g1,c6537_g1,c253445_g1,c192758_g1,c96799_g1,c91866_g1,c159418_g1,c39243_g1,c20065_g1,c361345_g1,c192756_g1,c192370_g1,c152168_g1,c152169_g1,c192759_g1,c4339_g1,c369463_g1,c14902_g1,c285224_g1,c236644_g1,c306154_g1,c165365_g1,c6009_g1,c8873_g1,c267158_g1,c350102_g1,c192764_g1,c63928_g1,c192368_g1,c165364_g1,c142308_g1,c108710_g1,c77013_g1,c192763_g1,c108709_g1,c160021…
biological_process	GO:0006777 Mo-molybdopterin cofactor biosynthetic process	34 out of 101103 genes, 0.0%	34 out of 101103 genes, 0.0%	1	c182167_g1,c297013_g1,c37950_g1,c372911_g1,c251529_g1,c138456_g1,c285654_g1,c394103_g1,c155410_g1,c302429_g1,c13114_g1,c191189_g1,c335276_g1,c118054_g1,c396020_g1,c191188_g1,c388609_g1,c387189_g1,c274633_g1,c362403_g1,c200816_g1,c147612_g1,c54727_g1,c395426_g1,c147611_g1,c118053_g1,c393006_g1,c190832_g1,c13437_g1,c320370_g1,c22080_g1,c372022_g1,c88452_g1,c381490_g1
biological_process	GO:0030641 regulation of cellular pH	74 out of 101103 genes, 0.1%	74 out of 101103 genes, 0.1%	1	c155569_g1,c63436_g1,c167475_g1,c325549_g1,c251745_g1,c143203_g1,c33462_g1,c236084_g1,c258206_g1,c143217_g1,c107804_g1,c242353_g1,c309938_g1,c347977_g1,c180803_g1,c131796_g1,c167478_g1,c86890_g1,c303876_g1,c183760_g1,c170302_g1,c28592_g1,c201229_g1,c58437_g1,c90241_g1,c344353_g1,c335085_g1,c86885_g1,c131792_g1,c79138_g1,c127250_g1,c39642_g1,c258208_g1,c183403_g1,c68246_g1,c322933_g1,c250676_g1,c3…
molecular_function	GO:0009679 hexose:proton symporter activity	18 out of 101103 genes, 0.0%	18 out of 101103 genes, 0.0%	1	c225548_g1,c176412_g1,c258851_g1,c225549_g1,c113528_g1,c288065_g1,c263553_g1,c246141_g1,c176417_g1,c94412_g1,c201253_g1,c236309_g1,c285526_g1,c17976_g1,c17971_g1,c366992_g1,c30472_g1,c176413_g1
biological_process	GO:0009451 RNA modification	399 out of 101103 genes, 0.4%	399 out of 101103 genes, 0.4%	1	c353124_g1,c343799_g1,c287646_g1,c295906_g1,c273447_g1,c39794_g1,c349337_g1,c45825_g1,c291481_g1,c120837_g1,c331241_g1,c293690_g1,c217823_g1,c306223_g1,c175178_g1,c121323_g1,c60567_g1,c114890_g1,c230857_g1,c115301_g1,c27123_g1,c183284_g1,c170479_g1,c171064_g1,c245559_g1,c307238_g1,c121264_g1,c219781_g1,c3162_g1,c36672_g1,c355745_g1,c394811_g1,c345645_g1,c150048_g1,c374926_g1,c326773_g1,c307242_g1…
molecular_function	GO:0016643 oxidoreductase activity, acting on the CH-NH2 group of donors, iron-sulfur protein as acceptor	10 out of 101103 genes, 0.0%	10 out of 101103 genes, 0.0%	1	c173425_g1,c96007_g1,c96008_g1,c95999_g1,c215733_g1,c12528_g1,c328760_g1,c7078_g1,c275762_g1,c83630_g1
molecular_function	GO:0035671 enone reductase activity	28 out of 101103 genes, 0.0%	28 out of 101103 genes, 0.0%	1	c192816_g1,c78236_g1,c192814_g1,c139195_g1,c192822_g1,c260246_g1,c139193_g1,c209266_g1,c160269_g1,c158600_g1,c184144_g1,c209264_g1,c137140_g1,c192825_g1,c192812_g1,c192818_g1,c252251_g1,c71832_g1,c119863_g1,c168284_g1,c386798_g1,c69191_g1,c364543_g1,c260805_g1,c108495_g1,c192824_g1,c380859_g1,c303990_g1
biological_process	GO:0043628 ncRNA 3'-end processing	103 out of 101103 genes, 0.1%	103 out of 101103 genes, 0.1%	1	c287646_g1,c295906_g1,c349337_g1,c171525_g1,c260960_g1,c383869_g1,c45825_g1,c36760_g1,c171523_g1,c310585_g1,c235900_g1,c362167_g1,c295152_g1,c230242_g1,c235899_g1,c250629_g1,c171532_g1,c54513_g1,c53504_g1,c65223_g1,c108134_g1,c142093_g1,c171064_g1,c235898_g1,c52319_g1,c250639_g1,c174960_g1,c132455_g1,c66572_g1,c49343_g1,c16926_g1,c214069_g1,c71919_g1,c3711_g1,c211866_g1,c171528_g1,c38820_g1,c1715…
biological_process	GO:0010208 pollen wall assembly	17 out of 101103 genes, 0.0%	17 out of 101103 genes, 0.0%	1	c164239_g1,c237256_g1,c100730_g1,c79341_g1,c91272_g1,c100733_g1,c330584_g1,c223232_g1,c268574_g1,c3917_g1,c211827_g1,c211826_g1,c175874_g1,c335930_g1,c171460_g1,c211825_g1,c86022_g1
biological_process	GO:0032776 DNA methylation on cytosine	7 out of 101103 genes, 0.0%	7 out of 101103 genes, 0.0%	1	c102730_g1,c257632_g1,c2099_g1,c208091_g1,c134887_g1,c230857_g1,c183960_g1
cellular_component	GO:0005950 anthranilate synthase complex	4 out of 101103 genes, 0.0%	4 out of 101103 genes, 0.0%	1	c274876_g1,c62603_g1,c297873_g1,c253196_g1
molecular_function	GO:0005093 Rab GDP-dissociation inhibitor activity	25 out of 101103 genes, 0.0%	25 out of 101103 genes, 0.0%	1	c196764_g1,c80653_g1,c188997_g1,c199714_g1,c174956_g1,c158660_g1,c92451_g1,c40367_g1,c34480_g1,c73579_g1,c196763_g1,c287922_g1,c267804_g1,c349365_g1,c185993_g1,c75179_g1,c371155_g1,c380225_g1,c66272_g1,c92443_g1,c75178_g1,c196762_g1,c53416_g1,c8220_g1,c92440_g1
molecular_function	GO:0015288 porin activity	9 out of 101103 genes, 0.0%	9 out of 101103 genes, 0.0%	1	c101045_g1,c216063_g1,c170145_g1,c66454_g1,c394562_g1,c101042_g1,c101044_g1,c101041_g1,c101040_g1
biological_process	GO:0007140 male meiosis	7 out of 101103 genes, 0.0%	7 out of 101103 genes, 0.0%	1	c41351_g1,c70564_g1,c130203_g1,c254889_g1,c83371_g1,c35536_g1,c12241_g1
biological_process	GO:0098869 cellular oxidant detoxification	756 out of 101103 genes, 0.7%	756 out of 101103 genes, 0.7%	1	c215559_g1,c244969_g1,c219751_g1,c170821_g1,c374654_g1,c13908_g1,c88930_g1,c129270_g1,c125392_g1,c194287_g1,c220371_g1,c139971_g1,c187682_g1,c118111_g1,c170292_g1,c250690_g1,c28036_g1,c31369_g1,c12128_g1,c95832_g1,c296307_g1,c274701_g1,c39513_g1,c15392_g1,c390548_g1,c273485_g1,c184138_g1,c278892_g1,c208545_g1,c215370_g1,c220348_g1,c263762_g1,c216604_g1,c82519_g1,c47124_g1,c148395_g1,c92031_g1,c20…
biological_process	GO:0051493 regulation of cytoskeleton organization	156 out of 101103 genes, 0.2%	156 out of 101103 genes, 0.2%	1	c373659_g1,c78238_g1,c256241_g1,c35374_g1,c44477_g1,c117781_g1,c104569_g1,c371342_g1,c368273_g1,c229668_g1,c63113_g1,c385290_g1,c334345_g1,c229667_g1,c390192_g1,c291354_g1,c173485_g1,c98976_g1,c188374_g1,c357778_g1,c354764_g1,c207481_g1,c49192_g1,c208550_g1,c160557_g1,c66787_g1,c299134_g1,c343885_g1,c114532_g1,c332211_g1,c30718_g1,c301788_g1,c34601_g1,c113575_g1,c73337_g1,c322484_g1,c318723_g1,c2…
biological_process	GO:0042886 amide transport	81 out of 101103 genes, 0.1%	81 out of 101103 genes, 0.1%	1	c327707_g1,c124121_g1,c373799_g1,c369823_g1,c29393_g1,c142518_g1,c336751_g1,c142516_g1,c325012_g1,c2896_g1,c72267_g1,c240604_g1,c102102_g1,c203434_g1,c141118_g1,c396138_g1,c30688_g1,c203433_g1,c221361_g1,c89129_g1,c301689_g1,c184455_g1,c381016_g1,c298738_g1,c162982_g1,c67014_g1,c321794_g1,c59201_g1,c246658_g1,c4620_g1,c35150_g1,c303660_g1,c378017_g1,c371669_g1,c111365_g1,c13267_g1,c238183_g1,c213…
molecular_function	GO:0016308 1-phosphatidylinositol-4-phosphate 5-kinase activity	12 out of 101103 genes, 0.0%	12 out of 101103 genes, 0.0%	1	c21568_g1,c38035_g1,c339609_g1,c304416_g1,c251385_g1,c338469_g1,c251392_g1,c312415_g1,c328610_g1,c305771_g1,c320696_g1,c36089_g1
molecular_function	GO:0004812 aminoacyl-tRNA ligase activity	532 out of 101103 genes, 0.5%	532 out of 101103 genes, 0.5%	1	c44772_g1,c272343_g1,c20583_g1,c175706_g1,c6049_g1,c183708_g1,c323664_g1,c297135_g1,c10792_g1,c334712_g1,c304487_g1,c352978_g1,c292541_g1,c14051_g1,c296713_g1,c355935_g1,c362649_g1,c247464_g1,c84104_g1,c133648_g1,c20796_g1,c11432_g1,c139783_g1,c283445_g1,c192066_g1,c297515_g1,c196996_g1,c34530_g1,c274852_g1,c324743_g1,c245334_g1,c12519_g1,c395036_g1,c134523_g1,c2685_g1,c58610_g1,c214169_g1,c33319…
cellular_component	GO:0030991 intraciliary transport particle A	8 out of 101103 genes, 0.0%	8 out of 101103 genes, 0.0%	1	c281852_g1,c250575_g1,c289452_g1,c23158_g1,c7630_g1,c191450_g1,c288647_g1,c270265_g1
biological_process	GO:0016559 peroxisome fission	18 out of 101103 genes, 0.0%	18 out of 101103 genes, 0.0%	1	c323732_g1,c111148_g1,c58655_g1,c198918_g1,c394645_g1,c71955_g1,c359105_g1,c360509_g1,c352496_g1,c87703_g1,c575_g1,c305040_g1,c310481_g1,c12935_g1,c301317_g1,c378316_g1,c321452_g1,c374803_g1
biological_process	GO:0046451 diaminopimelate metabolic process	38 out of 101103 genes, 0.0%	38 out of 101103 genes, 0.0%	1	c117079_g1,c69027_g1,c387277_g1,c374328_g1,c64830_g1,c55332_g1,c181994_g1,c69028_g1,c117077_g1,c235334_g1,c361633_g1,c193179_g1,c381826_g1,c99375_g1,c16064_g1,c369722_g1,c66865_g1,c185476_g1,c2288_g1,c13516_g1,c59863_g1,c100200_g1,c205066_g1,c100199_g1,c50796_g1,c100201_g1,c273017_g1,c298983_g1,c100198_g1,c205065_g1,c367670_g1,c387408_g1,c346628_g1,c368600_g1,c117070_g1,c99376_g1,c272446_g1,c3199…
molecular_function	GO:0003917 DNA topoisomerase type I activity	21 out of 101103 genes, 0.0%	21 out of 101103 genes, 0.0%	1	c189816_g1,c232036_g1,c59403_g1,c395442_g1,c307013_g1,c146942_g1,c138995_g1,c135209_g1,c161238_g1,c71130_g1,c65961_g1,c138996_g1,c72581_g1,c328754_g1,c48167_g1,c237978_g1,c62506_g1,c115472_g1,c161239_g1,c301344_g1,c207981_g1
biological_process	GO:0006571 tyrosine biosynthetic process	8 out of 101103 genes, 0.0%	8 out of 101103 genes, 0.0%	1	c110253_g1,c395088_g1,c5705_g1,c110255_g1,c181164_g1,c381504_g1,c5706_g1,c362757_g1
molecular_function	GO:0008565 protein transporter activity	252 out of 101103 genes, 0.2%	252 out of 101103 genes, 0.2%	1	c94698_g1,c89721_g1,c4932_g1,c210580_g1,c193024_g1,c353816_g1,c127731_g1,c261610_g1,c82501_g1,c92379_g1,c378201_g1,c318516_g1,c19215_g1,c233835_g1,c25810_g1,c166390_g1,c39557_g1,c287910_g1,c330549_g1,c257390_g1,c44502_g1,c323160_g1,c290004_g1,c233834_g1,c168571_g1,c157688_g1,c149256_g1,c84916_g1,c326562_g1,c20923_g1,c354519_g1,c332639_g1,c74234_g1,c355832_g1,c351570_g1,c282054_g1,c325226_g1,c2169…
biological_process	GO:0072505 divalent inorganic anion homeostasis	6 out of 101103 genes, 0.0%	6 out of 101103 genes, 0.0%	1	c388132_g1,c395179_g1,c24841_g1,c376678_g1,c371552_g1,c192200_g1
molecular_function	GO:0022853 active ion transmembrane transporter activity	903 out of 101103 genes, 0.9%	903 out of 101103 genes, 0.9%	1	c141120_g1,c102393_g1,c383497_g1,c169658_g1,c118236_g1,c221838_g1,c167475_g1,c33462_g1,c240681_g1,c236084_g1,c162393_g1,c353619_g1,c321708_g1,c309938_g1,c247689_g1,c2264_g1,c165632_g1,c125657_g1,c98274_g1,c96405_g1,c388891_g1,c339656_g1,c330151_g1,c268199_g1,c303876_g1,c300941_g1,c183760_g1,c63957_g1,c194213_g1,c361087_g1,c272133_g1,c184856_g1,c381401_g1,c336848_g1,c326460_g1,c231583_g1,c201229_g…
molecular_function	GO:0015576 sorbitol transmembrane transporter activity	2 out of 101103 genes, 0.0%	2 out of 101103 genes, 0.0%	1	c184081_g1,c256365_g1
cellular_component	GO:0009527 plastid outer membrane	55 out of 101103 genes, 0.1%	55 out of 101103 genes, 0.1%	1	c247225_g1,c169831_g1,c353816_g1,c188406_g1,c169814_g1,c252534_g1,c66454_g1,c274510_g1,c69993_g1,c360509_g1,c243792_g1,c101042_g1,c101044_g1,c264822_g1,c232639_g1,c367445_g1,c287754_g1,c198698_g1,c302875_g1,c252536_g1,c381007_g1,c44435_g1,c169925_g1,c141912_g1,c101041_g1,c237266_g1,c77796_g1,c361468_g1,c101040_g1,c323732_g1,c41484_g1,c394645_g1,c264823_g1,c69994_g1,c43991_g1,c208944_g1,c40326_g1,…
cellular_component	GO:0000778 condensed nuclear chromosome kinetochore	2 out of 101103 genes, 0.0%	2 out of 101103 genes, 0.0%	1	c126354_g1,c126353_g1
molecular_function	GO:0016676 oxidoreductase activity, acting on a heme group of donors, oxygen as acceptor	101 out of 101103 genes, 0.1%	101 out of 101103 genes, 0.1%	1	c116263_g1,c22715_g1,c90055_g1,c87581_g1,c311796_g1,c106785_g1,c221266_g1,c222794_g1,c380360_g1,c227645_g1,c137397_g1,c314325_g1,c297879_g1,c236880_g1,c306730_g1,c21779_g1,c87569_g1,c90054_g1,c4013_g1,c333178_g1,c227652_g1,c207490_g1,c187159_g1,c304391_g1,c202094_g1,c359055_g1,c339925_g1,c227707_g1,c306403_g1,c237938_g1,c167170_g1,c57056_g1,c375396_g1,c237760_g1,c395133_g1,c299372_g1,c236881_g1,c…
molecular_function	GO:0080046 quercetin 4'-O-glucosyltransferase activity	5 out of 101103 genes, 0.0%	5 out of 101103 genes, 0.0%	1	c275795_g1,c95747_g1,c384837_g1,c69845_g1,c350801_g1
biological_process	GO:0042256 mature ribosome assembly	33 out of 101103 genes, 0.0%	33 out of 101103 genes, 0.0%	1	c243994_g1,c169488_g1,c128081_g1,c190986_g1,c113335_g1,c11799_g1,c320307_g1,c23757_g1,c11364_g1,c112529_g1,c141789_g1,c190989_g1,c157771_g1,c135908_g1,c226670_g1,c190988_g1,c141788_g1,c256952_g1,c195353_g1,c33976_g1,c66095_g1,c353068_g1,c23758_g1,c2946_g1,c18459_g1,c9225_g1,c61550_g1,c297144_g1,c190987_g1,c104153_g1,c290682_g1,c239701_g1,c190427_g1
biological_process	GO:1903959 regulation of anion transmembrane transport	44 out of 101103 genes, 0.0%	44 out of 101103 genes, 0.0%	1	c172853_g1,c90632_g1,c397077_g1,c207277_g1,c6016_g1,c66736_g1,c351908_g1,c151515_g1,c394562_g1,c264678_g1,c196698_g1,c316073_g1,c315472_g1,c235886_g1,c228030_g1,c272051_g1,c70981_g1,c274618_g1,c195702_g1,c216208_g1,c64777_g1,c385853_g1,c331113_g1,c377740_g1,c99461_g1,c126174_g1,c108115_g1,c216065_g1,c195711_g1,c216063_g1,c345076_g1,c373581_g1,c300761_g1,c207278_g1,c30013_g1,c201077_g1,c306754_g1,…
molecular_function	GO:0052853 long-chain-(S)-2-hydroxy-long-chain-acid oxidase activity	11 out of 101103 genes, 0.0%	11 out of 101103 genes, 0.0%	1	c159564_g1,c140847_g1,c159556_g1,c139848_g1,c140848_g1,c159565_g1,c139849_g1,c140841_g1,c85036_g1,c140856_g1,c357562_g1
biological_process	GO:0016568 chromatin modification	340 out of 101103 genes, 0.3%	340 out of 101103 genes, 0.3%	1	c128750_g1,c349337_g1,c173603_g1,c132829_g1,c90237_g1,c45825_g1,c79385_g1,c365913_g1,c345906_g1,c62659_g1,c138996_g1,c303153_g1,c173605_g1,c83352_g1,c175500_g1,c55178_g1,c273895_g1,c121964_g1,c257999_g1,c115472_g1,c59111_g1,c258743_g1,c389170_g1,c274953_g1,c212748_g1,c298670_g1,c85301_g1,c272239_g1,c93774_g1,c312563_g1,c65211_g1,c178247_g1,c70711_g1,c303701_g1,c83355_g1,c369818_g1,c325331_g1,c304…
biological_process	GO:0070966 nuclear-transcribed mRNA catabolic process, no-go decay	5 out of 101103 genes, 0.0%	5 out of 101103 genes, 0.0%	1	c310326_g1,c338492_g1,c3282_g1,c15382_g1,c247198_g1
molecular_function	GO:0050281 serine-glyoxylate transaminase activity	2 out of 101103 genes, 0.0%	2 out of 101103 genes, 0.0%	1	c209667_g1,c170189_g1
molecular_function	GO:0016814 hydrolase activity, acting on carbon-nitrogen (but not peptide) bonds, in cyclic amidines	85 out of 101103 genes, 0.1%	85 out of 101103 genes, 0.1%	1	c394435_g1,c97815_g1,c3338_g1,c232938_g1,c237712_g1,c336392_g1,c255121_g1,c305237_g1,c58691_g1,c345673_g1,c79466_g1,c125088_g1,c351322_g1,c198124_g1,c306390_g1,c194883_g1,c287864_g1,c7079_g1,c194893_g1,c167094_g1,c237711_g1,c156618_g1,c141832_g1,c357976_g1,c313121_g1,c188705_g1,c56397_g1,c341410_g1,c60358_g1,c25057_g1,c341709_g1,c232163_g1,c18740_g1,c232939_g1,c338160_g1,c177550_g1,c93939_g1,c237…
molecular_function	GO:0019948 SUMO activating enzyme activity	10 out of 101103 genes, 0.0%	10 out of 101103 genes, 0.0%	1	c37274_g1,c17898_g1,c296762_g1,c133096_g1,c35734_g1,c55103_g1,c357541_g1,c359545_g1,c11542_g1,c31768_g1
biological_process	GO:0090610 bundle sheath cell fate specification	3 out of 101103 genes, 0.0%	3 out of 101103 genes, 0.0%	1	c57116_g1,c314147_g1,c151713_g1
biological_process	GO:0045931 positive regulation of mitotic cell cycle	24 out of 101103 genes, 0.0%	24 out of 101103 genes, 0.0%	1	c43633_g1,c109555_g1,c291354_g1,c255339_g1,c249618_g1,c207481_g1,c387892_g1,c35374_g1,c222920_g1,c146178_g1,c48387_g1,c343457_g1,c30399_g1,c241578_g1,c77071_g1,c11681_g1,c285148_g1,c71958_g1,c356853_g1,c91520_g1,c344798_g1,c178103_g1,c233448_g1,c59874_g1
biological_process	GO:0006029 proteoglycan metabolic process	18 out of 101103 genes, 0.0%	18 out of 101103 genes, 0.0%	1	c196945_g1,c146763_g1,c243049_g1,c245315_g1,c368670_g1,c22174_g1,c173154_g1,c395247_g1,c393885_g1,c173149_g1,c20847_g1,c245316_g1,c347308_g1,c321931_g1,c321852_g1,c393359_g1,c349164_g1,c299727_g1
biological_process	GO:0009627 systemic acquired resistance	24 out of 101103 genes, 0.0%	24 out of 101103 genes, 0.0%	1	c289417_g1,c55332_g1,c185358_g1,c162793_g1,c185352_g1,c47299_g1,c185348_g1,c182443_g1,c187819_g1,c134424_g1,c294791_g1,c261874_g1,c58169_g1,c108456_g1,c300563_g1,c3262_g1,c204843_g1,c185355_g1,c73765_g1,c169391_g1,c189611_g1,c156991_g1,c319953_g1,c284100_g1
molecular_function	GO:0004617 phosphoglycerate dehydrogenase activity	62 out of 101103 genes, 0.1%	62 out of 101103 genes, 0.1%	1	c245189_g1,c172799_g1,c90077_g1,c99883_g1,c258265_g1,c87787_g1,c4876_g1,c305314_g1,c177283_g1,c315497_g1,c290995_g1,c79151_g1,c280337_g1,c172332_g1,c99874_g1,c98228_g1,c156603_g1,c76990_g1,c34251_g1,c177498_g1,c205860_g1,c28077_g1,c260305_g1,c172340_g1,c274803_g1,c266363_g1,c258266_g1,c197340_g1,c287609_g1,c258263_g1,c258259_g1,c172334_g1,c172329_g1,c357274_g1,c197966_g1,c257427_g1,c155795_g1,c83…
molecular_function	GO:0008686 3,4-dihydroxy-2-butanone-4-phosphate synthase activity	24 out of 101103 genes, 0.0%	24 out of 101103 genes, 0.0%	1	c357976_g1,c245420_g1,c188705_g1,c182308_g1,c339973_g1,c329341_g1,c323240_g1,c19418_g1,c255121_g1,c87267_g1,c368665_g1,c15378_g1,c368379_g1,c64174_g1,c20627_g1,c7079_g1,c383406_g1,c372698_g1,c128394_g1,c303376_g1,c337750_g1,c72841_g1,c141832_g1,c13938_g1
molecular_function	GO:0047635 alanine-oxo-acid transaminase activity	7 out of 101103 genes, 0.0%	7 out of 101103 genes, 0.0%	1	c138623_g1,c130324_g1,c289256_g1,c105_g1,c363595_g1,c204864_g1,c218316_g1
biological_process	GO:0009112 nucleobase metabolic process	179 out of 101103 genes, 0.2%	179 out of 101103 genes, 0.2%	1	c323238_g1,c237871_g1,c352474_g1,c384755_g1,c11083_g1,c243549_g1,c73030_g1,c55190_g1,c294034_g1,c310034_g1,c109388_g1,c6347_g1,c204340_g1,c16681_g1,c287864_g1,c34458_g1,c167094_g1,c160360_g1,c103186_g1,c234024_g1,c156704_g1,c32617_g1,c136414_g1,c33966_g1,c383197_g1,c359857_g1,c2642_g1,c91419_g1,c181652_g1,c147539_g1,c197619_g1,c264882_g1,c343805_g1,c4178_g1,c55063_g1,c213839_g1,c387873_g1,c246483…
biological_process	GO:0031060 regulation of histone methylation	5 out of 101103 genes, 0.0%	5 out of 101103 genes, 0.0%	1	c222103_g1,c58254_g1,c335496_g1,c305741_g1,c79341_g1
biological_process	GO:1900864 mitochondrial RNA modification	9 out of 101103 genes, 0.0%	9 out of 101103 genes, 0.0%	1	c123937_g1,c123938_g1,c123934_g1,c26662_g1,c102024_g1,c295915_g1,c352200_g1,c356956_g1,c123940_g1
cellular_component	GO:0045239 tricarboxylic acid cycle enzyme complex	81 out of 101103 genes, 0.1%	81 out of 101103 genes, 0.1%	1	c71495_g1,c11764_g1,c293526_g1,c284962_g1,c81346_g1,c70988_g1,c255634_g1,c255636_g1,c89205_g1,c39754_g1,c37559_g1,c94889_g1,c271428_g1,c307702_g1,c213317_g1,c122076_g1,c165475_g1,c196684_g1,c75218_g1,c81347_g1,c309467_g1,c165276_g1,c51075_g1,c208983_g1,c292366_g1,c61313_g1,c15180_g1,c102524_g1,c11494_g1,c122071_g1,c8168_g1,c61314_g1,c362304_g1,c236536_g1,c5979_g1,c342873_g1,c207109_g1,c27207_g1,c…
biological_process	GO:0072655 establishment of protein localization to mitochondrion	75 out of 101103 genes, 0.1%	75 out of 101103 genes, 0.1%	1	c239789_g1,c203550_g1,c66454_g1,c171295_g1,c162796_g1,c282351_g1,c19215_g1,c139786_g1,c52990_g1,c21708_g1,c14204_g1,c39557_g1,c306825_g1,c214003_g1,c287910_g1,c287754_g1,c353548_g1,c165814_g1,c257390_g1,c107900_g1,c20923_g1,c45639_g1,c320485_g1,c12959_g1,c101040_g1,c139326_g1,c142648_g1,c33754_g1,c299910_g1,c365323_g1,c24506_g1,c287172_g1,c9159_g1,c54238_g1,c186453_g1,c79781_g1,c64494_g1,c55602_g…
cellular_component	GO:0071821 FANCM-MHF complex	4 out of 101103 genes, 0.0%	4 out of 101103 genes, 0.0%	1	c114241_g1,c114228_g1,c114238_g1,c114236_g1
molecular_function	GO:0051766 inositol trisphosphate kinase activity	22 out of 101103 genes, 0.0%	22 out of 101103 genes, 0.0%	1	c16769_g1,c116881_g1,c379530_g1,c22888_g1,c388085_g1,c329521_g1,c318560_g1,c360843_g1,c307127_g1,c391576_g1,c332434_g1,c189762_g1,c16767_g1,c27097_g1,c16768_g1,c395306_g1,c297136_g1,c352745_g1,c321198_g1,c198490_g1,c116869_g1,c308772_g1
molecular_function	GO:0004133 glycogen debranching enzyme activity	14 out of 101103 genes, 0.0%	14 out of 101103 genes, 0.0%	1	c391312_g1,c21050_g1,c316829_g1,c356_g1,c307486_g1,c256780_g1,c297460_g1,c52864_g1,c392334_g1,c356472_g1,c395518_g1,c2374_g1,c315980_g1,c384158_g1
biological_process	GO:0030388 fructose 1,6-bisphosphate metabolic process	7 out of 101103 genes, 0.0%	7 out of 101103 genes, 0.0%	1	c248180_g1,c284491_g1,c248172_g1,c21731_g1,c366802_g1,c343497_g1,c73545_g1
biological_process	GO:0072359 circulatory system development	8 out of 101103 genes, 0.0%	8 out of 101103 genes, 0.0%	1	c211163_g1,c146236_g1,c211148_g1,c126989_g1,c211154_g1,c377912_g1,c387066_g1,c379549_g1
biological_process	GO:0000169 activation of MAPK activity involved in osmosensory signaling pathway	9 out of 101103 genes, 0.0%	9 out of 101103 genes, 0.0%	1	c259408_g1,c40402_g1,c369013_g1,c360571_g1,c59380_g1,c302458_g1,c364084_g1,c378169_g1,c309966_g1
molecular_function	GO:0052655 L-valine transaminase activity	3 out of 101103 genes, 0.0%	3 out of 101103 genes, 0.0%	1	c396539_g1,c388886_g1,c324512_g1
molecular_function	GO:0003863 3-methyl-2-oxobutanoate dehydrogenase (2-methylpropanoyl-transferring) activity	3 out of 101103 genes, 0.0%	3 out of 101103 genes, 0.0%	1	c277845_g1,c75065_g1,c938_g1
biological_process	GO:0031937 positive regulation of chromatin silencing	2 out of 101103 genes, 0.0%	2 out of 101103 genes, 0.0%	1	c58254_g1,c134887_g1
cellular_component	GO:1902554 serine/threonine protein kinase complex	12 out of 101103 genes, 0.0%	12 out of 101103 genes, 0.0%	1	c346043_g1,c330956_g1,c69505_g1,c364618_g1,c393283_g1,c364654_g1,c17856_g1,c316930_g1,c390729_g1,c81760_g1,c50368_g1,c330971_g1
molecular_function	GO:0008725 DNA-3-methyladenine glycosylase activity	9 out of 101103 genes, 0.0%	9 out of 101103 genes, 0.0%	1	c291246_g1,c112682_g1,c219939_g1,c313910_g1,c347156_g1,c112685_g1,c219938_g1,c56572_g1,c328463_g1
biological_process	GO:0009648 photoperiodism	30 out of 101103 genes, 0.0%	30 out of 101103 genes, 0.0%	1	c315156_g1,c235385_g1,c230369_g1,c13031_g1,c36315_g1,c209683_g1,c155611_g1,c121910_g1,c292271_g1,c322163_g1,c314501_g1,c291130_g1,c272848_g1,c228439_g1,c357315_g1,c203980_g1,c203243_g1,c31197_g1,c110329_g1,c176434_g1,c345988_g1,c311145_g1,c209693_g1,c89063_g1,c132102_g1,c1737_g1,c22187_g1,c115811_g1,c176403_g1,c207072_g1
molecular_function	GO:0016716 oxidoreductase activity, acting on paired donors, with incorporation or reduction of molecular oxygen, another compound as one donor, and incorporation of one atom of oxygen	2 out of 101103 genes, 0.0%	2 out of 101103 genes, 0.0%	1	c141613_g1,c141612_g1
molecular_function	GO:0003963 RNA-3'-phosphate cyclase activity	3 out of 101103 genes, 0.0%	3 out of 101103 genes, 0.0%	1	c129255_g1,c349486_g1,c135895_g1
biological_process	GO:1901072 glucosamine-containing compound catabolic process	90 out of 101103 genes, 0.1%	90 out of 101103 genes, 0.1%	1	c87209_g1,c235833_g1,c136331_g1,c55874_g1,c68910_g1,c282217_g1,c159019_g1,c394849_g1,c240385_g1,c15034_g1,c197350_g1,c197348_g1,c186971_g1,c180451_g1,c7341_g1,c122706_g1,c263771_g1,c122703_g1,c78712_g1,c197975_g1,c219767_g1,c211780_g1,c127107_g1,c297387_g1,c93014_g1,c182484_g1,c180449_g1,c125618_g1,c87208_g1,c240391_g1,c97526_g1,c240396_g1,c220065_g1,c151839_g1,c180452_g1,c197968_g1,c87207_g1,c18…
cellular_component	GO:0030662 coated vesicle membrane	169 out of 101103 genes, 0.2%	169 out of 101103 genes, 0.2%	1	c289504_g1,c167500_g1,c322659_g1,c311667_g1,c240730_g1,c66622_g1,c112251_g1,c170647_g1,c175933_g1,c18378_g1,c161236_g1,c203426_g1,c8160_g1,c349931_g1,c77617_g1,c25248_g1,c84114_g1,c293003_g1,c298040_g1,c259462_g1,c44093_g1,c376_g1,c50024_g1,c60500_g1,c22326_g1,c6988_g1,c229775_g1,c288077_g1,c998_g1,c57736_g1,c91325_g1,c77729_g1,c152383_g1,c390261_g1,c312342_g1,c277441_g1,c147931_g1,c359400_g1,c88…
biological_process	GO:0009249 protein lipoylation	21 out of 101103 genes, 0.0%	21 out of 101103 genes, 0.0%	1	c32189_g1,c205655_g1,c175188_g1,c56063_g1,c328918_g1,c303744_g1,c290636_g1,c122807_g1,c315842_g1,c253066_g1,c19699_g1,c339416_g1,c345908_g1,c174387_g1,c252402_g1,c96068_g1,c374592_g1,c96069_g1,c283557_g1,c71512_g1,c233482_g1
molecular_function	GO:0004737 pyruvate decarboxylase activity	10 out of 101103 genes, 0.0%	10 out of 101103 genes, 0.0%	1	c100873_g1,c265748_g1,c373020_g1,c266373_g1,c305339_g1,c318116_g1,c59184_g1,c286496_g1,c35159_g1,c36384_g1
biological_process	GO:1901985 positive regulation of protein acetylation	6 out of 101103 genes, 0.0%	6 out of 101103 genes, 0.0%	1	c65455_g1,c205741_g1,c135828_g1,c335717_g1,c189864_g1,c135825_g1
cellular_component	GO:0031414 N-terminal protein acetyltransferase complex	9 out of 101103 genes, 0.0%	9 out of 101103 genes, 0.0%	1	c71322_g1,c65355_g1,c109806_g1,c239161_g1,c239160_g1,c200922_g1,c66326_g1,c71323_g1,c109817_g1
biological_process	GO:0010289 homogalacturonan biosynthetic process	7 out of 101103 genes, 0.0%	7 out of 101103 genes, 0.0%	1	c391116_g1,c381692_g1,c297739_g1,c351318_g1,c300017_g1,c246854_g1,c50499_g1
biological_process	GO:0044248 cellular catabolic process	2699 out of 101103 genes, 2.7%	2699 out of 101103 genes, 2.7%	1	c219751_g1,c218673_g1,c13908_g1,c132829_g1,c187682_g1,c43798_g1,c280846_g1,c161367_g1,c191487_g1,c240385_g1,c65968_g1,c75139_g1,c39513_g1,c390548_g1,c88117_g1,c258006_g1,c108598_g1,c245872_g1,c395109_g1,c132339_g1,c107570_g1,c264118_g1,c220348_g1,c359857_g1,c335625_g1,c191404_g1,c208429_g1,c253682_g1,c266313_g1,c334795_g1,c166753_g1,c87762_g1,c1600_g1,c52463_g1,c72265_g1,c6241_g1,c227871_g1,c1100…
biological_process	GO:1902680 positive regulation of RNA biosynthetic process	223 out of 101103 genes, 0.2%	223 out of 101103 genes, 0.2%	1	c234674_g1,c88980_g1,c122102_g1,c173603_g1,c216838_g1,c170773_g1,c110851_g1,c66058_g1,c201880_g1,c218338_g1,c195877_g1,c178603_g1,c384959_g1,c173620_g1,c181706_g1,c173605_g1,c152914_g1,c141874_g1,c25591_g1,c265508_g1,c188579_g1,c27201_g1,c45692_g1,c63954_g1,c112084_g1,c161410_g1,c100156_g1,c71403_g1,c173623_g1,c57822_g1,c237804_g1,c132535_g1,c283262_g1,c59990_g1,c234667_g1,c136490_g1,c356025_g1,c…
biological_process	GO:0051702 interaction with symbiont	3 out of 101103 genes, 0.0%	3 out of 101103 genes, 0.0%	1	c23152_g1,c194469_g1,c26627_g1
biological_process	GO:0010077 maintenance of inflorescence meristem identity	2 out of 101103 genes, 0.0%	2 out of 101103 genes, 0.0%	1	c322565_g1,c371820_g1
biological_process	GO:0061458 reproductive system development	494 out of 101103 genes, 0.5%	494 out of 101103 genes, 0.5%	1	c339899_g1,c99834_g1,c88980_g1,c371820_g1,c246457_g1,c317396_g1,c331753_g1,c345906_g1,c214291_g1,c48387_g1,c99836_g1,c37605_g1,c201508_g1,c29876_g1,c121323_g1,c389627_g1,c247755_g1,c165680_g1,c121964_g1,c14051_g1,c99443_g1,c233448_g1,c309966_g1,c230369_g1,c18719_g1,c13031_g1,c360571_g1,c93774_g1,c246243_g1,c274728_g1,c209683_g1,c314501_g1,c330584_g1,c374926_g1,c137926_g1,c158764_g1,c297515_g1,c36…
biological_process	GO:0006545 glycine biosynthetic process	9 out of 101103 genes, 0.0%	9 out of 101103 genes, 0.0%	1	c300339_g1,c390733_g1,c185615_g1,c6897_g1,c102743_g1,c4243_g1,c204864_g1,c375178_g1,c4244_g1
biological_process	GO:0007023 post-chaperonin tubulin folding pathway	5 out of 101103 genes, 0.0%	5 out of 101103 genes, 0.0%	1	c149224_g1,c346296_g1,c303540_g1,c393680_g1,c377997_g1
biological_process	GO:0009070 serine family amino acid biosynthetic process	156 out of 101103 genes, 0.2%	156 out of 101103 genes, 0.2%	1	c172799_g1,c1966_g1,c305314_g1,c177283_g1,c372952_g1,c56229_g1,c143877_g1,c98228_g1,c39765_g1,c76990_g1,c4244_g1,c18927_g1,c28077_g1,c260305_g1,c204257_g1,c290062_g1,c264355_g1,c197340_g1,c17644_g1,c195653_g1,c373647_g1,c340635_g1,c155795_g1,c220327_g1,c6897_g1,c260317_g1,c54994_g1,c179113_g1,c258260_g1,c208233_g1,c110943_g1,c260319_g1,c261516_g1,c261049_g1,c67813_g1,c375178_g1,c2786_g1,c258265_g…
biological_process	GO:0043471 regulation of cellular carbohydrate catabolic process	14 out of 101103 genes, 0.0%	14 out of 101103 genes, 0.0%	1	c94015_g1,c4521_g1,c230694_g1,c285796_g1,c94021_g1,c94016_g1,c275144_g1,c291527_g1,c240858_g1,c94022_g1,c29952_g1,c94017_g1,c94019_g1,c230701_g1
biological_process	GO:0023014 signal transduction by protein phosphorylation	200 out of 101103 genes, 0.2%	200 out of 101103 genes, 0.2%	1	c352098_g1,c301249_g1,c228757_g1,c236534_g1,c125863_g1,c304173_g1,c314977_g1,c67642_g1,c251652_g1,c333458_g1,c311091_g1,c351101_g1,c360383_g1,c342612_g1,c43816_g1,c129454_g1,c66015_g1,c312213_g1,c373663_g1,c199365_g1,c144520_g1,c170063_g1,c258009_g1,c170205_g1,c104210_g1,c387484_g1,c297678_g1,c307652_g1,c300331_g1,c128635_g1,c79997_g1,c347103_g1,c318693_g1,c34447_g1,c331061_g1,c318856_g1,c318407_…
biological_process	GO:0019511 peptidyl-proline hydroxylation	6 out of 101103 genes, 0.0%	6 out of 101103 genes, 0.0%	1	c349797_g1,c24718_g1,c365796_g1,c312617_g1,c243789_g1,c243787_g1
cellular_component	GO:0098588 bounding membrane of organelle	1738 out of 101103 genes, 1.7%	1738 out of 101103 genes, 1.7%	1	c379508_g1,c225347_g1,c353816_g1,c384394_g1,c252534_g1,c344156_g1,c226025_g1,c165325_g1,c66622_g1,c167475_g1,c112251_g1,c62333_g1,c17412_g1,c24346_g1,c12363_g1,c203426_g1,c64777_g1,c121964_g1,c293708_g1,c103144_g1,c59626_g1,c59485_g1,c343273_g1,c183760_g1,c294385_g1,c17850_g1,c169167_g1,c288077_g1,c186699_g1,c59395_g1,c125843_g1,c386390_g1,c229640_g1,c109766_g1,c87182_g1,c157600_g1,c122557_g1,c11…
biological_process	GO:0009416 response to light stimulus	536 out of 101103 genes, 0.5%	536 out of 101103 genes, 0.5%	1	c193067_g1,c4863_g1,c263572_g1,c277845_g1,c331753_g1,c214291_g1,c67642_g1,c96158_g1,c311091_g1,c332716_g1,c170292_g1,c286723_g1,c351437_g1,c319352_g1,c364826_g1,c142431_g1,c239968_g1,c90334_g1,c13031_g1,c186351_g1,c258009_g1,c209683_g1,c105725_g1,c314501_g1,c210028_g1,c161009_g1,c155122_g1,c121320_g1,c5002_g1,c220078_g1,c317821_g1,c944_g1,c145284_g1,c104471_g1,c87683_g1,c90228_g1,c311048_g1,c3781…
biological_process	GO:0006593 ornithine catabolic process	3 out of 101103 genes, 0.0%	3 out of 101103 genes, 0.0%	1	c7903_g1,c40711_g1,c107570_g1
biological_process	GO:0044458 motile cilium assembly	14 out of 101103 genes, 0.0%	14 out of 101103 genes, 0.0%	1	c212391_g1,c13667_g1,c93490_g1,c188366_g1,c52260_g1,c245990_g1,c66382_g1,c230820_g1,c108041_g1,c283158_g1,c52259_g1,c66383_g1,c133612_g1,c49680_g1
biological_process	GO:0009074 aromatic amino acid family catabolic process	107 out of 101103 genes, 0.1%	107 out of 101103 genes, 0.1%	1	c330232_g1,c208118_g1,c110283_g1,c306951_g1,c111569_g1,c135809_g1,c115683_g1,c200008_g1,c111582_g1,c65967_g1,c367968_g1,c111575_g1,c44388_g1,c253417_g1,c200036_g1,c193465_g1,c111574_g1,c210775_g1,c111565_g1,c210776_g1,c115692_g1,c159381_g1,c200016_g1,c193461_g1,c115685_g1,c80694_g1,c353768_g1,c111580_g1,c111571_g1,c224495_g1,c98117_g1,c73870_g1,c45794_g1,c117102_g1,c383631_g1,c111583_g1,c111577_g…
cellular_component	GO:0000307 cyclin-dependent protein kinase holoenzyme complex	4 out of 101103 genes, 0.0%	4 out of 101103 genes, 0.0%	1	c330956_g1,c17856_g1,c393283_g1,c50368_g1
biological_process	GO:0046165 alcohol biosynthetic process	151 out of 101103 genes, 0.1%	151 out of 101103 genes, 0.1%	1	c192369_g1,c192758_g1,c96799_g1,c116919_g1,c20065_g1,c162532_g1,c361345_g1,c192370_g1,c142053_g1,c335993_g1,c339688_g1,c24757_g1,c14902_g1,c293536_g1,c56067_g1,c162534_g1,c364311_g1,c267158_g1,c142052_g1,c142308_g1,c375857_g1,c321622_g1,c86267_g1,c4065_g1,c142051_g1,c306289_g1,c112294_g1,c165366_g1,c274216_g1,c59039_g1,c195071_g1,c214284_g1,c160020_g1,c226116_g1,c182479_g1,c195074_g1,c290574_g1,c…
biological_process	GO:0016079 synaptic vesicle exocytosis	2 out of 101103 genes, 0.0%	2 out of 101103 genes, 0.0%	1	c7403_g1,c60951_g1
cellular_component	GO:0030286 dynein complex	39 out of 101103 genes, 0.0%	39 out of 101103 genes, 0.0%	1	c32198_g1,c93490_g1,c123458_g1,c66382_g1,c108041_g1,c66383_g1,c85953_g1,c257376_g1,c188366_g1,c387890_g1,c230820_g1,c297795_g1,c166521_g1,c133612_g1,c309144_g1,c257375_g1,c193765_g1,c35882_g1,c373033_g1,c391644_g1,c37705_g1,c93491_g1,c188364_g1,c298646_g1,c193769_g1,c238312_g1,c301371_g1,c49680_g1,c297117_g1,c188365_g1,c35881_g1,c11850_g1,c25718_g1,c93494_g1,c114275_g1,c173400_g1,c257374_g1,c2461…
biological_process	GO:0032101 regulation of response to external stimulus	31 out of 101103 genes, 0.0%	31 out of 101103 genes, 0.0%	1	c44093_g1,c162218_g1,c385338_g1,c179772_g1,c105214_g1,c214009_g1,c61725_g1,c138929_g1,c22596_g1,c105223_g1,c300787_g1,c260763_g1,c142163_g1,c252539_g1,c259756_g1,c112420_g1,c297155_g1,c17483_g1,c167115_g1,c272051_g1,c128125_g1,c302876_g1,c384887_g1,c49159_g1,c175620_g1,c210631_g1,c259753_g1,c259751_g1,c30147_g1,c300994_g1,c186171_g1
biological_process	GO:0006177 GMP biosynthetic process	38 out of 101103 genes, 0.0%	38 out of 101103 genes, 0.0%	1	c211277_g1,c266508_g1,c208444_g1,c319265_g1,c44161_g1,c196311_g1,c367079_g1,c196310_g1,c115333_g1,c108979_g1,c60907_g1,c284395_g1,c108976_g1,c56721_g1,c69083_g1,c230780_g1,c84448_g1,c115332_g1,c130348_g1,c230777_g1,c233342_g1,c77675_g1,c211275_g1,c230779_g1,c22807_g1,c196306_g1,c208443_g1,c41153_g1,c142259_g1,c80251_g1,c1639_g1,c151747_g1,c40953_g1,c256347_g1,c361758_g1,c78344_g1,c232433_g1,c2826…
molecular_function	GO:0050269 coniferyl-aldehyde dehydrogenase activity	5 out of 101103 genes, 0.0%	5 out of 101103 genes, 0.0%	1	c84645_g1,c151552_g1,c129898_g1,c220264_g1,c129896_g1
biological_process	GO:0019751 polyol metabolic process	125 out of 101103 genes, 0.1%	125 out of 101103 genes, 0.1%	1	c396560_g1,c192369_g1,c6537_g1,c192758_g1,c96799_g1,c388085_g1,c20065_g1,c6256_g1,c361345_g1,c192370_g1,c191466_g1,c396651_g1,c152169_g1,c273579_g1,c394962_g1,c192759_g1,c369463_g1,c14902_g1,c236644_g1,c26170_g1,c165365_g1,c6009_g1,c287186_g1,c225677_g1,c8873_g1,c52862_g1,c267158_g1,c228093_g1,c201847_g1,c350102_g1,c165364_g1,c196752_g1,c142308_g1,c390075_g1,c322403_g1,c238515_g1,c77013_g1,c61400…
cellular_component	GO:0005849 mRNA cleavage factor complex	13 out of 101103 genes, 0.0%	13 out of 101103 genes, 0.0%	1	c342546_g1,c114182_g1,c390119_g1,c114180_g1,c321870_g1,c161113_g1,c325450_g1,c139834_g1,c294726_g1,c311197_g1,c261901_g1,c360873_g1,c67322_g1
molecular_function	GO:0047568 3-oxo-5-beta-steroid 4-dehydrogenase activity	14 out of 101103 genes, 0.0%	14 out of 101103 genes, 0.0%	1	c25926_g1,c69191_g1,c200631_g1,c200628_g1,c175064_g1,c175065_g1,c310994_g1,c184144_g1,c175067_g1,c37077_g1,c125935_g1,c200630_g1,c5613_g1,c86256_g1
cellular_component	GO:0031010 ISWI-type complex	16 out of 101103 genes, 0.0%	16 out of 101103 genes, 0.0%	1	c388500_g1,c133309_g1,c288605_g1,c163269_g1,c362425_g1,c194945_g1,c276459_g1,c63698_g1,c146808_g1,c346680_g1,c49505_g1,c315167_g1,c9487_g1,c202768_g1,c9488_g1,c298670_g1
biological_process	GO:0044766 multi-organism transport	9 out of 101103 genes, 0.0%	9 out of 101103 genes, 0.0%	1	c10811_g1,c10885_g1,c6102_g1,c243842_g1,c188406_g1,c90759_g1,c380868_g1,c276789_g1,c260961_g1
molecular_function	GO:0047184 1-acylglycerophosphocholine O-acyltransferase activity	2 out of 101103 genes, 0.0%	2 out of 101103 genes, 0.0%	1	c76667_g1,c266545_g1
biological_process	GO:0045055 regulated exocytosis	2 out of 101103 genes, 0.0%	2 out of 101103 genes, 0.0%	1	c7403_g1,c60951_g1
biological_process	GO:0006531 aspartate metabolic process	10 out of 101103 genes, 0.0%	10 out of 101103 genes, 0.0%	1	c248661_g1,c248655_g1,c338951_g1,c248662_g1,c381043_g1,c248657_g1,c102988_g1,c255127_g1,c380425_g1,c362442_g1
biological_process	GO:0006835 dicarboxylic acid transport	55 out of 101103 genes, 0.1%	55 out of 101103 genes, 0.1%	1	c33782_g1,c193722_g1,c106971_g1,c74027_g1,c250920_g1,c250924_g1,c223212_g1,c184526_g1,c117772_g1,c90140_g1,c181318_g1,c199193_g1,c383710_g1,c380465_g1,c379141_g1,c300533_g1,c333432_g1,c111656_g1,c152111_g1,c184523_g1,c338648_g1,c256039_g1,c298376_g1,c250929_g1,c379748_g1,c321708_g1,c152106_g1,c4061_g1,c152108_g1,c370729_g1,c157151_g1,c30022_g1,c204935_g1,c298738_g1,c187865_g1,c72127_g1,c15135_g1,…
biological_process	GO:0009209 pyrimidine ribonucleoside triphosphate biosynthetic process	139 out of 101103 genes, 0.1%	139 out of 101103 genes, 0.1%	1	c366354_g1,c128146_g1,c96940_g1,c210771_g1,c180366_g1,c213665_g1,c180362_g1,c96158_g1,c275745_g1,c37667_g1,c180361_g1,c213248_g1,c77639_g1,c41151_g1,c210769_g1,c216024_g1,c37668_g1,c242383_g1,c111493_g1,c33966_g1,c96150_g1,c54644_g1,c21798_g1,c96164_g1,c210772_g1,c59481_g1,c380310_g1,c302234_g1,c21426_g1,c50606_g1,c180375_g1,c188639_g1,c55294_g1,c103134_g1,c176895_g1,c208206_g1,c343342_g1,c316058…
biological_process	GO:0033320 UDP-D-xylose biosynthetic process	2 out of 101103 genes, 0.0%	2 out of 101103 genes, 0.0%	1	c34498_g1,c216864_g1
molecular_function	GO:0019905 syntaxin binding	6 out of 101103 genes, 0.0%	6 out of 101103 genes, 0.0%	1	c148207_g1,c170362_g1,c32039_g1,c26503_g1,c36302_g1,c39629_g1
molecular_function	GO:0000988 transcription factor activity, protein binding	263 out of 101103 genes, 0.3%	263 out of 101103 genes, 0.3%	1	c128750_g1,c217934_g1,c201731_g1,c383251_g1,c4863_g1,c173603_g1,c173605_g1,c386867_g1,c332716_g1,c289316_g1,c357482_g1,c183076_g1,c67966_g1,c215929_g1,c231503_g1,c264516_g1,c239968_g1,c235547_g1,c229388_g1,c80550_g1,c369818_g1,c304419_g1,c341796_g1,c38419_g1,c29773_g1,c124540_g1,c330366_g1,c183783_g1,c205170_g1,c173611_g1,c173600_g1,c120592_g1,c136245_g1,c261082_g1,c142953_g1,c390898_g1,c278532_g…
biological_process	GO:0071051 polyadenylation-dependent snoRNA 3'-end processing	6 out of 101103 genes, 0.0%	6 out of 101103 genes, 0.0%	1	c60397_g1,c362167_g1,c97482_g1,c52319_g1,c239652_g1,c198725_g1
biological_process	GO:0006527 arginine catabolic process	34 out of 101103 genes, 0.0%	34 out of 101103 genes, 0.0%	1	c197446_g1,c125349_g1,c212647_g1,c31503_g1,c258140_g1,c39607_g1,c40711_g1,c258142_g1,c393665_g1,c339528_g1,c104119_g1,c260123_g1,c222266_g1,c235255_g1,c4469_g1,c104120_g1,c107570_g1,c107569_g1,c3711_g1,c15354_g1,c352802_g1,c61555_g1,c235248_g1,c107050_g1,c258141_g1,c58183_g1,c182845_g1,c7903_g1,c167321_g1,c79977_g1,c43012_g1,c178433_g1,c320062_g1,c71395_g1
molecular_function	GO:0016985 mannan endo-1,4-beta-mannosidase activity	3 out of 101103 genes, 0.0%	3 out of 101103 genes, 0.0%	1	c30502_g1,c59157_g1,c231939_g1
biological_process	GO:0046470 phosphatidylcholine metabolic process	53 out of 101103 genes, 0.1%	53 out of 101103 genes, 0.1%	1	c188709_g1,c36034_g1,c301065_g1,c3584_g1,c358866_g1,c359331_g1,c96281_g1,c190572_g1,c142053_g1,c335993_g1,c299857_g1,c231087_g1,c148298_g1,c369242_g1,c229588_g1,c9843_g1,c97510_g1,c73796_g1,c104354_g1,c142052_g1,c7117_g1,c229589_g1,c50716_g1,c291649_g1,c142051_g1,c394365_g1,c127699_g1,c352437_g1,c148299_g1,c291991_g1,c365309_g1,c328194_g1,c104353_g1,c307580_g1,c245729_g1,c274216_g1,c24566_g1,c746…
biological_process	GO:0070816 phosphorylation of RNA polymerase II C-terminal domain	2 out of 101103 genes, 0.0%	2 out of 101103 genes, 0.0%	1	c346043_g1,c69505_g1
biological_process	GO:0006024 glycosaminoglycan biosynthetic process	27 out of 101103 genes, 0.0%	27 out of 101103 genes, 0.0%	1	c196945_g1,c146763_g1,c225021_g1,c243049_g1,c174833_g1,c245315_g1,c97964_g1,c15562_g1,c368670_g1,c22174_g1,c173154_g1,c393885_g1,c254901_g1,c173149_g1,c215982_g1,c20847_g1,c245316_g1,c225022_g1,c347308_g1,c321931_g1,c215681_g1,c393359_g1,c321852_g1,c349164_g1,c299727_g1,c119745_g1,c112396_g1
molecular_function	GO:0008026 ATP-dependent helicase activity	369 out of 101103 genes, 0.4%	369 out of 101103 genes, 0.4%	1	c227279_g1,c158842_g1,c313807_g1,c303140_g1,c157705_g1,c387206_g1,c317163_g1,c60323_g1,c11808_g1,c303020_g1,c55668_g1,c247501_g1,c295091_g1,c236234_g1,c314592_g1,c208821_g1,c17763_g1,c121373_g1,c117617_g1,c184308_g1,c112760_g1,c358961_g1,c224221_g1,c99547_g1,c144920_g1,c316236_g1,c6200_g1,c150936_g1,c4387_g1,c395235_g1,c346398_g1,c141198_g1,c141197_g1,c182818_g1,c392208_g1,c273754_g1,c108614_g1,c…
molecular_function	GO:0070403 NAD+ binding	10 out of 101103 genes, 0.0%	10 out of 101103 genes, 0.0%	1	c191405_g1,c67470_g1,c394460_g1,c379029_g1,c71869_g1,c267389_g1,c253665_g1,c374404_g1,c232895_g1,c358721_g1
molecular_function	GO:0060072 large conductance calcium-activated potassium channel activity	3 out of 101103 genes, 0.0%	3 out of 101103 genes, 0.0%	1	c2432_g1,c2433_g1,c218307_g1
biological_process	GO:0009805 coumarin biosynthetic process	5 out of 101103 genes, 0.0%	5 out of 101103 genes, 0.0%	1	c291102_g1,c187336_g1,c304879_g1,c70029_g1,c336277_g1
biological_process	GO:0032780 negative regulation of ATPase activity	3 out of 101103 genes, 0.0%	3 out of 101103 genes, 0.0%	1	c278276_g1,c375016_g1,c85090_g1
biological_process	GO:0051225 spindle assembly	25 out of 101103 genes, 0.0%	25 out of 101103 genes, 0.0%	1	c390192_g1,c373659_g1,c261334_g1,c389137_g1,c331918_g1,c261335_g1,c299134_g1,c343885_g1,c152348_g1,c79556_g1,c386249_g1,c332211_g1,c301788_g1,c368273_g1,c130952_g1,c113575_g1,c130968_g1,c53577_g1,c301515_g1,c343383_g1,c131279_g1,c131270_g1,c339935_g1,c363537_g1,c331491_g1
biological_process	GO:0032990 cell part morphogenesis	35 out of 101103 genes, 0.0%	35 out of 101103 genes, 0.0%	1	c212391_g1,c281852_g1,c250575_g1,c181636_g1,c93490_g1,c130067_g1,c66382_g1,c7630_g1,c108041_g1,c137160_g1,c252873_g1,c66383_g1,c228777_g1,c288647_g1,c228778_g1,c13667_g1,c188366_g1,c52260_g1,c230820_g1,c133612_g1,c5203_g1,c35882_g1,c37705_g1,c245990_g1,c289452_g1,c283158_g1,c281228_g1,c49680_g1,c191450_g1,c270265_g1,c35881_g1,c23158_g1,c52259_g1,c246179_g1,c218732_g1
molecular_function	GO:0003905 alkylbase DNA N-glycosylase activity	9 out of 101103 genes, 0.0%	9 out of 101103 genes, 0.0%	1	c291246_g1,c112682_g1,c219939_g1,c313910_g1,c347156_g1,c112685_g1,c219938_g1,c56572_g1,c328463_g1
biological_process	GO:0015977 carbon fixation	158 out of 101103 genes, 0.2%	158 out of 101103 genes, 0.2%	1	c214654_g1,c6864_g1,c206038_g1,c345393_g1,c242010_g1,c318371_g1,c300926_g1,c250382_g1,c265884_g1,c116354_g1,c109957_g1,c73545_g1,c226016_g1,c344252_g1,c299897_g1,c226017_g1,c380891_g1,c226665_g1,c170870_g1,c383878_g1,c174554_g1,c116347_g1,c326463_g1,c250685_g1,c116355_g1,c93937_g1,c116342_g1,c161961_g1,c330278_g1,c311285_g1,c205964_g1,c102904_g1,c38713_g1,c302110_g1,c197405_g1,c210729_g1,c7503_g1…
biological_process	GO:0006982 response to lipid hydroperoxide	16 out of 101103 genes, 0.0%	16 out of 101103 genes, 0.0%	1	c90334_g1,c90315_g1,c105725_g1,c90336_g1,c104452_g1,c90331_g1,c90326_g1,c105727_g1,c90323_g1,c105726_g1,c90316_g1,c30968_g1,c90332_g1,c90329_g1,c90325_g1,c90310_g1
cellular_component	GO:0043227 membrane-bounded organelle	18811 out of 101103 genes, 18.6%	18811 out of 101103 genes, 18.6%	1	c379865_g1,c185645_g1,c395872_g1,c357284_g1,c256241_g1,c120837_g1,c112251_g1,c149259_g1,c230172_g1,c301135_g1,c24346_g1,c133015_g1,c384729_g1,c319352_g1,c85624_g1,c328136_g1,c266927_g1,c6124_g1,c135726_g1,c151357_g1,c260571_g1,c392927_g1,c251673_g1,c263786_g1,c288077_g1,c108091_g1,c192933_g1,c250767_g1,c89017_g1,c30643_g1,c278946_g1,c172366_g1,c379306_g1,c37448_g1,c77122_g1,c232831_g1,c394718_g1,…
molecular_function	GO:0008863 formate dehydrogenase (NAD+) activity	24 out of 101103 genes, 0.0%	24 out of 101103 genes, 0.0%	1	c357274_g1,c245189_g1,c99883_g1,c60791_g1,c260317_g1,c169646_g1,c172332_g1,c99874_g1,c208234_g1,c210593_g1,c32306_g1,c30993_g1,c208233_g1,c172340_g1,c260305_g1,c260319_g1,c197340_g1,c99875_g1,c12452_g1,c306937_g1,c99879_g1,c172334_g1,c172329_g1,c172345_g1
biological_process	GO:0043633 polyadenylation-dependent RNA catabolic process	11 out of 101103 genes, 0.0%	11 out of 101103 genes, 0.0%	1	c60397_g1,c74178_g1,c260960_g1,c161215_g1,c65223_g1,c161216_g1,c362167_g1,c198725_g1,c250639_g1,c52319_g1,c250629_g1
cellular_component	GO:0031361 integral component of thylakoid membrane	3 out of 101103 genes, 0.0%	3 out of 101103 genes, 0.0%	1	c342499_g1,c383626_g1,c268647_g1
molecular_function	GO:0016801 hydrolase activity, acting on ether bonds	142 out of 101103 genes, 0.1%	142 out of 101103 genes, 0.1%	1	c142380_g1,c220657_g1,c142383_g1,c220661_g1,c245199_g1,c235537_g1,c209623_g1,c194506_g1,c194508_g1,c187212_g1,c194512_g1,c121964_g1,c360125_g1,c115813_g1,c254397_g1,c205190_g1,c194496_g1,c220655_g1,c34378_g1,c220651_g1,c43014_g1,c209618_g1,c177110_g1,c31046_g1,c68177_g1,c220638_g1,c209610_g1,c190393_g1,c9393_g1,c34454_g1,c187653_g1,c220635_g1,c187202_g1,c220636_g1,c194505_g1,c234613_g1,c209609_g1…
biological_process	GO:0006678 glucosylceramide metabolic process	11 out of 101103 genes, 0.0%	11 out of 101103 genes, 0.0%	1	c222228_g1,c31130_g1,c19005_g1,c361126_g1,c293655_g1,c297755_g1,c349392_g1,c42960_g1,c298959_g1,c181942_g1,c328689_g1
biological_process	GO:0046500 S-adenosylmethionine metabolic process	209 out of 101103 genes, 0.2%	209 out of 101103 genes, 0.2%	1	c217103_g1,c146131_g1,c178690_g1,c178678_g1,c217117_g1,c154501_g1,c161489_g1,c89496_g1,c211071_g1,c209662_g1,c179202_g1,c367786_g1,c255082_g1,c58492_g1,c118714_g1,c161605_g1,c121964_g1,c254397_g1,c209663_g1,c161497_g1,c162149_g1,c153979_g1,c162147_g1,c144605_g1,c20872_g1,c161512_g1,c39517_g1,c251124_g1,c217115_g1,c178689_g1,c217118_g1,c209661_g1,c161486_g1,c230417_g1,c161603_g1,c36578_g1,c35246_g…
biological_process	GO:0006059 hexitol metabolic process	5 out of 101103 genes, 0.0%	5 out of 101103 genes, 0.0%	1	c381730_g1,c206099_g1,c340082_g1,c206096_g1,c322403_g1
molecular_function	GO:0051003 ligase activity, forming nitrogen-metal bonds, forming coordination complexes	43 out of 101103 genes, 0.0%	43 out of 101103 genes, 0.0%	1	c105227_g1,c97_g1,c234162_g1,c105225_g1,c193290_g1,c193289_g1,c94316_g1,c367103_g1,c334253_g1,c377166_g1,c328164_g1,c352639_g1,c238524_g1,c105219_g1,c237427_g1,c350597_g1,c188565_g1,c225031_g1,c344160_g1,c237944_g1,c105221_g1,c94314_g1,c12818_g1,c151357_g1,c225032_g1,c286518_g1,c94315_g1,c7154_g1,c294188_g1,c318334_g1,c111613_g1,c334342_g1,c83439_g1,c105229_g1,c366982_g1,c299021_g1,c208892_g1,c18…
molecular_function	GO:0016881 acid-amino acid ligase activity	62 out of 101103 genes, 0.1%	62 out of 101103 genes, 0.1%	1	c79135_g1,c396447_g1,c134686_g1,c304843_g1,c1564_g1,c361778_g1,c100092_g1,c392139_g1,c307566_g1,c303211_g1,c37717_g1,c100099_g1,c22941_g1,c127928_g1,c50572_g1,c244196_g1,c315394_g1,c197773_g1,c386457_g1,c345647_g1,c326760_g1,c295973_g1,c132094_g1,c94115_g1,c307792_g1,c79134_g1,c100087_g1,c328269_g1,c19492_g1,c79132_g1,c337424_g1,c197772_g1,c57161_g1,c332446_g1,c324761_g1,c295569_g1,c223778_g1,c28…
molecular_function	GO:0016151 nickel cation binding	22 out of 101103 genes, 0.0%	22 out of 101103 genes, 0.0%	1	c78832_g1,c134822_g1,c166189_g1,c176216_g1,c59479_g1,c211177_g1,c211172_g1,c100137_g1,c295885_g1,c211176_g1,c55007_g1,c327397_g1,c237706_g1,c166191_g1,c97660_g1,c100134_g1,c90718_g1,c166185_g1,c354595_g1,c303802_g1,c272937_g1,c310813_g1
molecular_function	GO:0016627 oxidoreductase activity, acting on the CH-CH group of donors	738 out of 101103 genes, 0.7%	738 out of 101103 genes, 0.7%	1	c99356_g1,c110469_g1,c18750_g1,c333354_g1,c30494_g1,c315164_g1,c230215_g1,c1388_g1,c191854_g1,c4810_g1,c323517_g1,c76692_g1,c339587_g1,c57310_g1,c89813_g1,c304539_g1,c216708_g1,c168878_g1,c254301_g1,c124583_g1,c124214_g1,c192816_g1,c355495_g1,c103986_g1,c178467_g1,c185614_g1,c82206_g1,c316588_g1,c110473_g1,c38713_g1,c161044_g1,c20372_g1,c233375_g1,c77971_g1,c175686_g1,c30496_g1,c303319_g1,c95728_…
molecular_function	GO:0003724 RNA helicase activity	245 out of 101103 genes, 0.2%	245 out of 101103 genes, 0.2%	1	c312836_g1,c170365_g1,c62328_g1,c388183_g1,c227279_g1,c158842_g1,c221810_g1,c313807_g1,c303140_g1,c273583_g1,c157705_g1,c387206_g1,c231231_g1,c144918_g1,c317163_g1,c244026_g1,c60323_g1,c150006_g1,c55668_g1,c247501_g1,c91122_g1,c276551_g1,c274372_g1,c48229_g1,c289763_g1,c314592_g1,c222670_g1,c208821_g1,c172588_g1,c19814_g1,c197888_g1,c184308_g1,c112760_g1,c386876_g1,c31731_g1,c197891_g1,c393722_g1…
biological_process	GO:0033530 raffinose metabolic process	2 out of 101103 genes, 0.0%	2 out of 101103 genes, 0.0%	1	c195179_g1,c370592_g1
biological_process	GO:0051607 defense response to virus	7 out of 101103 genes, 0.0%	7 out of 101103 genes, 0.0%	1	c143868_g1,c299389_g1,c243842_g1,c143863_g1,c301214_g1,c260961_g1,c127759_g1
molecular_function	GO:0019107 myristoyltransferase activity	12 out of 101103 genes, 0.0%	12 out of 101103 genes, 0.0%	1	c294785_g1,c330133_g1,c117997_g1,c256733_g1,c117998_g1,c117988_g1,c43351_g1,c297767_g1,c97637_g1,c62731_g1,c117995_g1,c312009_g1
cellular_component	GO:0030118 clathrin coat	107 out of 101103 genes, 0.1%	107 out of 101103 genes, 0.1%	1	c37960_g1,c210580_g1,c365837_g1,c263146_g1,c223384_g1,c167500_g1,c63553_g1,c275720_g1,c18379_g1,c190621_g1,c170647_g1,c3705_g1,c54771_g1,c138371_g1,c382139_g1,c175933_g1,c18378_g1,c180234_g1,c180232_g1,c168570_g1,c361960_g1,c5575_g1,c323160_g1,c168571_g1,c343791_g1,c250940_g1,c327045_g1,c25248_g1,c168129_g1,c84114_g1,c177798_g1,c298482_g1,c26524_g1,c223385_g1,c318990_g1,c250941_g1,c168572_g1,c306…
molecular_function	GO:0003676 nucleic acid binding	11895 out of 101103 genes, 11.8%	11895 out of 101103 genes, 11.8%	1	c254549_g1,c148895_g1,c229724_g1,c305633_g1,c45825_g1,c198366_g1,c75361_g1,c157705_g1,c203848_g1,c308774_g1,c304915_g1,c264309_g1,c230172_g1,c133015_g1,c22684_g1,c215128_g1,c11962_g1,c319352_g1,c41091_g1,c161239_g1,c245559_g1,c191637_g1,c135726_g1,c196399_g1,c260571_g1,c383340_g1,c263986_g1,c126273_g1,c15131_g1,c36974_g1,c276944_g1,c108091_g1,c387302_g1,c40970_g1,c129698_g1,c124540_g1,c300317_g1,…
biological_process	GO:0015991 ATP hydrolysis coupled proton transport	466 out of 101103 genes, 0.5%	466 out of 101103 genes, 0.5%	1	c141120_g1,c102394_g1,c249338_g1,c195590_g1,c102393_g1,c135565_g1,c383497_g1,c63436_g1,c135567_g1,c348426_g1,c221838_g1,c167475_g1,c86875_g1,c96390_g1,c240681_g1,c12363_g1,c258194_g1,c367282_g1,c388530_g1,c247689_g1,c125657_g1,c98274_g1,c254023_g1,c96405_g1,c305990_g1,c343273_g1,c300941_g1,c279403_g1,c195586_g1,c198521_g1,c181411_g1,c63957_g1,c301137_g1,c198520_g1,c194213_g1,c14922_g1,c184856_g1,…
biological_process	GO:0032950 regulation of beta-glucan metabolic process	3 out of 101103 genes, 0.0%	3 out of 101103 genes, 0.0%	1	c180652_g1,c53274_g1,c268574_g1
biological_process	GO:0015697 quaternary ammonium group transport	2 out of 101103 genes, 0.0%	2 out of 101103 genes, 0.0%	1	c346161_g1,c344949_g1
molecular_function	GO:0008430 selenium binding	12 out of 101103 genes, 0.0%	12 out of 101103 genes, 0.0%	1	c47664_g1,c19063_g1,c203480_g1,c134768_g1,c55976_g1,c245972_g1,c174717_g1,c11932_g1,c303019_g1,c174709_g1,c285398_g1,c237460_g1
molecular_function	GO:0004420 hydroxymethylglutaryl-CoA reductase (NADPH) activity	51 out of 101103 genes, 0.1%	51 out of 101103 genes, 0.1%	1	c380131_g1,c291061_g1,c284371_g1,c162532_g1,c87079_g1,c157604_g1,c354236_g1,c140091_g1,c385106_g1,c248095_g1,c162534_g1,c4924_g1,c232299_g1,c157602_g1,c20067_g1,c352350_g1,c248091_g1,c18943_g1,c157601_g1,c157606_g1,c63925_g1,c55522_g1,c248090_g1,c87094_g1,c157603_g1,c353510_g1,c9690_g1,c75435_g1,c270151_g1,c248092_g1,c341698_g1,c52434_g1,c87083_g1,c157605_g1,c157607_g1,c162529_g1,c87078_g1,c35802…
cellular_component	GO:0005615 extracellular space	110 out of 101103 genes, 0.1%	110 out of 101103 genes, 0.1%	1	c60372_g1,c362191_g1,c66083_g1,c39163_g1,c85317_g1,c233091_g1,c180439_g1,c58639_g1,c48562_g1,c391385_g1,c6349_g1,c239349_g1,c12259_g1,c21181_g1,c220699_g1,c90834_g1,c224398_g1,c201104_g1,c108662_g1,c120358_g1,c97369_g1,c81456_g1,c207513_g1,c147561_g1,c34557_g1,c236551_g1,c110269_g1,c269599_g1,c241271_g1,c21837_g1,c11912_g1,c252653_g1,c90060_g1,c5634_g1,c345858_g1,c27005_g1,c156919_g1,c108661_g1,c…
biological_process	GO:0046482 para-aminobenzoic acid metabolic process	2 out of 101103 genes, 0.0%	2 out of 101103 genes, 0.0%	1	c251567_g1,c323555_g1
molecular_function	GO:0004582 dolichyl-phosphate beta-D-mannosyltransferase activity	2 out of 101103 genes, 0.0%	2 out of 101103 genes, 0.0%	1	c232681_g1,c29737_g1
biological_process	GO:0046949 fatty-acyl-CoA biosynthetic process	7 out of 101103 genes, 0.0%	7 out of 101103 genes, 0.0%	1	c318463_g1,c244863_g1,c362872_g1,c346815_g1,c6950_g1,c391910_g1,c156662_g1
molecular_function	GO:0102003 Delta8-sphingolipid desaturase activity	2 out of 101103 genes, 0.0%	2 out of 101103 genes, 0.0%	1	c89702_g1,c174042_g1
molecular_function	GO:0016724 oxidoreductase activity, oxidizing metal ions, oxygen as acceptor	14 out of 101103 genes, 0.0%	14 out of 101103 genes, 0.0%	1	c86194_g1,c6281_g1,c357613_g1,c342213_g1,c138756_g1,c233178_g1,c334952_g1,c139619_g1,c299642_g1,c337667_g1,c379200_g1,c372157_g1,c134737_g1,c65039_g1
molecular_function	GO:0033772 flavonoid 3',5'-hydroxylase activity	4 out of 101103 genes, 0.0%	4 out of 101103 genes, 0.0%	1	c242286_g1,c68037_g1,c161914_g1,c327393_g1
molecular_function	GO:0008239 dipeptidyl-peptidase activity	5 out of 101103 genes, 0.0%	5 out of 101103 genes, 0.0%	1	c395598_g1,c62586_g1,c338464_g1,c206573_g1,c152574_g1
biological_process	GO:0009142 nucleoside triphosphate biosynthetic process	796 out of 101103 genes, 0.8%	796 out of 101103 genes, 0.8%	1	c102393_g1,c210771_g1,c383497_g1,c310267_g1,c221838_g1,c180362_g1,c96158_g1,c275745_g1,c240681_g1,c180361_g1,c41151_g1,c309938_g1,c388530_g1,c247689_g1,c165632_g1,c125657_g1,c96405_g1,c246888_g1,c388891_g1,c330151_g1,c111493_g1,c303876_g1,c300941_g1,c183760_g1,c63957_g1,c194213_g1,c361087_g1,c85468_g1,c251673_g1,c336848_g1,c326460_g1,c201229_g1,c21798_g1,c214546_g1,c90241_g1,c154856_g1,c146023_g1…
molecular_function	GO:0004488 methylenetetrahydrofolate dehydrogenase (NADP+) activity	18 out of 101103 genes, 0.0%	18 out of 101103 genes, 0.0%	1	c147479_g1,c45103_g1,c32028_g1,c3338_g1,c318338_g1,c288738_g1,c358892_g1,c25057_g1,c257216_g1,c307875_g1,c345673_g1,c176897_g1,c93939_g1,c365828_g1,c6462_g1,c93918_g1,c158299_g1,c3337_g1
biological_process	GO:0006112 energy reserve metabolic process	107 out of 101103 genes, 0.1%	107 out of 101103 genes, 0.1%	1	c349255_g1,c118611_g1,c230702_g1,c44769_g1,c39015_g1,c359160_g1,c353328_g1,c316281_g1,c230698_g1,c347895_g1,c338446_g1,c388252_g1,c391312_g1,c311173_g1,c45021_g1,c307486_g1,c142965_g1,c65691_g1,c297460_g1,c256780_g1,c118607_g1,c202958_g1,c153712_g1,c1737_g1,c44770_g1,c243440_g1,c230701_g1,c315156_g1,c381274_g1,c302239_g1,c301055_g1,c155761_g1,c228336_g1,c286232_g1,c300266_g1,c393670_g1,c380178_g1…
biological_process	GO:0006538 glutamate catabolic process	5 out of 101103 genes, 0.0%	5 out of 101103 genes, 0.0%	1	c191496_g1,c132343_g1,c311048_g1,c29012_g1,c54712_g1
biological_process	GO:0051707 response to other organism	438 out of 101103 genes, 0.4%	438 out of 101103 genes, 0.4%	1	c79135_g1,c338458_g1,c323238_g1,c312847_g1,c129684_g1,c48363_g1,c195244_g1,c226937_g1,c222434_g1,c113867_g1,c122102_g1,c266546_g1,c292898_g1,c201880_g1,c134424_g1,c214291_g1,c39851_g1,c273579_g1,c235191_g1,c118482_g1,c118488_g1,c111196_g1,c300563_g1,c19492_g1,c95603_g1,c321708_g1,c74011_g1,c248205_g1,c81921_g1,c180451_g1,c207513_g1,c189611_g1,c118379_g1,c79659_g1,c106016_g1,c78991_g1,c319759_g1,c…
biological_process	GO:0008037 cell recognition	86 out of 101103 genes, 0.1%	86 out of 101103 genes, 0.1%	1	c210130_g1,c174720_g1,c174712_g1,c303571_g1,c221123_g1,c391258_g1,c342186_g1,c213983_g1,c379565_g1,c174938_g1,c301212_g1,c182995_g1,c47285_g1,c221120_g1,c297353_g1,c221008_g1,c85436_g1,c68759_g1,c301056_g1,c297787_g1,c213986_g1,c388910_g1,c221119_g1,c15781_g1,c66883_g1,c174713_g1,c12467_g1,c174936_g1,c221112_g1,c215045_g1,c348536_g1,c178072_g1,c254774_g1,c377337_g1,c221118_g1,c104437_g1,c299389_g…
cellular_component	GO:0045240 dihydrolipoyl dehydrogenase complex	49 out of 101103 genes, 0.0%	49 out of 101103 genes, 0.0%	1	c71495_g1,c11764_g1,c293526_g1,c284962_g1,c12350_g1,c93845_g1,c81346_g1,c70988_g1,c255634_g1,c255636_g1,c115509_g1,c39754_g1,c94889_g1,c213317_g1,c165475_g1,c196684_g1,c81347_g1,c91065_g1,c51075_g1,c208983_g1,c208982_g1,c292366_g1,c61313_g1,c15180_g1,c11494_g1,c196685_g1,c241408_g1,c8168_g1,c61314_g1,c179519_g1,c5979_g1,c207109_g1,c342873_g1,c70987_g1,c119739_g1,c27207_g1,c64394_g1,c71437_g1,c196…
biological_process	GO:0051340 regulation of ligase activity	6 out of 101103 genes, 0.0%	6 out of 101103 genes, 0.0%	1	c361491_g1,c226732_g1,c226730_g1,c226731_g1,c218899_g1,c340109_g1
molecular_function	GO:0052592 oxidoreductase activity, acting on CH or CH2 groups, with an iron-sulfur protein as acceptor	21 out of 101103 genes, 0.0%	21 out of 101103 genes, 0.0%	1	c66174_g1,c307745_g1,c185358_g1,c162793_g1,c185352_g1,c185348_g1,c182443_g1,c134424_g1,c50572_g1,c366736_g1,c261874_g1,c55509_g1,c289322_g1,c286559_g1,c300563_g1,c185355_g1,c22416_g1,c163677_g1,c211841_g1,c284100_g1,c284979_g1
molecular_function	GO:0046509 1,2-diacylglycerol 3-beta-galactosyltransferase activity	3 out of 101103 genes, 0.0%	3 out of 101103 genes, 0.0%	1	c280478_g1,c128602_g1,c267960_g1
biological_process	GO:0055080 cation homeostasis	250 out of 101103 genes, 0.2%	250 out of 101103 genes, 0.2%	1	c6281_g1,c251410_g1,c185814_g1,c77039_g1,c392343_g1,c118236_g1,c63436_g1,c171712_g1,c9860_g1,c332887_g1,c258669_g1,c167475_g1,c91945_g1,c33462_g1,c236084_g1,c376648_g1,c258206_g1,c207219_g1,c336813_g1,c175250_g1,c36017_g1,c143217_g1,c24841_g1,c107804_g1,c352968_g1,c271203_g1,c309938_g1,c299972_g1,c36674_g1,c200816_g1,c31838_g1,c180803_g1,c112084_g1,c339656_g1,c134737_g1,c230701_g1,c303876_g1,c183…
cellular_component	GO:0009316 3-isopropylmalate dehydratase complex	13 out of 101103 genes, 0.0%	13 out of 101103 genes, 0.0%	1	c35687_g1,c281725_g1,c286381_g1,c202026_g1,c130201_g1,c252802_g1,c202025_g1,c137037_g1,c216103_g1,c145856_g1,c265850_g1,c26047_g1,c192579_g1
biological_process	GO:0009895 negative regulation of catabolic process	20 out of 101103 genes, 0.0%	20 out of 101103 genes, 0.0%	1	c6626_g1,c294632_g1,c170629_g1,c351720_g1,c24189_g1,c211806_g1,c98827_g1,c6627_g1,c246204_g1,c392620_g1,c246203_g1,c128257_g1,c91457_g1,c167382_g1,c23855_g1,c148469_g1,c63954_g1,c51800_g1,c189579_g1,c246202_g1
biological_process	GO:0010647 positive regulation of cell communication	56 out of 101103 genes, 0.1%	56 out of 101103 genes, 0.1%	1	c259408_g1,c223076_g1,c308628_g1,c281315_g1,c256172_g1,c226025_g1,c161530_g1,c300367_g1,c381534_g1,c2911_g1,c246079_g1,c278611_g1,c394915_g1,c320506_g1,c144431_g1,c208315_g1,c91122_g1,c77552_g1,c334761_g1,c200816_g1,c268580_g1,c54676_g1,c53436_g1,c302458_g1,c112084_g1,c385115_g1,c223078_g1,c309966_g1,c44093_g1,c360571_g1,c162218_g1,c127699_g1,c20956_g1,c59380_g1,c385956_g1,c387913_g1,c364084_g1,c…
cellular_component	GO:0097545 axonemal outer doublet	2 out of 101103 genes, 0.0%	2 out of 101103 genes, 0.0%	1	c228777_g1,c228778_g1
cellular_component	GO:0098573 intrinsic component of mitochondrial membrane	44 out of 101103 genes, 0.0%	44 out of 101103 genes, 0.0%	1	c308247_g1,c384394_g1,c267718_g1,c203550_g1,c140041_g1,c66454_g1,c171295_g1,c162796_g1,c81693_g1,c52990_g1,c336392_g1,c245415_g1,c196726_g1,c14204_g1,c39557_g1,c251455_g1,c393831_g1,c75978_g1,c287910_g1,c287754_g1,c139723_g1,c165814_g1,c395046_g1,c326361_g1,c107900_g1,c377824_g1,c20923_g1,c311098_g1,c101040_g1,c139326_g1,c297859_g1,c287172_g1,c53062_g1,c140044_g1,c35120_g1,c64494_g1,c144078_g1,c1…
molecular_function	GO:0015035 protein disulfide oxidoreductase activity	267 out of 101103 genes, 0.3%	267 out of 101103 genes, 0.3%	1	c332130_g1,c94971_g1,c452_g1,c317578_g1,c66901_g1,c195499_g1,c71885_g1,c195531_g1,c90824_g1,c11504_g1,c133829_g1,c90386_g1,c90369_g1,c277821_g1,c90366_g1,c321968_g1,c78115_g1,c200816_g1,c66562_g1,c299462_g1,c22746_g1,c194667_g1,c78143_g1,c114039_g1,c78144_g1,c203503_g1,c84548_g1,c334012_g1,c90378_g1,c55175_g1,c224229_g1,c22080_g1,c84305_g1,c123904_g1,c133784_g1,c127694_g1,c390711_g1,c293051_g1,c2…
biological_process	GO:0097502 mannosylation	18 out of 101103 genes, 0.0%	18 out of 101103 genes, 0.0%	1	c80997_g1,c97355_g1,c232681_g1,c256655_g1,c167274_g1,c127238_g1,c207689_g1,c279300_g1,c46421_g1,c271344_g1,c267606_g1,c271471_g1,c395369_g1,c364629_g1,c74780_g1,c19286_g1,c11619_g1,c181811_g1
molecular_function	GO:0004749 ribose phosphate diphosphokinase activity	11 out of 101103 genes, 0.0%	11 out of 101103 genes, 0.0%	1	c13314_g1,c55625_g1,c58407_g1,c330212_g1,c73810_g1,c382644_g1,c55624_g1,c23036_g1,c326648_g1,c45081_g1,c194857_g1
molecular_function	GO:0001228 transcriptional activator activity, RNA polymerase II transcription regulatory region sequence-specific binding	36 out of 101103 genes, 0.0%	36 out of 101103 genes, 0.0%	1	c100159_g1,c165491_g1,c359015_g1,c170773_g1,c286534_g1,c261582_g1,c123429_g1,c23978_g1,c141874_g1,c229743_g1,c356310_g1,c261660_g1,c343189_g1,c286712_g1,c158208_g1,c31458_g1,c161410_g1,c12509_g1,c100156_g1,c12088_g1,c376373_g1,c310260_g1,c302260_g1,c395100_g1,c334578_g1,c283004_g1,c189007_g1,c78559_g1,c36783_g1,c359388_g1,c189003_g1,c312182_g1,c345988_g1,c315763_g1,c383111_g1,c314507_g1
biological_process	GO:0010343 singlet oxygen-mediated programmed cell death	5 out of 101103 genes, 0.0%	5 out of 101103 genes, 0.0%	1	c118736_g1,c280813_g1,c272051_g1,c303852_g1,c246485_g1
biological_process	GO:0000494 box C/D snoRNA 3'-end processing	18 out of 101103 genes, 0.0%	18 out of 101103 genes, 0.0%	1	c49343_g1,c49422_g1,c211866_g1,c349337_g1,c150049_g1,c211871_g1,c45825_g1,c36760_g1,c150048_g1,c99070_g1,c211865_g1,c45391_g1,c293483_g1,c211867_g1,c211868_g1,c150045_g1,c268845_g1,c3707_g1
molecular_function	GO:0005254 chloride channel activity	13 out of 101103 genes, 0.0%	13 out of 101103 genes, 0.0%	1	c315472_g1,c30013_g1,c397077_g1,c306754_g1,c274618_g1,c345076_g1,c331113_g1,c351908_g1,c45651_g1,c369161_g1,c99461_g1,c108115_g1,c300761_g1
biological_process	GO:1902749 regulation of cell cycle G2/M phase transition	9 out of 101103 genes, 0.0%	9 out of 101103 genes, 0.0%	1	c77071_g1,c356853_g1,c91520_g1,c88594_g1,c233448_g1,c387892_g1,c346614_g1,c3522_g1,c48387_g1
cellular_component	GO:0009514 glyoxysome	28 out of 101103 genes, 0.0%	28 out of 101103 genes, 0.0%	1	c65730_g1,c203790_g1,c121910_g1,c112782_g1,c335814_g1,c342909_g1,c263032_g1,c295570_g1,c278611_g1,c112785_g1,c100475_g1,c112781_g1,c172794_g1,c7400_g1,c76673_g1,c158049_g1,c233522_g1,c41234_g1,c212588_g1,c125478_g1,c234244_g1,c89063_g1,c72432_g1,c56030_g1,c26477_g1,c106753_g1,c67877_g1,c121566_g1
biological_process	GO:0016117 carotenoid biosynthetic process	38 out of 101103 genes, 0.0%	38 out of 101103 genes, 0.0%	1	c74948_g1,c234727_g1,c234730_g1,c340645_g1,c261632_g1,c350241_g1,c4556_g1,c396437_g1,c19735_g1,c364159_g1,c356031_g1,c130176_g1,c348436_g1,c303345_g1,c19736_g1,c359174_g1,c374600_g1,c299859_g1,c348396_g1,c72905_g1,c206572_g1,c343497_g1,c352971_g1,c334010_g1,c319841_g1,c378057_g1,c124974_g1,c214244_g1,c275369_g1,c226862_g1,c394897_g1,c304065_g1,c222123_g1,c338103_g1,c342581_g1,c119369_g1,c378196_g…
biological_process	GO:0006818 hydrogen transport	1302 out of 101103 genes, 1.3%	1302 out of 101103 genes, 1.3%	1	c41632_g1,c383497_g1,c232170_g1,c167475_g1,c240681_g1,c243558_g1,c12363_g1,c143763_g1,c388530_g1,c247689_g1,c125657_g1,c98274_g1,c388891_g1,c305990_g1,c343273_g1,c183760_g1,c11631_g1,c361087_g1,c178703_g1,c184856_g1,c85468_g1,c336848_g1,c326460_g1,c214546_g1,c299372_g1,c24991_g1,c146023_g1,c310105_g1,c113707_g1,c169448_g1,c87469_g1,c40797_g1,c14772_g1,c225785_g1,c202093_g1,c287752_g1,c337052_g1,c…
cellular_component	GO:0005746 mitochondrial respiratory chain	217 out of 101103 genes, 0.2%	217 out of 101103 genes, 0.2%	1	c299155_g1,c116263_g1,c95872_g1,c60738_g1,c242803_g1,c220967_g1,c142137_g1,c267625_g1,c227645_g1,c219732_g1,c63681_g1,c36205_g1,c363060_g1,c10479_g1,c68719_g1,c36204_g1,c154650_g1,c63555_g1,c301275_g1,c97790_g1,c36203_g1,c329192_g1,c28250_g1,c271710_g1,c270871_g1,c366956_g1,c227707_g1,c155086_g1,c11631_g1,c198938_g1,c81007_g1,c306403_g1,c218097_g1,c124591_g1,c131513_g1,c12336_g1,c286320_g1,c25959…
molecular_function	GO:0016840 carbon-nitrogen lyase activity	213 out of 101103 genes, 0.2%	213 out of 101103 genes, 0.2%	1	c269577_g1,c259228_g1,c223228_g1,c206125_g1,c145173_g1,c208118_g1,c336121_g1,c248662_g1,c213151_g1,c111569_g1,c133363_g1,c200008_g1,c17080_g1,c111563_g1,c254159_g1,c341030_g1,c375714_g1,c367968_g1,c185972_g1,c204257_g1,c111575_g1,c267986_g1,c160665_g1,c106379_g1,c210776_g1,c259222_g1,c200016_g1,c185973_g1,c102912_g1,c54329_g1,c115685_g1,c111580_g1,c38461_g1,c193469_g1,c105725_g1,c45794_g1,c104452…
molecular_function	GO:0010356 homogentisate geranylgeranyltransferase activity	4 out of 101103 genes, 0.0%	4 out of 101103 genes, 0.0%	1	c396437_g1,c359174_g1,c319841_g1,c352971_g1
molecular_function	GO:0015215 nucleotide transmembrane transporter activity	51 out of 101103 genes, 0.1%	51 out of 101103 genes, 0.1%	1	c305253_g1,c243562_g1,c357945_g1,c354149_g1,c365503_g1,c359017_g1,c365268_g1,c250757_g1,c194700_g1,c107558_g1,c194699_g1,c128642_g1,c251186_g1,c57789_g1,c332925_g1,c250762_g1,c194697_g1,c210753_g1,c232462_g1,c164287_g1,c392264_g1,c314594_g1,c256298_g1,c373708_g1,c342125_g1,c31037_g1,c250763_g1,c79951_g1,c194691_g1,c321192_g1,c42076_g1,c194692_g1,c69210_g1,c164283_g1,c133527_g1,c64995_g1,c319168_g…
biological_process	GO:1901565 organonitrogen compound catabolic process	667 out of 101103 genes, 0.7%	667 out of 101103 genes, 0.7%	1	c18750_g1,c306951_g1,c199490_g1,c240385_g1,c21141_g1,c89813_g1,c75139_g1,c171455_g1,c180451_g1,c245872_g1,c83539_g1,c132339_g1,c265567_g1,c107570_g1,c200016_g1,c171457_g1,c115685_g1,c359857_g1,c98117_g1,c288857_g1,c6897_g1,c177833_g1,c383631_g1,c282991_g1,c334795_g1,c166753_g1,c18740_g1,c359248_g1,c247239_g1,c145284_g1,c110284_g1,c37052_g1,c298959_g1,c228800_g1,c151840_g1,c320062_g1,c311048_g1,c8…
cellular_component	GO:0035101 FACT complex	4 out of 101103 genes, 0.0%	4 out of 101103 genes, 0.0%	1	c79720_g1,c85967_g1,c48518_g1,c32688_g1
biological_process	GO:1901527 abscisic acid-activated signaling pathway involved in stomatal movement	2 out of 101103 genes, 0.0%	2 out of 101103 genes, 0.0%	1	c388499_g1,c138447_g1
biological_process	GO:0000380 alternative mRNA splicing, via spliceosome	3 out of 101103 genes, 0.0%	3 out of 101103 genes, 0.0%	1	c222123_g1,c374600_g1,c222103_g1
biological_process	GO:0002684 positive regulation of immune system process	26 out of 101103 genes, 0.0%	26 out of 101103 genes, 0.0%	1	c79135_g1,c312847_g1,c304843_g1,c10478_g1,c29284_g1,c137902_g1,c52175_g1,c11709_g1,c83607_g1,c145603_g1,c79129_g1,c244196_g1,c112420_g1,c58278_g1,c237948_g1,c312257_g1,c18732_g1,c79134_g1,c272051_g1,c19492_g1,c42891_g1,c79132_g1,c333387_g1,c298520_g1,c332446_g1,c363964_g1
molecular_function	GO:0015369 calcium:proton antiporter activity	36 out of 101103 genes, 0.0%	36 out of 101103 genes, 0.0%	1	c101695_g1,c172681_g1,c345233_g1,c344804_g1,c328010_g1,c172683_g1,c393620_g1,c221121_g1,c6982_g1,c172682_g1,c354602_g1,c168716_g1,c260598_g1,c299817_g1,c322626_g1,c163487_g1,c17328_g1,c320780_g1,c381401_g1,c315981_g1,c64496_g1,c332781_g1,c79095_g1,c260610_g1,c389065_g1,c396990_g1,c172684_g1,c315937_g1,c59899_g1,c229157_g1,c156233_g1,c325070_g1,c320866_g1,c172685_g1,c213951_g1,c241442_g1
biological_process	GO:0042384 cilium assembly	33 out of 101103 genes, 0.0%	33 out of 101103 genes, 0.0%	1	c212391_g1,c281852_g1,c181636_g1,c93490_g1,c130067_g1,c66382_g1,c7630_g1,c108041_g1,c137160_g1,c252873_g1,c66383_g1,c228777_g1,c288647_g1,c228778_g1,c13667_g1,c188366_g1,c52260_g1,c230820_g1,c133612_g1,c5203_g1,c35882_g1,c37705_g1,c245990_g1,c289452_g1,c283158_g1,c281228_g1,c49680_g1,c191450_g1,c270265_g1,c35881_g1,c52259_g1,c246179_g1,c218732_g1
cellular_component	GO:0031519 PcG protein complex	8 out of 101103 genes, 0.0%	8 out of 101103 genes, 0.0%	1	c25518_g1,c8619_g1,c23018_g1,c330224_g1,c23019_g1,c304981_g1,c330208_g1,c350462_g1
biological_process	GO:0052573 UDP-D-galactose metabolic process	2 out of 101103 genes, 0.0%	2 out of 101103 genes, 0.0%	1	c347024_g1,c218271_g1
biological_process	GO:0009309 amine biosynthetic process	177 out of 101103 genes, 0.2%	177 out of 101103 genes, 0.2%	1	c79018_g1,c241909_g1,c208027_g1,c302669_g1,c291673_g1,c177807_g1,c369860_g1,c242867_g1,c381137_g1,c320957_g1,c183062_g1,c258142_g1,c5826_g1,c141637_g1,c260123_g1,c140817_g1,c101863_g1,c178951_g1,c280027_g1,c104120_g1,c374438_g1,c241908_g1,c76671_g1,c140351_g1,c363208_g1,c17499_g1,c161256_g1,c315729_g1,c45295_g1,c270273_g1,c338357_g1,c327074_g1,c375667_g1,c200915_g1,c355895_g1,c56326_g1,c274876_g1…
molecular_function	GO:0015018 galactosylgalactosylxylosylprotein 3-beta-glucuronosyltransferase activity	8 out of 101103 genes, 0.0%	8 out of 101103 genes, 0.0%	1	c351538_g1,c138326_g1,c179773_g1,c304195_g1,c24413_g1,c138323_g1,c305251_g1,c228447_g1
molecular_function	GO:0004322 ferroxidase activity	14 out of 101103 genes, 0.0%	14 out of 101103 genes, 0.0%	1	c86194_g1,c6281_g1,c357613_g1,c342213_g1,c138756_g1,c233178_g1,c334952_g1,c139619_g1,c299642_g1,c337667_g1,c379200_g1,c372157_g1,c134737_g1,c65039_g1
molecular_function	GO:0015927 trehalase activity	7 out of 101103 genes, 0.0%	7 out of 101103 genes, 0.0%	1	c391606_g1,c83467_g1,c83465_g1,c83466_g1,c9071_g1,c9070_g1,c315633_g1
biological_process	GO:0090487 secondary metabolite catabolic process	24 out of 101103 genes, 0.0%	24 out of 101103 genes, 0.0%	1	c297360_g1,c12986_g1,c259895_g1,c259900_g1,c295565_g1,c291006_g1,c228949_g1,c199975_g1,c315931_g1,c259897_g1,c18712_g1,c259903_g1,c126715_g1,c65968_g1,c362328_g1,c376941_g1,c393545_g1,c333104_g1,c259898_g1,c259899_g1,c33538_g1,c243166_g1,c364502_g1,c296611_g1
biological_process	GO:0002184 cytoplasmic translational termination	7 out of 101103 genes, 0.0%	7 out of 101103 genes, 0.0%	1	c320592_g1,c297068_g1,c334167_g1,c244609_g1,c200772_g1,c376838_g1,c321569_g1
biological_process	GO:0060627 regulation of vesicle-mediated transport	25 out of 101103 genes, 0.0%	25 out of 101103 genes, 0.0%	1	c298344_g1,c38773_g1,c12175_g1,c388449_g1,c336533_g1,c388934_g1,c364949_g1,c247328_g1,c56366_g1,c246316_g1,c223922_g1,c12176_g1,c238930_g1,c38659_g1,c202355_g1,c23953_g1,c273905_g1,c329938_g1,c363700_g1,c349880_g1,c375117_g1,c361764_g1,c330279_g1,c344089_g1,c238237_g1
biological_process	GO:0042181 ketone biosynthetic process	63 out of 101103 genes, 0.1%	63 out of 101103 genes, 0.1%	1	c57871_g1,c170573_g1,c299792_g1,c267718_g1,c140041_g1,c70632_g1,c57870_g1,c11805_g1,c102989_g1,c10580_g1,c196726_g1,c142418_g1,c156107_g1,c57872_g1,c352033_g1,c350914_g1,c304106_g1,c122961_g1,c395046_g1,c343114_g1,c311154_g1,c23237_g1,c396437_g1,c299753_g1,c122962_g1,c92_g1,c298450_g1,c10788_g1,c138832_g1,c389443_g1,c170571_g1,c122963_g1,c20099_g1,c332516_g1,c158313_g1,c231365_g1,c297859_g1,c8547…
biological_process	GO:0030201 heparan sulfate proteoglycan metabolic process	17 out of 101103 genes, 0.0%	17 out of 101103 genes, 0.0%	1	c196945_g1,c146763_g1,c243049_g1,c245315_g1,c368670_g1,c22174_g1,c173154_g1,c393885_g1,c173149_g1,c20847_g1,c245316_g1,c347308_g1,c321931_g1,c321852_g1,c393359_g1,c349164_g1,c299727_g1
cellular_component	GO:0030904 retromer complex	21 out of 101103 genes, 0.0%	21 out of 101103 genes, 0.0%	1	c89721_g1,c353719_g1,c21690_g1,c196682_g1,c261610_g1,c82501_g1,c346248_g1,c320173_g1,c82504_g1,c74445_g1,c213487_g1,c379587_g1,c82502_g1,c300369_g1,c261611_g1,c231306_g1,c82503_g1,c362252_g1,c139271_g1,c326562_g1,c298382_g1
molecular_function	GO:0018826 methionine gamma-lyase activity	5 out of 101103 genes, 0.0%	5 out of 101103 genes, 0.0%	1	c288141_g1,c7191_g1,c265439_g1,c246250_g1,c117746_g1
molecular_function	GO:0016538 cyclin-dependent protein serine/threonine kinase regulator activity	17 out of 101103 genes, 0.0%	17 out of 101103 genes, 0.0%	1	c212379_g1,c121679_g1,c364654_g1,c228393_g1,c212380_g1,c50368_g1,c360715_g1,c55842_g1,c330956_g1,c288639_g1,c179750_g1,c98568_g1,c393283_g1,c285889_g1,c17856_g1,c373009_g1,c353265_g1
biological_process	GO:0048208 COPII vesicle coating	3 out of 101103 genes, 0.0%	3 out of 101103 genes, 0.0%	1	c383299_g1,c144409_g1,c263982_g1
biological_process	GO:0097659 nucleic acid-templated transcription	1088 out of 101103 genes, 1.1%	1088 out of 101103 genes, 1.1%	1	c55568_g1,c351496_g1,c175770_g1,c25239_g1,c388255_g1,c296025_g1,c372644_g1,c95159_g1,c350464_g1,c113521_g1,c90046_g1,c257665_g1,c316507_g1,c27828_g1,c294086_g1,c328136_g1,c22240_g1,c12039_g1,c329903_g1,c134637_g1,c170050_g1,c94249_g1,c202118_g1,c259673_g1,c124464_g1,c267983_g1,c364237_g1,c334578_g1,c305836_g1,c221630_g1,c80550_g1,c372261_g1,c193971_g1,c347584_g1,c199578_g1,c221256_g1,c84161_g1,c1…
cellular_component	GO:0031306 intrinsic component of mitochondrial outer membrane	11 out of 101103 genes, 0.0%	11 out of 101103 genes, 0.0%	1	c308247_g1,c135754_g1,c384394_g1,c320089_g1,c326361_g1,c124510_g1,c81693_g1,c377824_g1,c336392_g1,c287172_g1,c311098_g1
biological_process	GO:0035337 fatty-acyl-CoA metabolic process	20 out of 101103 genes, 0.0%	20 out of 101103 genes, 0.0%	1	c18750_g1,c362872_g1,c144527_g1,c61922_g1,c95132_g1,c6950_g1,c318463_g1,c347277_g1,c289977_g1,c346815_g1,c391910_g1,c156662_g1,c269406_g1,c72055_g1,c99357_g1,c33218_g1,c61923_g1,c244863_g1,c185338_g1,c33217_g1
biological_process	GO:0042398 cellular modified amino acid biosynthetic process	290 out of 101103 genes, 0.3%	290 out of 101103 genes, 0.3%	1	c396447_g1,c146131_g1,c178690_g1,c178678_g1,c217117_g1,c154501_g1,c89496_g1,c211071_g1,c4244_g1,c345673_g1,c307792_g1,c209662_g1,c367786_g1,c255082_g1,c328269_g1,c364582_g1,c209663_g1,c57161_g1,c55887_g1,c162149_g1,c153979_g1,c162147_g1,c144605_g1,c20872_g1,c161512_g1,c158707_g1,c39517_g1,c217115_g1,c16060_g1,c178689_g1,c374946_g1,c209661_g1,c288738_g1,c387591_g1,c161486_g1,c128338_g1,c267603_g1,…
molecular_function	GO:0052832 inositol monophosphate 3-phosphatase activity	3 out of 101103 genes, 0.0%	3 out of 101103 genes, 0.0%	1	c182479_g1,c161003_g1,c350102_g1
molecular_function	GO:0016413 O-acetyltransferase activity	48 out of 101103 genes, 0.0%	48 out of 101103 genes, 0.0%	1	c246402_g1,c311753_g1,c188305_g1,c389488_g1,c78759_g1,c282273_g1,c261588_g1,c89970_g1,c121257_g1,c36545_g1,c392006_g1,c295656_g1,c392029_g1,c126410_g1,c220322_g1,c299338_g1,c160250_g1,c337439_g1,c160263_g1,c258462_g1,c296662_g1,c148765_g1,c288634_g1,c376947_g1,c371170_g1,c294723_g1,c316866_g1,c65193_g1,c160261_g1,c200148_g1,c258466_g1,c12825_g1,c104855_g1,c14605_g1,c390470_g1,c235227_g1,c392483_g…
cellular_component	GO:0032155 cell division site part	3 out of 101103 genes, 0.0%	3 out of 101103 genes, 0.0%	1	c390192_g1,c152348_g1,c331491_g1
biological_process	GO:0032204 regulation of telomere maintenance	2 out of 101103 genes, 0.0%	2 out of 101103 genes, 0.0%	1	c268991_g1,c227842_g1
biological_process	GO:0010387 COP9 signalosome assembly	9 out of 101103 genes, 0.0%	9 out of 101103 genes, 0.0%	1	c122605_g1,c316496_g1,c34806_g1,c219493_g1,c233448_g1,c122604_g1,c343637_g1,c48387_g1,c152440_g1
molecular_function	GO:0016847 1-aminocyclopropane-1-carboxylate synthase activity	11 out of 101103 genes, 0.0%	11 out of 101103 genes, 0.0%	1	c79228_g1,c186358_g1,c176575_g1,c45545_g1,c79247_g1,c79235_g1,c79236_g1,c33328_g1,c200332_g1,c220667_g1,c79242_g1
cellular_component	GO:0005785 signal recognition particle receptor complex	17 out of 101103 genes, 0.0%	17 out of 101103 genes, 0.0%	1	c255529_g1,c112157_g1,c118726_g1,c22637_g1,c340460_g1,c86565_g1,c138819_g1,c308016_g1,c290368_g1,c192466_g1,c62342_g1,c63609_g1,c159256_g1,c192465_g1,c138818_g1,c22639_g1,c22638_g1
biological_process	GO:0071139 resolution of recombination intermediates	34 out of 101103 genes, 0.0%	34 out of 101103 genes, 0.0%	1	c331846_g1,c143868_g1,c389156_g1,c359171_g1,c310715_g1,c336261_g1,c149648_g1,c343099_g1,c359753_g1,c134320_g1,c315106_g1,c382780_g1,c339685_g1,c375634_g1,c149888_g1,c149879_g1,c386871_g1,c355777_g1,c337262_g1,c389329_g1,c310908_g1,c344168_g1,c143863_g1,c364625_g1,c327257_g1,c347677_g1,c391916_g1,c336737_g1,c391448_g1,c335584_g1,c335660_g1,c315675_g1,c367019_g1,c327514_g1
cellular_component	GO:0055028 cortical microtubule	12 out of 101103 genes, 0.0%	12 out of 101103 genes, 0.0%	1	c13850_g1,c244168_g1,c68084_g1,c99346_g1,c114769_g1,c268477_g1,c236749_g1,c99074_g1,c293723_g1,c54158_g1,c72415_g1,c59008_g1
molecular_function	GO:0032135 DNA insertion or deletion binding	2 out of 101103 genes, 0.0%	2 out of 101103 genes, 0.0%	1	c305327_g1,c324452_g1
biological_process	GO:0072595 maintenance of protein localization in organelle	22 out of 101103 genes, 0.0%	22 out of 101103 genes, 0.0%	1	c302759_g1,c159826_g1,c338460_g1,c106879_g1,c153211_g1,c231440_g1,c141636_g1,c141635_g1,c228300_g1,c314147_g1,c222149_g1,c288665_g1,c263874_g1,c263880_g1,c151713_g1,c232885_g1,c329992_g1,c63768_g1,c332002_g1,c260353_g1,c76993_g1,c228301_g1
biological_process	GO:0010636 positive regulation of mitochondrial fusion	2 out of 101103 genes, 0.0%	2 out of 101103 genes, 0.0%	1	c311968_g1,c45032_g1
biological_process	GO:0009683 indoleacetic acid metabolic process	7 out of 101103 genes, 0.0%	7 out of 101103 genes, 0.0%	1	c103003_g1,c369716_g1,c89786_g1,c377004_g1,c243471_g1,c79526_g1,c311708_g1
biological_process	GO:0009955 adaxial/abaxial pattern specification	9 out of 101103 genes, 0.0%	9 out of 101103 genes, 0.0%	1	c230708_g1,c178637_g1,c193325_g1,c88774_g1,c178639_g1,c206662_g1,c360915_g1,c387066_g1,c391410_g1
biological_process	GO:0006555 methionine metabolic process	198 out of 101103 genes, 0.2%	198 out of 101103 genes, 0.2%	1	c195219_g1,c263708_g1,c230571_g1,c114625_g1,c119148_g1,c185353_g1,c119155_g1,c195221_g1,c119154_g1,c230566_g1,c355562_g1,c100377_g1,c52739_g1,c375545_g1,c132232_g1,c208992_g1,c119160_g1,c352022_g1,c263714_g1,c256247_g1,c210970_g1,c216969_g1,c275098_g1,c185476_g1,c114626_g1,c384906_g1,c114617_g1,c288818_g1,c269852_g1,c230567_g1,c208995_g1,c140662_g1,c114623_g1,c132234_g1,c283243_g1,c228337_g1,c216…
biological_process	GO:0051347 positive regulation of transferase activity	62 out of 101103 genes, 0.1%	62 out of 101103 genes, 0.1%	1	c172398_g1,c259408_g1,c179650_g1,c150061_g1,c223076_g1,c29873_g1,c191329_g1,c179647_g1,c179638_g1,c161530_g1,c300367_g1,c14247_g1,c129087_g1,c381534_g1,c2911_g1,c246079_g1,c164127_g1,c194026_g1,c275762_g1,c394915_g1,c144431_g1,c117781_g1,c198456_g1,c330956_g1,c342665_g1,c393283_g1,c190905_g1,c156871_g1,c325153_g1,c54676_g1,c53436_g1,c302458_g1,c223078_g1,c309966_g1,c44093_g1,c360571_g1,c68483_g1,…
molecular_function	GO:0004838 L-tyrosine:2-oxoglutarate aminotransferase activity	10 out of 101103 genes, 0.0%	10 out of 101103 genes, 0.0%	1	c396544_g1,c337400_g1,c138623_g1,c387419_g1,c366518_g1,c332881_g1,c388695_g1,c320959_g1,c350716_g1,c306660_g1
biological_process	GO:0048564 photosystem I assembly	3 out of 101103 genes, 0.0%	3 out of 101103 genes, 0.0%	1	c345414_g1,c268551_g1,c388719_g1
biological_process	GO:0055088 lipid homeostasis	53 out of 101103 genes, 0.1%	53 out of 101103 genes, 0.1%	1	c357924_g1,c191957_g1,c73717_g1,c131731_g1,c40350_g1,c42605_g1,c40392_g1,c86121_g1,c276867_g1,c169043_g1,c99225_g1,c339688_g1,c11547_g1,c69137_g1,c36622_g1,c238632_g1,c56067_g1,c188651_g1,c33080_g1,c96572_g1,c53291_g1,c53695_g1,c142681_g1,c128696_g1,c365580_g1,c192164_g1,c52256_g1,c123410_g1,c86267_g1,c58090_g1,c231330_g1,c7356_g1,c177809_g1,c30495_g1,c149942_g1,c733_g1,c141851_g1,c14382_g1,c1921…
biological_process	GO:0006476 protein deacetylation	43 out of 101103 genes, 0.0%	43 out of 101103 genes, 0.0%	1	c224411_g1,c336679_g1,c212867_g1,c389168_g1,c281053_g1,c67927_g1,c58422_g1,c167393_g1,c345906_g1,c173125_g1,c62659_g1,c267299_g1,c224408_g1,c62660_g1,c107995_g1,c52708_g1,c67470_g1,c273895_g1,c102111_g1,c71869_g1,c6144_g1,c212748_g1,c51606_g1,c214207_g1,c88436_g1,c70711_g1,c23250_g1,c334789_g1,c4436_g1,c291382_g1,c19056_g1,c232895_g1,c191405_g1,c126668_g1,c361039_g1,c75701_g1,c224410_g1,c52707_g1…
cellular_component	GO:0019773 proteasome core complex, alpha-subunit complex	115 out of 101103 genes, 0.1%	115 out of 101103 genes, 0.1%	1	c18853_g1,c9184_g1,c214008_g1,c145802_g1,c149892_g1,c332494_g1,c246742_g1,c352737_g1,c182812_g1,c155670_g1,c275075_g1,c102783_g1,c14323_g1,c152751_g1,c96187_g1,c191003_g1,c24276_g1,c19082_g1,c93233_g1,c240182_g1,c307803_g1,c149306_g1,c1599_g1,c148179_g1,c86452_g1,c246371_g1,c24426_g1,c154235_g1,c67929_g1,c246902_g1,c246373_g1,c149307_g1,c198669_g1,c152846_g1,c34901_g1,c15600_g1,c347823_g1,c183547…
biological_process	GO:0044088 regulation of vacuole organization	2 out of 101103 genes, 0.0%	2 out of 101103 genes, 0.0%	1	c38659_g1,c382064_g1
biological_process	GO:0009179 purine ribonucleoside diphosphate metabolic process	633 out of 101103 genes, 0.6%	633 out of 101103 genes, 0.6%	1	c97999_g1,c192975_g1,c192971_g1,c205969_g1,c266546_g1,c247802_g1,c275144_g1,c165325_g1,c35305_g1,c198027_g1,c375302_g1,c310717_g1,c214860_g1,c26170_g1,c216828_g1,c198020_g1,c362849_g1,c170870_g1,c248201_g1,c172480_g1,c142500_g1,c248510_g1,c285316_g1,c278754_g1,c99369_g1,c353405_g1,c234463_g1,c309245_g1,c300327_g1,c247798_g1,c345645_g1,c192978_g1,c87395_g1,c262863_g1,c233027_g1,c225679_g1,c192980_…
biological_process	GO:0032507 maintenance of protein location in cell	31 out of 101103 genes, 0.0%	31 out of 101103 genes, 0.0%	1	c302759_g1,c200351_g1,c159826_g1,c338460_g1,c106879_g1,c153211_g1,c231440_g1,c141636_g1,c141635_g1,c114532_g1,c200352_g1,c228300_g1,c314147_g1,c12255_g1,c222149_g1,c382396_g1,c288665_g1,c129497_g1,c263880_g1,c263874_g1,c232885_g1,c151713_g1,c329992_g1,c283203_g1,c129496_g1,c63768_g1,c332002_g1,c288692_g1,c260353_g1,c76993_g1,c228301_g1
molecular_function	GO:0005338 nucleotide-sugar transmembrane transporter activity	15 out of 101103 genes, 0.0%	15 out of 101103 genes, 0.0%	1	c79951_g1,c305253_g1,c357945_g1,c57789_g1,c354149_g1,c332925_g1,c388373_g1,c210753_g1,c133527_g1,c319168_g1,c314594_g1,c57790_g1,c256298_g1,c373708_g1,c342125_g1
biological_process	GO:0031346 positive regulation of cell projection organization	2 out of 101103 genes, 0.0%	2 out of 101103 genes, 0.0%	1	c228777_g1,c228778_g1
molecular_function	GO:0008235 metalloexopeptidase activity	81 out of 101103 genes, 0.1%	81 out of 101103 genes, 0.1%	1	c229472_g1,c208823_g1,c217997_g1,c278789_g1,c74120_g1,c247492_g1,c213582_g1,c199220_g1,c133112_g1,c305914_g1,c46349_g1,c181119_g1,c178489_g1,c59311_g1,c17288_g1,c168356_g1,c274673_g1,c55242_g1,c381214_g1,c363662_g1,c356451_g1,c38319_g1,c148585_g1,c40642_g1,c301818_g1,c178493_g1,c74121_g1,c298585_g1,c107845_g1,c46348_g1,c330507_g1,c189264_g1,c256466_g1,c227325_g1,c296000_g1,c396764_g1,c14882_g1,c2…
biological_process	GO:0043269 regulation of ion transport	61 out of 101103 genes, 0.1%	61 out of 101103 genes, 0.1%	1	c172853_g1,c162121_g1,c90632_g1,c397077_g1,c207277_g1,c6016_g1,c66736_g1,c351908_g1,c151515_g1,c394562_g1,c376788_g1,c195712_g1,c64526_g1,c264678_g1,c196698_g1,c316073_g1,c287952_g1,c315472_g1,c235886_g1,c228030_g1,c272051_g1,c24841_g1,c70981_g1,c274618_g1,c216208_g1,c195702_g1,c64777_g1,c396503_g1,c385853_g1,c331113_g1,c251604_g1,c377740_g1,c157013_g1,c114913_g1,c99461_g1,c126174_g1,c108115_g1,c…
biological_process	GO:0019953 sexual reproduction	35 out of 101103 genes, 0.0%	35 out of 101103 genes, 0.0%	1	c328589_g1,c305165_g1,c303666_g1,c242805_g1,c35536_g1,c365438_g1,c48888_g1,c393469_g1,c187131_g1,c244042_g1,c111769_g1,c155552_g1,c2620_g1,c153423_g1,c96895_g1,c245623_g1,c352924_g1,c298040_g1,c217000_g1,c13031_g1,c28065_g1,c186272_g1,c53550_g1,c25961_g1,c346201_g1,c202263_g1,c328651_g1,c372728_g1,c90437_g1,c268647_g1,c118290_g1,c283260_g1,c204971_g1,c390425_g1,c312342_g1
molecular_function	GO:0010309 acireductone dioxygenase [iron(II)-requiring] activity	22 out of 101103 genes, 0.0%	22 out of 101103 genes, 0.0%	1	c271054_g1,c384906_g1,c153855_g1,c118262_g1,c371056_g1,c26674_g1,c153867_g1,c153848_g1,c52739_g1,c237150_g1,c104976_g1,c153864_g1,c174636_g1,c363683_g1,c64598_g1,c395229_g1,c253745_g1,c16512_g1,c287973_g1,c64597_g1,c333613_g1,c174628_g1
cellular_component	GO:0030427 site of polarized growth	9 out of 101103 genes, 0.0%	9 out of 101103 genes, 0.0%	1	c382143_g1,c200270_g1,c302022_g1,c200274_g1,c334747_g1,c344977_g1,c306216_g1,c287920_g1,c119618_g1
biological_process	GO:0051272 positive regulation of cellular component movement	2 out of 101103 genes, 0.0%	2 out of 101103 genes, 0.0%	1	c228777_g1,c228778_g1
molecular_function	GO:0030594 neurotransmitter receptor activity	39 out of 101103 genes, 0.0%	39 out of 101103 genes, 0.0%	1	c305630_g1,c251137_g1,c50983_g1,c251135_g1,c73334_g1,c37321_g1,c157528_g1,c76687_g1,c72739_g1,c141835_g1,c357159_g1,c251133_g1,c76686_g1,c190460_g1,c50982_g1,c168920_g1,c149967_g1,c192107_g1,c73333_g1,c71713_g1,c106152_g1,c315292_g1,c232619_g1,c258884_g1,c275989_g1,c149968_g1,c394536_g1,c196939_g1,c28199_g1,c35724_g1,c336439_g1,c9760_g1,c11198_g1,c190459_g1,c369424_g1,c251136_g1,c99293_g1,c99313_…
biological_process	GO:0071482 cellular response to light stimulus	71 out of 101103 genes, 0.1%	71 out of 101103 genes, 0.1%	1	c235385_g1,c5493_g1,c334608_g1,c101648_g1,c8345_g1,c279575_g1,c67642_g1,c96158_g1,c311091_g1,c203980_g1,c251068_g1,c305715_g1,c101650_g1,c263768_g1,c40563_g1,c159995_g1,c7991_g1,c300326_g1,c258009_g1,c170205_g1,c228439_g1,c225490_g1,c378306_g1,c200265_g1,c345819_g1,c101651_g1,c369792_g1,c209166_g1,c177157_g1,c383172_g1,c39737_g1,c148255_g1,c251809_g1,c302083_g1,c395054_g1,c3171_g1,c341593_g1,c101…
molecular_function	GO:0004709 MAP kinase kinase kinase activity	18 out of 101103 genes, 0.0%	18 out of 101103 genes, 0.0%	1	c44093_g1,c223076_g1,c387913_g1,c161530_g1,c300367_g1,c381534_g1,c292036_g1,c246079_g1,c2911_g1,c394915_g1,c144431_g1,c297155_g1,c223079_g1,c54676_g1,c2912_g1,c53436_g1,c223078_g1,c88188_g1
biological_process	GO:0051336 regulation of hydrolase activity	291 out of 101103 genes, 0.3%	291 out of 101103 genes, 0.3%	1	c300779_g1,c383281_g1,c320994_g1,c100080_g1,c303540_g1,c248187_g1,c178575_g1,c225918_g1,c205419_g1,c160525_g1,c327526_g1,c271820_g1,c218029_g1,c197479_g1,c241959_g1,c298847_g1,c345991_g1,c361799_g1,c352173_g1,c93852_g1,c346296_g1,c119645_g1,c55982_g1,c237138_g1,c316959_g1,c136376_g1,c86293_g1,c238930_g1,c347799_g1,c178591_g1,c303000_g1,c238075_g1,c231673_g1,c120888_g1,c209135_g1,c13785_g1,c284688…
molecular_function	GO:0046624 sphingolipid transporter activity	2 out of 101103 genes, 0.0%	2 out of 101103 genes, 0.0%	1	c111508_g1,c334200_g1
cellular_component	GO:0009516 leucoplast	2 out of 101103 genes, 0.0%	2 out of 101103 genes, 0.0%	1	c75063_g1,c393950_g1
biological_process	GO:0048768 root hair cell tip growth	8 out of 101103 genes, 0.0%	8 out of 101103 genes, 0.0%	1	c160562_g1,c160567_g1,c388036_g1,c160560_g1,c317498_g1,c372832_g1,c160557_g1,c15079_g1
biological_process	GO:0022900 electron transport chain	471 out of 101103 genes, 0.5%	471 out of 101103 genes, 0.5%	1	c95872_g1,c326326_g1,c366763_g1,c228726_g1,c217787_g1,c13477_g1,c93714_g1,c302430_g1,c191854_g1,c359507_g1,c167469_g1,c90144_g1,c57310_g1,c175646_g1,c363060_g1,c303940_g1,c288595_g1,c36204_g1,c273472_g1,c217591_g1,c189025_g1,c64924_g1,c227707_g1,c155086_g1,c11631_g1,c373057_g1,c218576_g1,c198938_g1,c355261_g1,c64222_g1,c391151_g1,c185614_g1,c100447_g1,c332621_g1,c155084_g1,c12336_g1,c98072_g1,c37…
cellular_component	GO:0030677 ribonuclease P complex	12 out of 101103 genes, 0.0%	12 out of 101103 genes, 0.0%	1	c37627_g1,c300452_g1,c332623_g1,c34199_g1,c331046_g1,c104857_g1,c306852_g1,c34198_g1,c369074_g1,c34200_g1,c320225_g1,c175525_g1
biological_process	GO:0015996 chlorophyll catabolic process	31 out of 101103 genes, 0.0%	31 out of 101103 genes, 0.0%	1	c342938_g1,c9269_g1,c144460_g1,c335648_g1,c31128_g1,c9268_g1,c186834_g1,c144459_g1,c395222_g1,c384246_g1,c177833_g1,c219338_g1,c118604_g1,c352527_g1,c327203_g1,c98439_g1,c118612_g1,c181431_g1,c388872_g1,c369981_g1,c100212_g1,c14190_g1,c379596_g1,c228800_g1,c303511_g1,c275582_g1,c391426_g1,c309889_g1,c10788_g1,c144458_g1,c265567_g1
biological_process	GO:0006384 transcription initiation from RNA polymerase III promoter	4 out of 101103 genes, 0.0%	4 out of 101103 genes, 0.0%	1	c208664_g1,c320020_g1,c225983_g1,c208662_g1
biological_process	GO:0009638 phototropism	13 out of 101103 genes, 0.0%	13 out of 101103 genes, 0.0%	1	c335075_g1,c229277_g1,c316799_g1,c25450_g1,c108499_g1,c108500_g1,c272051_g1,c258009_g1,c128182_g1,c364826_g1,c86146_g1,c309718_g1,c116691_g1
biological_process	GO:0045003 double-strand break repair via synthesis-dependent strand annealing	11 out of 101103 genes, 0.0%	11 out of 101103 genes, 0.0%	1	c306975_g1,c209185_g1,c209189_g1,c292562_g1,c295053_g1,c169781_g1,c72491_g1,c88659_g1,c135806_g1,c209186_g1,c169780_g1
molecular_function	GO:0004014 adenosylmethionine decarboxylase activity	31 out of 101103 genes, 0.0%	31 out of 101103 genes, 0.0%	1	c16725_g1,c366887_g1,c140826_g1,c251655_g1,c17499_g1,c309618_g1,c242721_g1,c347229_g1,c120957_g1,c306767_g1,c140818_g1,c295634_g1,c24395_g1,c21349_g1,c200915_g1,c282302_g1,c194597_g1,c76383_g1,c233603_g1,c38400_g1,c298247_g1,c112633_g1,c393733_g1,c382919_g1,c296899_g1,c5826_g1,c76384_g1,c140817_g1,c75403_g1,c140833_g1,c292607_g1
biological_process	GO:0055129 L-proline biosynthetic process	8 out of 101103 genes, 0.0%	8 out of 101103 genes, 0.0%	1	c71945_g1,c302492_g1,c41325_g1,c238361_g1,c181194_g1,c181190_g1,c181183_g1,c181192_g1
biological_process	GO:0043248 proteasome assembly	29 out of 101103 genes, 0.0%	29 out of 101103 genes, 0.0%	1	c301940_g1,c207068_g1,c44578_g1,c373936_g1,c337344_g1,c17062_g1,c253422_g1,c109028_g1,c372556_g1,c63184_g1,c379416_g1,c257600_g1,c82824_g1,c115157_g1,c38610_g1,c396612_g1,c380817_g1,c90437_g1,c329302_g1,c115156_g1,c43797_g1,c232975_g1,c298488_g1,c257599_g1,c321785_g1,c170679_g1,c194595_g1,c190463_g1,c130621_g1
biological_process	GO:0045454 cell redox homeostasis	519 out of 101103 genes, 0.5%	519 out of 101103 genes, 0.5%	1	c393352_g1,c94971_g1,c317578_g1,c195499_g1,c71885_g1,c139869_g1,c133829_g1,c90386_g1,c90369_g1,c25915_g1,c277821_g1,c270396_g1,c374917_g1,c200816_g1,c66562_g1,c22746_g1,c194667_g1,c90378_g1,c224229_g1,c22080_g1,c84305_g1,c123904_g1,c127694_g1,c390711_g1,c78123_g1,c325508_g1,c104492_g1,c387115_g1,c142767_g1,c297927_g1,c51173_g1,c290253_g1,c318803_g1,c270899_g1,c366654_g1,c122114_g1,c331523_g1,c345…
biological_process	GO:0043067 regulation of programmed cell death	36 out of 101103 genes, 0.0%	36 out of 101103 genes, 0.0%	1	c222103_g1,c370911_g1,c281315_g1,c203838_g1,c318803_g1,c94313_g1,c321434_g1,c310904_g1,c60643_g1,c196561_g1,c394343_g1,c112491_g1,c129310_g1,c200573_g1,c112084_g1,c112492_g1,c78853_g1,c59304_g1,c49882_g1,c13149_g1,c277035_g1,c379952_g1,c126594_g1,c94474_g1,c112493_g1,c344937_g1,c362313_g1,c30573_g1,c84788_g1,c103850_g1,c17713_g1,c86478_g1,c387732_g1,c120684_g1,c216673_g1,c216674_g1
cellular_component	GO:0099512 supramolecular fiber	611 out of 101103 genes, 0.6%	611 out of 101103 genes, 0.6%	1	c88033_g1,c300130_g1,c86601_g1,c395491_g1,c172950_g1,c263904_g1,c303540_g1,c117781_g1,c41069_g1,c132320_g1,c374519_g1,c157565_g1,c139964_g1,c314175_g1,c91672_g1,c208061_g1,c91941_g1,c157560_g1,c136563_g1,c107500_g1,c55609_g1,c154235_g1,c393888_g1,c359094_g1,c340242_g1,c172959_g1,c199517_g1,c132985_g1,c220866_g1,c209760_g1,c332211_g1,c220870_g1,c132990_g1,c249445_g1,c270854_g1,c132994_g1,c381064_g…
cellular_component	GO:0030120 vesicle coat	153 out of 101103 genes, 0.2%	153 out of 101103 genes, 0.2%	1	c289504_g1,c167500_g1,c322659_g1,c311667_g1,c240730_g1,c66622_g1,c112251_g1,c170647_g1,c175933_g1,c18378_g1,c161236_g1,c203426_g1,c8160_g1,c349931_g1,c77617_g1,c25248_g1,c84114_g1,c293003_g1,c298040_g1,c259462_g1,c376_g1,c50024_g1,c60500_g1,c229775_g1,c998_g1,c57736_g1,c91325_g1,c77729_g1,c152383_g1,c312342_g1,c277441_g1,c147931_g1,c359400_g1,c88886_g1,c23569_g1,c145522_g1,c153229_g1,c97517_g1,c2…
biological_process	GO:0072523 purine-containing compound catabolic process	27 out of 101103 genes, 0.0%	27 out of 101103 genes, 0.0%	1	c189523_g1,c107829_g1,c359857_g1,c291826_g1,c256710_g1,c22044_g1,c372723_g1,c26150_g1,c156025_g1,c286287_g1,c5839_g1,c41398_g1,c117051_g1,c353899_g1,c291264_g1,c64584_g1,c332838_g1,c16490_g1,c52709_g1,c134111_g1,c331433_g1,c3011_g1,c238069_g1,c169794_g1,c265023_g1,c138642_g1,c257589_g1
biological_process	GO:0002940 tRNA N2-guanine methylation	5 out of 101103 genes, 0.0%	5 out of 101103 genes, 0.0%	1	c306785_g1,c136927_g1,c43162_g1,c21922_g1,c16365_g1
biological_process	GO:0016125 sterol metabolic process	57 out of 101103 genes, 0.1%	57 out of 101103 genes, 0.1%	1	c99834_g1,c291061_g1,c131964_g1,c99830_g1,c99835_g1,c131958_g1,c35478_g1,c116919_g1,c162532_g1,c335834_g1,c354236_g1,c339688_g1,c11547_g1,c68120_g1,c131966_g1,c221631_g1,c99836_g1,c293536_g1,c99832_g1,c95074_g1,c56067_g1,c162534_g1,c53291_g1,c133609_g1,c53695_g1,c297296_g1,c99837_g1,c48989_g1,c35119_g1,c192164_g1,c136665_g1,c194407_g1,c36392_g1,c263655_g1,c86267_g1,c353510_g1,c131961_g1,c99833_g1…
biological_process	GO:0051236 establishment of RNA localization	101 out of 101103 genes, 0.1%	101 out of 101103 genes, 0.1%	1	c312191_g1,c16669_g1,c258106_g1,c39154_g1,c173603_g1,c383869_g1,c98827_g1,c129661_g1,c35374_g1,c222920_g1,c173620_g1,c311369_g1,c173605_g1,c236432_g1,c173609_g1,c84433_g1,c11681_g1,c130660_g1,c56314_g1,c308682_g1,c236411_g1,c258092_g1,c174960_g1,c59874_g1,c173623_g1,c291354_g1,c139459_g1,c3711_g1,c38820_g1,c169606_g1,c207481_g1,c127484_g1,c52914_g1,c369818_g1,c363424_g1,c25895_g1,c343457_g1,c2581…
cellular_component	GO:0043564 Ku70:Ku80 complex	6 out of 101103 genes, 0.0%	6 out of 101103 genes, 0.0%	1	c343047_g1,c392208_g1,c338662_g1,c390786_g1,c332741_g1,c303020_g1
cellular_component	GO:0031974 membrane-enclosed lumen	1914 out of 101103 genes, 1.9%	1914 out of 101103 genes, 1.9%	1	c88980_g1,c295906_g1,c357284_g1,c16803_g1,c226025_g1,c45825_g1,c120483_g1,c139786_g1,c120837_g1,c25239_g1,c321434_g1,c95159_g1,c169780_g1,c123387_g1,c25915_g1,c175500_g1,c353677_g1,c285889_g1,c331046_g1,c208061_g1,c102463_g1,c246888_g1,c188130_g1,c71560_g1,c200270_g1,c196399_g1,c132152_g1,c383340_g1,c270613_g1,c322806_g1,c3162_g1,c251673_g1,c206876_g1,c365337_g1,c325331_g1,c2946_g1,c193971_g1,c19…
cellular_component	GO:0005856 cytoskeleton	1010 out of 101103 genes, 1.0%	1010 out of 101103 genes, 1.0%	1	c54161_g1,c181636_g1,c88033_g1,c300130_g1,c86601_g1,c395491_g1,c256241_g1,c172950_g1,c35374_g1,c312975_g1,c263904_g1,c303540_g1,c117781_g1,c41069_g1,c132320_g1,c371342_g1,c374519_g1,c157565_g1,c139964_g1,c314175_g1,c91672_g1,c208061_g1,c91941_g1,c157560_g1,c136563_g1,c385290_g1,c107500_g1,c66707_g1,c55609_g1,c154235_g1,c109875_g1,c93499_g1,c200270_g1,c173485_g1,c188374_g1,c37705_g1,c393888_g1,c35…
biological_process	GO:0010335 response to non-ionic osmotic stress	16 out of 101103 genes, 0.0%	16 out of 101103 genes, 0.0%	1	c90334_g1,c90315_g1,c105725_g1,c90336_g1,c104452_g1,c90331_g1,c90326_g1,c105727_g1,c90323_g1,c105726_g1,c90316_g1,c30968_g1,c90332_g1,c90329_g1,c90325_g1,c90310_g1
molecular_function	GO:0015020 glucuronosyltransferase activity	11 out of 101103 genes, 0.0%	11 out of 101103 genes, 0.0%	1	c351538_g1,c138326_g1,c179773_g1,c304195_g1,c24413_g1,c138323_g1,c305251_g1,c276919_g1,c228447_g1,c328439_g1,c205872_g1
molecular_function	GO:0003856 3-dehydroquinate synthase activity	4 out of 101103 genes, 0.0%	4 out of 101103 genes, 0.0%	1	c389406_g1,c52253_g1,c26244_g1,c354755_g1
biological_process	GO:1902356 oxaloacetate(2-) transmembrane transport	10 out of 101103 genes, 0.0%	10 out of 101103 genes, 0.0%	1	c106052_g1,c184523_g1,c72126_g1,c250929_g1,c303984_g1,c4061_g1,c184526_g1,c30022_g1,c72127_g1,c15135_g1
biological_process	GO:0015822 ornithine transport	3 out of 101103 genes, 0.0%	3 out of 101103 genes, 0.0%	1	c5217_g1,c288752_g1,c192194_g1
biological_process	GO:0000375 RNA splicing, via transesterification reactions	547 out of 101103 genes, 0.5%	547 out of 101103 genes, 0.5%	1	c88980_g1,c58196_g1,c190399_g1,c157705_g1,c208281_g1,c317163_g1,c291449_g1,c149259_g1,c290842_g1,c73182_g1,c182289_g1,c122317_g1,c239535_g1,c145534_g1,c329614_g1,c300343_g1,c125024_g1,c345097_g1,c75780_g1,c247722_g1,c240960_g1,c99122_g1,c192114_g1,c174810_g1,c74081_g1,c207198_g1,c182818_g1,c167670_g1,c168643_g1,c247471_g1,c50718_g1,c21747_g1,c123353_g1,c13224_g1,c203335_g1,c15053_g1,c6241_g1,c335…
biological_process	GO:0009189 deoxyribonucleoside diphosphate biosynthetic process	8 out of 101103 genes, 0.0%	8 out of 101103 genes, 0.0%	1	c111972_g1,c267548_g1,c111974_g1,c64500_g1,c111973_g1,c111975_g1,c71569_g1,c178359_g1
biological_process	GO:0060968 regulation of gene silencing	13 out of 101103 genes, 0.0%	13 out of 101103 genes, 0.0%	1	c90437_g1,c156085_g1,c203477_g1,c184003_g1,c343171_g1,c40145_g1,c219329_g1,c58254_g1,c375970_g1,c177486_g1,c123368_g1,c134887_g1,c116936_g1
biological_process	GO:0035308 negative regulation of protein dephosphorylation	3 out of 101103 genes, 0.0%	3 out of 101103 genes, 0.0%	1	c152626_g1,c108725_g1,c108726_g1
biological_process	GO:0009765 photosynthesis, light harvesting	437 out of 101103 genes, 0.4%	437 out of 101103 genes, 0.4%	1	c193067_g1,c86803_g1,c90238_g1,c263572_g1,c234643_g1,c239164_g1,c380853_g1,c239178_g1,c263579_g1,c389696_g1,c321541_g1,c222124_g1,c222067_g1,c258667_g1,c86822_g1,c154340_g1,c383753_g1,c363952_g1,c95716_g1,c365454_g1,c154949_g1,c89435_g1,c117072_g1,c86833_g1,c234642_g1,c86703_g1,c86802_g1,c209156_g1,c352823_g1,c193066_g1,c291142_g1,c221240_g1,c154952_g1,c210028_g1,c171714_g1,c122668_g1,c88692_g1,c…
biological_process	GO:0006865 amino acid transport	153 out of 101103 genes, 0.2%	153 out of 101103 genes, 0.2%	1	c169667_g1,c287896_g1,c288752_g1,c205437_g1,c81457_g1,c307149_g1,c265410_g1,c297204_g1,c188261_g1,c105691_g1,c105689_g1,c111656_g1,c276071_g1,c86368_g1,c321708_g1,c31235_g1,c117038_g1,c19973_g1,c353411_g1,c339775_g1,c298738_g1,c1977_g1,c120139_g1,c384219_g1,c234156_g1,c378741_g1,c240746_g1,c227009_g1,c377386_g1,c347446_g1,c60600_g1,c84129_g1,c365305_g1,c192194_g1,c97543_g1,c5217_g1,c238590_g1,c39…
molecular_function	GO:0008374 O-acyltransferase activity	173 out of 101103 genes, 0.2%	173 out of 101103 genes, 0.2%	1	c188305_g1,c181110_g1,c389488_g1,c142757_g1,c220458_g1,c35987_g1,c326945_g1,c34064_g1,c135484_g1,c181115_g1,c344329_g1,c392029_g1,c181124_g1,c309488_g1,c6453_g1,c299338_g1,c95109_g1,c95002_g1,c85_g1,c45267_g1,c198273_g1,c386371_g1,c148765_g1,c264448_g1,c250257_g1,c108961_g1,c288634_g1,c376947_g1,c376309_g1,c181114_g1,c143305_g1,c348786_g1,c306777_g1,c143311_g1,c390470_g1,c322046_g1,c59215_g1,c319…
molecular_function	GO:0016763 transferase activity, transferring pentosyl groups	133 out of 101103 genes, 0.1%	133 out of 101103 genes, 0.1%	1	c237871_g1,c317838_g1,c181956_g1,c24413_g1,c387118_g1,c191777_g1,c11083_g1,c386586_g1,c39678_g1,c242760_g1,c320957_g1,c273695_g1,c109388_g1,c6347_g1,c287319_g1,c103186_g1,c97071_g1,c133939_g1,c177036_g1,c142562_g1,c383197_g1,c158086_g1,c166848_g1,c36672_g1,c315331_g1,c133940_g1,c9371_g1,c47226_g1,c103184_g1,c26234_g1,c333106_g1,c54987_g1,c122993_g1,c117699_g1,c59238_g1,c355539_g1,c2251_g1,c393747…
biological_process	GO:0042816 vitamin B6 metabolic process	98 out of 101103 genes, 0.1%	98 out of 101103 genes, 0.1%	1	c276105_g1,c104456_g1,c104463_g1,c55234_g1,c100661_g1,c71059_g1,c5585_g1,c90331_g1,c90312_g1,c85962_g1,c17080_g1,c90311_g1,c364340_g1,c104458_g1,c90329_g1,c9092_g1,c257225_g1,c283960_g1,c104450_g1,c34805_g1,c104459_g1,c90334_g1,c103298_g1,c104462_g1,c105725_g1,c193121_g1,c104452_g1,c85963_g1,c326640_g1,c90326_g1,c386804_g1,c90316_g1,c90332_g1,c90321_g1,c88201_g1,c30968_g1,c104449_g1,c61770_g1,c90…
molecular_function	GO:0010277 chlorophyllide a oxygenase [overall] activity	49 out of 101103 genes, 0.0%	49 out of 101103 genes, 0.0%	1	c382108_g1,c164365_g1,c192996_g1,c53390_g1,c1254_g1,c1255_g1,c270836_g1,c53388_g1,c29529_g1,c198768_g1,c272919_g1,c239886_g1,c164374_g1,c304071_g1,c164380_g1,c192991_g1,c377866_g1,c214114_g1,c100212_g1,c164360_g1,c267296_g1,c285303_g1,c329425_g1,c309377_g1,c11168_g1,c387493_g1,c387576_g1,c100213_g1,c156219_g1,c361456_g1,c355998_g1,c315031_g1,c369093_g1,c352527_g1,c222773_g1,c17875_g1,c4102_g1,c14…
biological_process	GO:0006744 ubiquinone biosynthetic process	36 out of 101103 genes, 0.0%	36 out of 101103 genes, 0.0%	1	c170573_g1,c267718_g1,c140041_g1,c70632_g1,c11805_g1,c10580_g1,c196726_g1,c156107_g1,c350914_g1,c395046_g1,c23237_g1,c299753_g1,c92_g1,c298450_g1,c138832_g1,c10788_g1,c389443_g1,c170571_g1,c20099_g1,c332516_g1,c158313_g1,c297859_g1,c58076_g1,c4795_g1,c299556_g1,c226063_g1,c369398_g1,c170572_g1,c23402_g1,c58077_g1,c134842_g1,c140044_g1,c10579_g1,c360333_g1,c292062_g1,c320602_g1
molecular_function	GO:0052673 prenol kinase activity	2 out of 101103 genes, 0.0%	2 out of 101103 genes, 0.0%	1	c381655_g1,c324092_g1
biological_process	GO:0034654 nucleobase-containing compound biosynthetic process	2762 out of 101103 genes, 2.7%	2762 out of 101103 genes, 2.7%	1	c55568_g1,c210771_g1,c383497_g1,c175770_g1,c25239_g1,c296025_g1,c240681_g1,c95159_g1,c113521_g1,c41151_g1,c255082_g1,c257665_g1,c316507_g1,c319352_g1,c27828_g1,c204340_g1,c294086_g1,c388530_g1,c328136_g1,c247689_g1,c12039_g1,c237327_g1,c388891_g1,c103186_g1,c94249_g1,c230780_g1,c202118_g1,c259673_g1,c183760_g1,c267983_g1,c334578_g1,c251673_g1,c15131_g1,c326460_g1,c214546_g1,c281038_g1,c379171_g1,…
biological_process	GO:0071496 cellular response to external stimulus	68 out of 101103 genes, 0.1%	68 out of 101103 genes, 0.1%	1	c269577_g1,c12986_g1,c366181_g1,c277845_g1,c225530_g1,c102795_g1,c54158_g1,c78990_g1,c50351_g1,c396875_g1,c99346_g1,c330615_g1,c263839_g1,c88590_g1,c99074_g1,c176208_g1,c114090_g1,c121910_g1,c225532_g1,c263847_g1,c210888_g1,c182047_g1,c225528_g1,c250872_g1,c337398_g1,c183414_g1,c89063_g1,c48427_g1,c256268_g1,c340976_g1,c155439_g1,c28419_g1,c203447_g1,c336346_g1,c263854_g1,c363610_g1,c29833_g1,c79…
biological_process	GO:0006797 polyphosphate metabolic process	3 out of 101103 genes, 0.0%	3 out of 101103 genes, 0.0%	1	c280935_g1,c185610_g1,c33357_g1
biological_process	GO:0042447 hormone catabolic process	4 out of 101103 genes, 0.0%	4 out of 101103 genes, 0.0%	1	c220060_g1,c220061_g1,c73911_g1,c353727_g1
molecular_function	GO:0004824 lysine-tRNA ligase activity	22 out of 101103 genes, 0.0%	22 out of 101103 genes, 0.0%	1	c318249_g1,c44128_g1,c323234_g1,c281551_g1,c298714_g1,c352709_g1,c396002_g1,c262256_g1,c103574_g1,c354856_g1,c368987_g1,c196996_g1,c325019_g1,c182732_g1,c165938_g1,c14051_g1,c292541_g1,c17901_g1,c126310_g1,c391679_g1,c17902_g1,c381428_g1
biological_process	GO:0046438 D-cysteine metabolic process	8 out of 101103 genes, 0.0%	8 out of 101103 genes, 0.0%	1	c140483_g1,c380849_g1,c298393_g1,c140479_g1,c104162_g1,c207020_g1,c207025_g1,c207021_g1
biological_process	GO:0036297 interstrand cross-link repair	7 out of 101103 genes, 0.0%	7 out of 101103 genes, 0.0%	1	c201716_g1,c201718_g1,c149752_g1,c201717_g1,c108930_g1,c233736_g1,c149753_g1
cellular_component	GO:0043596 nuclear replication fork	36 out of 101103 genes, 0.0%	36 out of 101103 genes, 0.0%	1	c301331_g1,c396735_g1,c296026_g1,c188132_g1,c284953_g1,c138995_g1,c135209_g1,c161238_g1,c71130_g1,c365451_g1,c257567_g1,c138996_g1,c18083_g1,c188127_g1,c22392_g1,c188110_g1,c188118_g1,c48167_g1,c223460_g1,c277425_g1,c115472_g1,c166265_g1,c188115_g1,c188130_g1,c207981_g1,c188114_g1,c188133_g1,c232036_g1,c57724_g1,c328515_g1,c188117_g1,c389599_g1,c223458_g1,c7283_g1,c156312_g1,c330177_g1
cellular_component	GO:0010445 nuclear dicing body	9 out of 101103 genes, 0.0%	9 out of 101103 genes, 0.0%	1	c212357_g1,c291385_g1,c44834_g1,c371904_g1,c212358_g1,c14673_g1,c126575_g1,c176543_g1,c212359_g1
molecular_function	GO:0000254 C-4 methylsterol oxidase activity	4 out of 101103 genes, 0.0%	4 out of 101103 genes, 0.0%	1	c240207_g1,c293536_g1,c79630_g1,c308547_g1
molecular_function	GO:0004164 diphthine synthase activity	4 out of 101103 genes, 0.0%	4 out of 101103 genes, 0.0%	1	c147104_g1,c147105_g1,c147102_g1,c25884_g1
biological_process	GO:0051438 regulation of ubiquitin-protein transferase activity	6 out of 101103 genes, 0.0%	6 out of 101103 genes, 0.0%	1	c361491_g1,c226732_g1,c226730_g1,c226731_g1,c218899_g1,c340109_g1
biological_process	GO:0000098 sulfur amino acid catabolic process	11 out of 101103 genes, 0.0%	11 out of 101103 genes, 0.0%	1	c140483_g1,c380849_g1,c359348_g1,c298393_g1,c305016_g1,c140479_g1,c104162_g1,c275846_g1,c207020_g1,c207025_g1,c207021_g1
molecular_function	GO:0005047 signal recognition particle binding	23 out of 101103 genes, 0.0%	23 out of 101103 genes, 0.0%	1	c255529_g1,c130262_g1,c112157_g1,c118726_g1,c22637_g1,c340460_g1,c86565_g1,c138819_g1,c308016_g1,c290368_g1,c388904_g1,c380197_g1,c192466_g1,c62342_g1,c63609_g1,c334558_g1,c159256_g1,c192465_g1,c294687_g1,c138818_g1,c22639_g1,c22638_g1,c309587_g1
cellular_component	GO:0009706 chloroplast inner membrane	67 out of 101103 genes, 0.1%	67 out of 101103 genes, 0.1%	1	c57871_g1,c167906_g1,c280806_g1,c222281_g1,c4760_g1,c57870_g1,c6950_g1,c189832_g1,c10124_g1,c109362_g1,c328886_g1,c192991_g1,c111656_g1,c283652_g1,c307742_g1,c30022_g1,c128602_g1,c267960_g1,c378741_g1,c325771_g1,c90722_g1,c83227_g1,c315031_g1,c314332_g1,c98601_g1,c272756_g1,c17875_g1,c31631_g1,c291149_g1,c158576_g1,c15099_g1,c336986_g1,c333730_g1,c253876_g1,c159956_g1,c364239_g1,c1157_g1,c217406_…
biological_process	GO:0009174 pyrimidine ribonucleoside monophosphate biosynthetic process	43 out of 101103 genes, 0.0%	43 out of 101103 genes, 0.0%	1	c323238_g1,c237871_g1,c369968_g1,c352474_g1,c2723_g1,c38279_g1,c382364_g1,c219344_g1,c367003_g1,c79012_g1,c384755_g1,c250687_g1,c316058_g1,c11083_g1,c117699_g1,c310034_g1,c243090_g1,c148156_g1,c6347_g1,c204340_g1,c393747_g1,c287864_g1,c324318_g1,c357545_g1,c6607_g1,c359585_g1,c33966_g1,c110771_g1,c383197_g1,c114725_g1,c391866_g1,c115578_g1,c203730_g1,c299728_g1,c110776_g1,c210841_g1,c390466_g1,c3…
[truncated: 5,645 more rows]

## Sheet: KEGG pathway
Pathway_ID	Pathway	level1	level2	All_number	Gene_in_path	KO_in_path
[truncated: 277 more rows]
