# Supplementary material for: Integrated metabolomic and transcriptomic profiling reveals the tissue-specific flavonoid compositions and their biosynthesis pathways in Ziziphora bungeana
Source: Chin Med. 2020 Jul 16;15:73. doi: 10.1186/s13020-020-00354-6 (PMC7364582; doi:10.1186/s13020-020-00354-6)
Supplement: Supplementary file 4 — Additional file 4. Flavonoid biosynthesis related DEGs. [file 13020_2020_354_MOESM4_ESM.xlsx]

## Sheet: DEGs_KEGG
Rf_Ff_KEGG_enrichment
ko00941	Flavonoid biosynthesis	Metabolism	Biosynthesis of other secondary metabolites	8	c332631_g1,c109544_g1,c291102_g1,c187127_g1,c116541_g1,c313319_g1,c174281_g1,c365288_g1	K05277,K13082,K00487,K09754,K00475,K13065,K00588
ko00944	Flavone and flavonol biosynthesis	Metabolism	Biosynthesis of other secondary metabolites	2	c303956_g1,c312766_g1	K10757,K13264
Sf_Ff_KEGG_enrichment
ko00941	Flavonoid biosynthesis	Metabolism	Biosynthesis of other secondary metabolites	6	c124417_g1,c340614_g1,c332631_g1,c109544_g1,c337838_g1,c365288_g1	K09754,K05277,K13082,K09754,K00588
ko00944	Flavone and flavonol biosynthesis	Metabolism	Biosynthesis of other secondary metabolites	2	c303956_g1,c347346_g1	K10757,K13264
Lf_Ff_KEGG_enrichment
ko00941	Flavonoid biosynthesis	Metabolism	Biosynthesis of other secondary metabolites	3	c124417_g1,c332631_g1,c109544_g1	K09754,K05277,K13082
ko00944	Flavone and flavonol biosynthesis	Metabolism	Biosynthesis of other secondary metabolites	1	c303956_g1	K10757
Faf_Ff_KEGG_enrichment
ko00941	Flavonoid biosynthesis	Metabolism	Biosynthesis of other secondary metabolites	4	c375086_g1,c124417_g1,c332631_g1,c109544_g1	K05278,K09754,K05277,K13082
ko00944	Flavone and flavonol biosynthesis	Metabolism	Biosynthesis of other secondary metabolites	2	c303956_g1,c99788_g1	K10757,K13264
ID	Unigene	putative protein	Putative function
c124417_g1	CCGAGTCGTACGGGCCCATCATATCCGTTTGGTTCGGGTCCACCCTAAACGTCGTCATCT CCAACGCCGAGCTCGCCAAACAAGTCCTCAAGGAGAAGGATCAGCAGCTGGCGAACCGGT ACCGCGACCGGCCCACCGCCCTTTTCAGCCGGGACGGTCAGGATCTGATCTGGGCCGATT ACGGGCCCCACTACGTCAAGGTCAGAAAAGTGTGTATGGTCGAGCTCTTCTCACCCAAGC GCCTCGAAGCTTTGAGGCCCATGAGGGAGGATGAAGTCGCCGCCATGGTTGCCTCCATTT ACAACGATTCCTCTGCTCCTGGTAGTATAGGGAAAAAGGTAGTGTTGAGGAAGTATTTAG GTGCTGTGGCGTTTAACTACATCACCAGGCTTA…	ESYGPIISVWFGSTLNVVISNAELAKQVLKEKDQQLANRYRDRPTALFSRDGQDLIWADY GPHYVKVRKVCMVELFSPKRLEALRPMREDEVAAMVASIYNDSSAPGSIGKKVVLRKYLG AVAFNYITRLTYGKRFMNSEGVLDKQGQEVRGIFSDGLKLGASLGMFEHIPWLSWMFRLD KKAFAKQEARRDKLTHEILEEHTQKDGEEWAKHNFCSVLFSLKEKYNLSDDTIVVLLWDM ITAGKDTIAISVEWAMAELMKNPRVLTKAQEELDRVIGYEHVMNEEDISSLPYLQCVAKE ALRLHPPTPLMLPHQADSDIRIGGYDIPKGTVLHVNVWVVARDPDVWKNPLEFRPERFLE EDVDMKGHDFRLLPFGAGRRVCPGAQLGINLVT…	gi|22651521|gb|AAL99201.1| p-coumaroyl shikimate 3'-hydroxylase isoform 2 [Ocimum basilicum]
c174281_g1	CCTACAGATCACCATTTTCAGAGACAAAAACAAAAACAAATGAAAATGGAGATTGAAACC AAAGTGATCTCCACAGAAATCATCAAACCATCTTCTCCAACTCCAAACTCTCTGCAAAAA CACCAGCTTTCGTTGCTCGATCAACTCGCTCCACCATTCTTTATGCCCCTCGTCTACTTC TACTCATCATCTACAGAAATTCCCAATTCCCAGAAATTGGAAATCCTCAAAAAATCCTTG TCGGAAACCCTCTCCAGATTCTACCCCCTCGCCGGAAAACTCGTCGGCAACGACCACGTC GACTGCAACGACGGCGGCGCCCCCTTCTCCGTAGCCGAAGCCAACTGCGATCTTTCACAA GTCATCACCAATCCAAACCCTAAACACATGAAC…	MEIETKVISTEIIKPSSPTPNSLQKHQLSLLDQLAPPFFMPLVYFYSSSTEIPNSQKLEI LKKSLSETLSRFYPLAGKLVGNDHVDCNDGGAPFSVAEANCDLSQVITNPNPKHMNEFLP FKLNQPQDFCMAVRATYFNCGGLAVGLLISHKIADALSFFFFANSWSAAARDGVAAPLPI FDAATHFLPRDISDYYRPSSGMVMKEEISTKICTFPADKIALLRERYGGATRVEALSAFI WTRFISATGMKSDPNKIHTVQHAVNLRTRTDPPLSEYHFGNISRTAIAKAEVGDGAGAGL LQKVREAIKGVNGGYVAQLKEGEKHLNLLKERMAQADKGELVSFSFTSLCRFPLYEADFG WGKPVWVGSAPFVYKNLVTFVDSVDGDGIEAWV…	gi|747050463|ref|XP_011071304.1| PREDICTED: vinorine synthase-like [Sesamum indicum]
c187127_g1	CTTGTTCTTTTTTATTTTTCCCAAAATGGATCTGCTCCTACTGGAGAAGACACTACTAGG CCTTTTCGCCGCCATTATCCTCGCCATAGTCATCTCAAAGCTACGTGGCAAGCGCCTCCG TCTGCCACCTGGCCCTATTCCTGTCCCGATCTTCGGCAATTGGCTTCAGGTGGGCGATGA CCTGAACCACCGCAATCTGACAGAACTCGCACGCAAATATGGAGATGCCTTTCTCCTTCG AATGGGCCAGCGCAACCTCGTTGTTGTCTCCTCACCACCTCTCGCTCGCGAGGTGTTACA CACACAAGGCGTCGAATTTGGGTCCCGCACCCGCAACGTCGTCTTTGATATATTCACCGG GAAGGGTCAAGACATGGTGTTCACTGTGTACGG…	SKLRGKRLRLPPGPIPVPIFGNWLQVGDDLNHRNLTELARKYGDAFLLRMGQRNLVVVSS PPLAREVLHTQGVEFGSRTRNVVFDIFTGKGQDMVFTVYGDHWRKMRRIMTVPFFTNKVV QQYRAGWEAEAQSVVDDVRADPKAATEGIVLRKRLQLMMYNNMYRIMFDRRFESEEDPLF VKLKGLNGERSRLAQSFEYNYGDFIPVLRPLLRGYLKICKEVKEKRIQLFKDYFVDERKK LASTQATTNEGLKCAIDHILDAQQKGEINEDNVLYIVENINVAAIETTLWSIEWGIAELV NHPEIQKKLRDELDAVLGRGVQITEPELHKLPYLQAVVKETLRLRMAIPLLVPHMNLHDA KLGGFDIPAESKILVNAWWLANNPAHWKKPEEF…	gi|470117149|ref|XP_004294725.1| PREDICTED: trans-cinnamate 4-monooxygenase [Fragaria vesca subsp. vesca]
c291102_g1	CACTTTGTATCAAAGAAAGAAGAAATAATAACAAGCTCCAACAATGTCGACCACCACCAC CACCGAGACCAAAGCTGAAAGTCAAAGTCAGACTAAGGTCCAAAATGGAGCCGAGCAGCA AACCAGGCATTCAGAGGTTGGCCACAAGAGCCTCCTCCAAAGCGACGATCTCTATCAATA TATTTTGGAGACTAGCGTGTACCCGCGAGAGCCAGAGTGCATGAAGGAGCTCAGAGAGGT TACCGCCAAGCATCCATGGAATCTCATGACCACGTCAGCTGACGAAGGACAATTTCTGAA TCTATTGCTCAAACTGATCGGCGCGAAGAAAACGATGGAGATTGGGGTATACACTGGTTA TTCTCTCCTTGCTACCGCACTTGCGATTCCAGA…	NGAEQQTRHSEVGHKSLLQSDDLYQYILETSVYPREPECMKELREVTAKHPWNLMTTSAD EGQFLNLLLKLIGAKKTMEIGVYTGYSLLATALAIPEDGTILAMDINRENYELGLPVIEK AGVAHKIDFREGPALPVLDQLLEDPANHGSFDFIFVDADKDNYLNYHKRLIELVKVGGVI GYDNTLWNGSVVLPADAPMRKYIRYYRDFVLELNKALAADLRIELSQLPVGDGITICRRV K	gi|380307928|gb|AFD53035.1| caffeoyl-CoA O-methyltransferase [Bambusa emeiensis]
c303956_g1	AAAGGTATCTTACCATTTTATCATTTCTCAAGCTATCATAGTCCAAAATCAAAATCATGG GTTTTCAATTGCACATTGGTGTTCTAGCATTCCCTTTCGGAACACACGCTCCGCCTCTGC TAGCCCTAGTGCAGAGGCTCGCTACCTCTGCACCGGGAGCTCTTTTCACGTTCTTCAATA GCGCGACTTCTAATGCTACTCTTTTTGATTCTCATGTATCGGAGACGTACAAAAATATAC GAGCGCACGAAGTTTGGGATGGGACGCCTCGTGGCGAGGTTTTCACTGGATCGCACTTCG AGGCGGTCGGGTTGTTCCTCAAGGCCTCGCCCGGAAACTTCGAGAAGGTTCTAGAAGAGG CGGAGGGGGAAAGTGGCCTCAAAATCAGTTGCT…	MGFQLHIGVLAFPFGTHAPPLLALVQRLATSAPGALFTFFNSATSNATLFDSHVSETYKN IRAHEVWDGTPRGEVFTGSHFEAVGLFLKASPGNFEKVLEEAEGESGLKISCLITDAFLW FACDMAEKRGVPWVPFWTAASCSLSSHMYTDQIIKAIQSAEKQEKTLSFIPGLEMATTSD LPPEVFTDKNPSPLAITINKMVEQLPRSTAVVLNSFEEIDPIIAKDLKSKFKHFLNVGPS ILASPARAAPDDKSGCLSWLGKQRTPNSVVYISFGTVATPPEHELAALAGALELCKFPFL WSLRDDAKRSLPAGFLDRTEEFGKVVPWAPQPQVLAHESVGAFVTHCGWNSILESISSCV PLICRPFFGDQKLNSRMVQDSWKIGVRVNGGVF…	gi|1944201|dbj|BAA19659.1| flavonoid 3-O-glucosyltransferase [Perilla frutescens]
c312766_g1	GCGCGGAGAATGAACGTCGTCGAGCAGTGCCGGCTTCCGCCGCCAGTCACGGCGGCGAAG CTGTCGCTGCCGCTAGCCTTCTTCGACATGTTCTGGCTGAACTCCTTCCCAGTCCGCCGC CTCCTTTTCTACAAATTCAACTGTTCAAAGTCCGATTTCGTCAACTCTATCATCCCCAAC ATCAAACACTCTCTATCCCTCGCTCTCAATCACTTCCCCCCTTTCGCCGGAAAATTACTC TATCCTTCATCCTCAAGCACTAAAACTCCAGAAATTCAGTTCAGGCACGGCGACTCTGTT TCAGCAGAGTTCGCCGAATCCGACGCCGATCTCGATTACTTAACCGGAAACACCGCGCGT GATGCCGATAGGTTCTACCATCTCCTCCCAGAT…	VVEQCRLPPPVTAAKLSLPLAFFDMFWLNSFPVRRLLFYKFNCSKSDFVNSIIPNIKHSL SLALNHFPPFAGKLLYPSSSSTKTPEIQFRHGDSVSAEFAESDADLDYLTGNTARDADRF YHLLPDLPPVVHAADAKLLPILAVKVTLFVNRGVSIGLTNQHVVGDASTTVNFIKSWASI CRNGGDSDFLANTSLHPLYDRSSINGRYGELAEKYWNNYRSASYRDLTPIQTKGKVRATF VIEDSNIQNLKNLVAANHVSALTVTCGYVWSCLAKSGAAVGEEDGEDYISLAADFRRRMD PPLPEKYFGNCAGPVMAKSPRSRLIGGEGFVVAAKLIGEAIYERFYRNKEDVLKDAEKWP SDLATVDWSRNTGTAGAPRFDPYDADFGWGKPA…	gi|45790002|gb|AAS77403.1| quercetin 3-O-glucoside-6''-O-malonyltransferase [Glandularia x hybrida]
c313319_g1	ACACTTCTTTCATTCAACCCCAAGCTTCCCTTCTTTTTCCTCCTTTACTGTATTTTCTCT TCTTGCGAAATTAGTGTTTGGCAATGAAGGACAAGTTCGGAGCCACCATTCTTCAGAGCA GTGCTCTCCTTGAGTATATTCTGGAAACAAGTGTCCATCCCAGAGAGCACGAACAGCTCA AAGAGCTCAGGAATGCTACCGTCGAAAAGTATCAAAGGGGGAGCATAATGAGTGTGCCTG CTGATGAAGGCCAATTTATTTCCATGTTATTGAAAATTATGAATGCAAAAAAGACAATAG AGCTTGGAGTTTTTACTGGTTACTCTCTTCTAACAACTGCTCTTGCTCTTCCTGATGATG CCCAAATAATTGCGGTGGACCTGGATAGAGAAG…	MKDKFGATILQSSALLEYILETSVHPREHEQLKELRNATVEKYQRGSIMSVPADEGQFIS MLLKIMNAKKTIELGVFTGYSLLTTALALPDDAQIIAVDLDREAYEIGLPSIQKANVAHK IQFIQSDAFTVMKDLLSKGEEGTFDFAFVDADKDNYINYHEELLKLVKVGGIIAYDNTLF FGSVIKSEHDIMGERVRKGRVHIIKMNSFLAVDSRVEISHLSIGDGLTLCRRL	gi|747079177|ref|XP_011086776.1| PREDICTED: flavonoid 3'5'-methyltransferase-like [Sesamum indicum]
c332631_g1	ATACATTCATTTCATAAATTTCATCTACCAAAAAGAGAAAAATGGTTACCGCAACGGCTC CAAGCCCGCGGGTGGAAGAACTATCCCGAAACGGGCTCGAGACGATCCCGAAAGACTACA TACGGCCCGAAGAGGAACTGCAGAGCATCCGCGACATTTTCGAGGAAGAGAAAAGCATGG AGGGGCCGCAGCTGCCTACTATCGATCTCAAGGAAATCGAGTCGACGGATGAGGAGACGA AGAACAAGTGTCGGGAGGAGCTGAAGAAGGCGTCGATGGATTGGGGGGTGATGCATTTGA TCAACCATGGAATATCGGAGGAGCTCATAGACCGCGTCAAGGCTGCCGGGAAGGAGTTCT TCGAGCTTCCGGTGGAGGAGAAGGAGAAGTACG…	MVTATAPSPRVEELSRNGLETIPKDYIRPEEELQSIRDIFEEEKSMEGPQLPTIDLKEIE STDEETKNKCREELKKASMDWGVMHLINHGISEELIDRVKAAGKEFFELPVEEKEKYANE AEAGNVQGYGSKLANNASGQLEWEDYFFHCVFPQEKRDLTIWPKHPTDYIAATTEYAREL RTLATKILATLSIGLGLEEGRLEKEVGGLEDLILQMKINFYPKCPQPELALGVEAHTDVS VLTFILHNMVPGLQLFYEGKWVTAKCVPNSIIMHIGDTLEILSNGKYKSILHRGLVNKEK VRISWAVFCEPPKEKIVLQPLPEMVSEAEPPQFPPRTFAQHLKHKLFRKTDS	gi|145306627|gb|ABP57081.1| anthocyanidin synthase [Solenostemon scutellarioides] gi|145306629|gb|ABP57082.1| anthocyanidin synthase [Solenostemon scutellarioides]
c337838_g1	AGCAACACCCTTTCCGCAATTTAGAGAGAAAAAGAAAAACACATTAAATTCTTAAATTCA GATAAAAATGGCGACTGAAGGTGGAAGGCATCAAGAGGTTGGGCACAAGAGCCTTTTGCA AAGCGATGCTCTCTATCAGTACATTCTTGAAACCAGTGTGTACCCAAGAGAGCCAGAGGC CATGAAAGAACTCAGGGAAATCACTGCTAATCATCCATGGAATATAATGACGACATCTGC TGATGAGGGGCAGTTCTTGAACATGCTATTGAAACTGATCAATGCCAAGAACACCATGGA GATTGGAGTTTACACTGGCTACTCTTTATTGGCTACTGCTCTTGCTCTTCCTGAAGATGG CAAGATATTGGCAATGGACATCAACAAGGAGAA…	MATEGGRHQEVGHKSLLQSDALYQYILETSVYPREPEAMKELREITANHPWNIMTTSADE GQFLNMLLKLINAKNTMEIGVYTGYSLLATALALPEDGKILAMDINKENYELGLPVIEKA GVAHKIDFKEGPALPVLDQMIEDGKYHGSFDFIFVDADKDNYLNYHKRLIDLVKVGGVIG YDNTLWNGSVVAPPDAPLRKYVRYYRDFVLELNKALAADPRIEICQLPVGDGITLC	gi|297741256|emb|CBI32387.3| unnamed protein product [Vitis vinifera]
c340614_g1	AGGCTACAGCTAGCCATGGCAGCAGCAGCTTTACTACTCCTCCTCCTCATCCTCCCACTT CCCCTCGCCGTACTCCTCTACCACCTATACTATCTCCTCCGGTTCCGCCTCCCTCCCGGC CCCCTCCCCTGGCCGGTCGTCGGAAACCTCTACCACGTCAAACCGGTTAAGTTCCGGTCC TTCGCTGAGCTGGCGGAGTCGTACGGCCCCATCATCTCTGTGTGGCTAGGTTCCAGCCTC AACGTCGTCGTTTCCAATGCTGAGCTGGCAAAGGAGGTTTTGAAGGATAAGGACGGCCAG CTGGCCGGCCGCCACCGCAGCCGCTCGGCCACTGCCCTCAGCCGAAACGGCCAAGATCTG ATCTGGGCCGACTACGGGCCCCACTACGTGAAG…	WPVVGNLYHVKPVKFRSFAELAESYGPIISVWLGSSLNVVVSNAELAKEVLKDKDGQLAG RHRSRSATALSRNGQDLIWADYGPHYVKVRKFCTVVLFSPKRLESLRPIREDEVTAMVES IYNDCISSGETSTVSLKKYLAQMSFHNTTRVVFGKRMVNAEGEVDAQGTEFRAISANGHK LGASLALTEHVPWLRWADPLDQGAFTEHRARMERLARDLMEEHRRRLLHEERGGVKDHFF DALLTMKDDYSLTEDNVIALLWDMMAAGMDTPAIAVEWAMAELVLNPRVQKKAQEELDRV VGPDRVMTELDIPGLPYLRCVVKEALRLHPPTPLMLPHRASAHVRVGGYDIPKGTIVHVS AWALGRDPAVWKDPLEFRPERFLEEDVDLKGHD…	gi|772694778|gb|AJW87635.1| cytochrome P450 [Prunella vulgaris]
c347346_g1	AGGCCATGACGACTCTGCTTGAAACCTCCCATATCGCTCCGCCGCCGGCCGCCGTGGCAG ACCAATCTCTGCCGCTCACCTTCAACGACATCATGTGGTTAATACTCAAACCGATTCGCC GCCTTGTCTTCTACGAATTCTCATGTTCAAAGCCACATTTCTTAGAAACAATCGTTCCCA AACTCAAACAATCGCTCTCTCTTGCTCTCAAACACTTCTTCCCACTCTCCGGCAACATAG TCTGCCCTCTCAACTCCGACGACTTGCCGGTTTTCCGTTACAAGTCCGGCGACTCGGTTT CGCTAGCCATCTGCGAATCAAGCGGCGATTTCGATAGCTTCGTCTCGAATGACGCCCAAG ATGCGGATAAATTCGACGACCTCATCCCTCAGT…	AMTTLLETSHIAPPPAAVADQSLPLTFNDIMWLILKPIRRLVFYEFSCSKPHFLETIVPK LKQSLSLALKHFFPLSGNIVCPLNSDDLPVFRYKSGDSVSLAICESSGDFDSFVSNDAQD ADKFDDLIPQLPPVIHESDCKLLKVLALQVTLFPGGGLCIGVAKHHSAGDASCVAAFLNS WASLNKLGGETEELLLPVFDRSLYKRPSELDSIYWNQVNKSPFSPPSFPLPTNRLRATFA LSQSDLEKLKRLIQSKVVDIARVSTFVAMSAYVWSCLAKSNSEEEAVDDDYLEYLLVPID SRPRLDPPVPRNYFGNCLSLGLAKVSHRDIISNDGIFAAAQAVAKALRDRVSDKKKILEG AENWLSEIGSVYQESVLAVSGSARIDIYGVDFG…	gi|747064886|ref|XP_011079049.1| PREDICTED: anthocyanidin 3-O-glucoside 6''-O-acyltransferase-like [Sesamum indicum]
c365288_g1	ACCTCCACAAAGTGAAGATGGCAATCTCTCTCCTCCTCCTCCTCCTCGCCGGAGCTCCGG TCATCCTCCTCCTAATCTACAAGGTGTTGAGCCGGCTCCGGCTGAAGCTGCCGCCGGGGC CGCGGCCCCTGCCGGTCGTGGGCAACCTCTACGACATCAAGCCGGTCCTCGTCCGGTGCT TCACGGAGTGGTCCCACACCTACGGCCCCATCTTCTCCGTCTACCTCGGGTCCCACCTGA GCGTGGTCGTGAACTCCACCGCCCTCGCCAAGGAGGTGCTCAAGGACAACGACCTCCAGC TGGCCTACCGCAACCGCACGCGCCAGATCAACAAGTTCAGCAAGAACGGCTCTGATCTCA TCTGGTCCGACTACGGCCCACACTACGTCAAGG…	VVGNLYDIKPVLVRCFTEWSHTYGPIFSVYLGSHLSVVVNSTALAKEVLKDNDLQLAYRN RTRQINKFSKNGSDLIWSDYGPHYVKVRKLCTLELFSIKRLDALRPIRQDEVTSMVESIF KDCSKPESKGKAVELREYLGMMAFLHITRLTFGKRFIDSNGVIDEQGQELKYILNNAIKI ASKKSVFAEFLPWLSFLYKEQNEALAAHDARAERFTKNIMEEHTIARQKTGNTKNHFVDA LLTLQKEYQLSDDTVTGLLWDMISAGMDTTTITAEWAVAEIVRNPRVQQKVQEELDRVVG RDRVMTEADIANLPYLQCVTKECYRMHPPTPLMLPHKASTNIKIGGYDVPKGATVSVNVW AIARDPAVWKDPLEFRPERFQEEDVDMRGTDYR…	gi|745791045|gb|AJD25231.1| cytochrome P450 CYP98A77 [Salvia miltiorrhiza]
c375086_g1	AAAGGAATAAAGAAAAGAGACAAGAGAGAAACTAAAAGTAAACTATAGTATAACTTTATA TTTTTGGATAAAGAGAATTTCATCCATGGAGGTGGAGAGAGTGCAGTCCATTGCTTCACT ATCCAAGCAAGCAAACACCATCCCCTCCGAATTCATCCGGTCGGAAAACGAGCAGCCGGC GGCCTCCACCCTCCACGGGGTGGTGCTCGAGATTCCGGTGATCGACCTCGGCCTCGACTC CGACCACGAAAAGATTACGAGATTGATCAGTGAAGCAAGCCAAGAATGGGGGATTTTCCA AGTGGTCAACCATGGAATTCCTGATGAAGCCATGGCCAAACTGCAAAGAGTTGGGAGAGA GTTCTTTGAGCTTCCAAAAGAAGAGAAAGAGTT…	MEVERVQSIASLSKQANTIPSEFIRSENEQPAASTLHGVVLEIPVIDLGLDSDHEKITRL ISEASQEWGIFQVVNHGIPDEAMAKLQRVGREFFELPKEEKELIAKTPDSGIEGYGTSLQ KEINGKKGWVDHLFHKIWPPAAINYKFWPQNPPSYREVNEEYAKKVLEVSEKVMTWLSVG LGLEEKELKAAMGGEDTSYLMKINYYPPCPRPDLALGVVAHTDMSAVTILVPNEVQGLQV FRDDHWYDVKYIPNALIIHIGDQLQILSNGKYKAVYHRTTVNKEKTRMSWPVFLEPPPEF EIGPISKLVNEENPAKYKTKKYKDYVYCKLNKIPQ	gi|848914016|ref|XP_012854992.1| PREDICTED: flavonol synthase/flavanone 3-hydroxylase-like [Erythranthe guttata] gi|604303464|gb|EYU22937.1| hypothetical protein MIMGU_mgv1a009673mg [Erythranthe guttata]
c99788_g1	CAACCTTGCTCCAAACATATCAAGTCTCGCCGCCGTCCTCCGCCGCGGAGCTCACCCTCC CGCTCACCTTCTTCGACATGTGGTGGGTCCATTTCCACCCGATCCGCCGCGTCCTCTTCT ACCACCACCCTTGTTCTATCTCCGATTTCCTCAACACCATCGTTCCGAACCTCAAGCACT CTCTCTCCCTCACCCTCAAACACTTCCCCACCGCCGCCGGCAACCTCCTCTACCCTTCCG ACACCGACCGGAAGCCCCTACTCCGCTACGCCGCCGGTGACTCCATCCAGCTCACCGTCG CCGAGTCAAACCGCGACCTCGACGAGCTCACCGCGAATCACGCGCGCGACGCCGATCAGT TCTACGACTTCGTGCCGGAGCTGCCGCCGGCGA…	TLLQTYQVSPPSSAAELTLPLTFFDMWWVHFHPIRRVLFYHHPCSISDFLNTIVPNLKHS LSLTLKHFPTAAGNLLYPSDTDRKPLLRYAAGDSIQLTVAESNRDLDELTANHARDADQF YDFVPELPPAKEDGGGYKAAPLMAVQATLFPGRGVALGIVNLHCLGDGSSVNASLIFAWA SINKFGGDEEFLREKGENLPIFDRSVIKDPIGIDTIFWEEMRQTPFKPSPFPLPTNRVRS TFTLRPSDIEKLKNRVLVKKPGLNRVSSFVVTACYVWSCMAKSGDAAGEEEDGGGDVFEL LVVPVDARGRRNALINPPVPANYFGNCIAFAVATIRHEKLAGEDGFTAAAELVAEEIKNG VNNAAALLKGAESWISEMKKCEAQKMRVFGVSG…	gi|848906358|ref|XP_012852493.1| PREDICTED: malonyl-coenzyme:anthocyanin 5-O-glucoside-6'''-O-malonyltransferase-like [Erythranthe guttata] gi|604305763|gb|EYU24851.1| hypothetical protein MIMGU_mgv1a006146mg [Erythranthe guttata]

## Sheet: DEGs_GO
Total_GO_enrichment
biological_process	GO:0009813 flavonoid biosynthetic process	199 out of 101103 genes, 0.2%	199 out of 101103 genes, 0.2%	1	c196662_g1,c99834_g1,c126106_g1,c107542_g1,c99830_g1,c91841_g1,c34294_g1,c124060_g1,c155731_g1,c390566_g1,c382064_g1,c194781_g1,c222808_g1,c175630_g1,c99836_g1,c376494_g1,c358533_g1,c194797_g1,c162213_g1,c256216_g1,c186512_g1,c206788_g1,c160016_g1,c174430_g1,c89188_g1,c131652_g1,c162080_g1,c194795_g1,c145223_g1,c395249_g1,c339982_g1,c194779_g1,c221949_g1,c115023_g1,c368519_g1,c111680_g1,c169754_g…
biological_process	GO:0051552 flavone metabolic process	6 out of 101103 genes, 0.0%	6 out of 101103 genes, 0.0%	1	c115023_g1,c259628_g1,c363631_g1,c135050_g1,c133395_g1,c259635_g1
DEGs_GO_enrichment
Rf_Ff_GO_enrichment
biological_process	GO:0009812 flavonoid metabolic process	47 out of 7757 genes, 0.6%	230 out of 101103 genes, 0.2%	9.22e-07	c75965_g1,c317893_g1,c348538_g1,c259628_g1,c257882_g1,c332631_g1,c79874_g1,c162014_g1,c351716_g1,c131187_g1,c124077_g1,c358533_g1,c186513_g1,c162012_g1,c312087_g1,c162213_g1,c322866_g1,c185496_g1,c112661_g1,c185484_g1,c81620_g1,c160016_g1,c79875_g1,c110225_g1,c162080_g1,c131186_g1,c145223_g1,c395249_g1,c110224_g1,c131175_g1,c356172_g1,c185488_g1,c368519_g1,c318670_g1,c157446_g1,c257871_g1,c258276…
Sf_Ff_GO_enrichment
biological_process	GO:0009812 flavonoid metabolic process	53 out of 5132 genes, 1.0%	230 out of 101103 genes, 0.2%	1.64e-17	c317893_g1,c99834_g1,c348538_g1,c259628_g1,c99830_g1,c349317_g1,c257882_g1,c385108_g1,c99835_g1,c332631_g1,c79874_g1,c351716_g1,c78171_g1,c131187_g1,c390566_g1,c162012_g1,c99836_g1,c358533_g1,c186513_g1,c313253_g1,c99832_g1,c312087_g1,c162213_g1,c322866_g1,c185496_g1,c185484_g1,c81620_g1,c79875_g1,c110225_g1,c396476_g1,c363631_g1,c193543_g1,c131186_g1,c395249_g1,c110224_g1,c99833_g1,c131175_g1,c1…
biological_process	GO:0051552 flavone metabolic process	2 out of 5132 genes, 0.0%	6 out of 101103 genes, 0.0%	1	c259628_g1,c363631_g1
Lf_Ff_GO_enrichment
biological_process	GO:0009812 flavonoid metabolic process	69 out of 6975 genes, 1.0%	230 out of 101103 genes, 0.2%	6.81e-23	c194792_g1,c348538_g1,c99834_g1,c99830_g1,c79874_g1,c297064_g1,c390566_g1,c347152_g1,c194781_g1,c99831_g1,c101322_g1,c358533_g1,c186513_g1,c99836_g1,c313253_g1,c312087_g1,c194797_g1,c162213_g1,c185496_g1,c185484_g1,c110225_g1,c131186_g1,c395249_g1,c110224_g1,c194779_g1,c185488_g1,c318670_g1,c194780_g1,c315210_g1,c162538_g1,c186517_g1,c194778_g1,c81626_g1,c81630_g1,c317893_g1,c259628_g1,c257882_g1…
biological_process	GO:0051553 flavone biosynthetic process	2 out of 6975 genes, 0.0%	6 out of 101103 genes, 0.0%	1	c259628_g1,c259635_g1
Faf_Ff_GO_enrichment
biological_process	GO:0009812 flavonoid metabolic process	66 out of 7687 genes, 0.9%	230 out of 101103 genes, 0.2%	2.45e-18	c194792_g1,c348538_g1,c126106_g1,c79874_g1,c194781_g1,c358533_g1,c186513_g1,c99836_g1,c313253_g1,c312087_g1,c194797_g1,c162213_g1,c322866_g1,c185496_g1,c185484_g1,c110225_g1,c131186_g1,c145223_g1,c395249_g1,c110224_g1,c185488_g1,c318670_g1,c194780_g1,c186517_g1,c81626_g1,c81630_g1,c194778_g1,c75965_g1,c317893_g1,c259628_g1,c257882_g1,c99835_g1,c332631_g1,c380040_g1,c351716_g1,c131187_g1,c259635_g…
biological_process	GO:0051553 flavone biosynthetic process	3 out of 7687 genes, 0.0%	6 out of 101103 genes, 0.0%	1	c259628_g1,c363631_g1,c259635_g1
ID	Unigene	putative protein	Putative function
c101310_g1	CCGTGGTGGTGGAGGGGGTGAAGGGGGAAGATCGTGGCGTGGTGCACGCAGGTGGAGGTGCTTTCTCACGCTAGCGTCGGCTGCTTCGTGACTCACTGCGGGTGGAACTCGACGCTCGAGAGCCTCGCCGCCGGCGTGCCGGTGGTGGTGCTGCCGCAGTGGACGGATCAGGCCACCAACGCGAAGCTGGTGGAGGATCTGCGGAGGAGATCGAGCGGTGCTTGGAGAAGGTGATGGACGGCGGAGATGAGAGTCGGGAGATGAGGAA	RGKIVAWCTQVEVLSHASVGCFVTHCGWNSTLESLAAGVPVVVLPQWTDQATNAKLVEDL	gi|593801530|ref|XP_007163802.1| hypothetical protein PHAVU_001G265400g [Phaseolus vulgaris] gi|561037266|gb|ESW35796.1| hypothetical protein PHAVU_001G265400g [Phaseolus vulgaris]
c105941_g1	TCCTCCCCGACAGCGACGGCGCCATCGACGGCCACCTCCGCGAGGTGGGGCTCACCTTCCACCTCCTCAAGGACGTCCCCGGCCTCATCTCCAACAACATTGAGAAGGCCTTGAAGGAGGCCTTCACCCCCATCGGCATCTCCGATTGGAACTCGGTGTTCTGGATCGCCCACCCCGGTGGTCCCGCCATTCTTGACCAGGTGGAGGAGAAGCTGCAGCTGAAGCCGGAGCCTCTGCGCCCGCGGAAGATGAAAGGAAGAGCTTGAGTGGGAAGGGTCAATCTATTGCATTCACGAGG	LPDSDGAIDGHLREVGLTFHLLKDVPGLISNNIEKALKEAFTPIGISDWNSVFWIAHPGG PAILDQVEEKLQLKPEPLRPRK	gi|226438618|gb|ACO56387.1| chalcone synthase C, partial [Sarmienta repens]
c105943_g1	ACCTATTGTCCTCTTCCTCCGCTCTCTCTTCCTCACTCCTCTACAATCCCGAGACCTACTCTGCTAGGATTCCCGGCCTCATCTCCAACAACATTGAGAAGGCCTTGAAGGAGGCCTTCACCCCCATCGGCATCTCCGATTGGAACTCGGTGTTCTGGATCGCCCACCCCGGTGGTCCCGCCATTCTTGACCAGGTGGAGGAGAAGCTGCAGCTGAAGCCGGAGCCTCTGCGCCCGCGGAAGATGAAAGGAAGAGCTTGAGTGGGAAGGGTCAATCTATTGCATTCACGAGG	IPGLISNNIEKALKEAFTPIGISDWNSVFWIAHPGGPAILDQVEEKLQLKPEPLRPRK	gi|116391|sp|P06515.1|CHSY_ANTMA RecName: Full=Chalcone synthase; AltName: Full=Naringenin-chalcone synthase gi|16016|emb|CAA27338.1| chalcone synthase [Antirrhinum majus] gi|394933756|dbj|BAM29290.1| chalcone synthase [Antirrhinum majus] gi|394933760|dbj|BAM29291.1| chalcone synthase [Antirrhinum majus] gi|394933763|dbj|BAM29292.1| chalcone synthase [Antirrhinum majus]
c105945_g1	TCCTCCCCGACAGCGACGGCGCCATCGACGGCCACCTCCGCGAGGTGGGGCTCACCTTCCACCTCCTCAAGGACGTCCCCGGCCTCATCTCCAACAACATTGAGAAGGCCTTGAAGGAGGCCTTCACCCCCATCGGCATCTCCGATTGGAACTCGGTGTTCTGGATCGCCCACCCCGGTGGTCCCGCCATTCTTGACCAGGTGGAGGAGAAGCTGCAGCTGAAGCCGGAGAAACTCAAGTCCACGCGCCACGTGCCGGTACCGTGGCAGCCGCTTACCTGGTGTCGCCGGTCACCAACCGAAGAAGAAGAACTCCGCTCCATCTATCCG	LPDSDGAIDGHLREVGLTFHLLKDVPGLISNNIEKALKEAFTPIGISDWNSVFWIAHPGG PAILDQVEEKLQLKPEKLKSTRHV	gi|767509102|gb|AJT49018.1| chalcone synthase, partial [Clausena lansium]
c107025_g1	ACCTGGTTCAATAAATGGTACCGAGAATGTCCACATGCCTGATGGTTTTGATGAAGAGGTAAGAGGTAGAGGAAAGGTATTTGCTTGGGTACCACAGTTGGAGGTGCTTGCCCATGATGCTGTAGGAGGTTTCTGGACTCATAACGGCTGGAACTCGACACTTGAGGGGATAAGCGAAGGTGTACCGATGATATGTAGGCCATATTTTGCTGATCAAATGGGGAATGCTAGATACGTAACGCATGTCTGGAAGGTGGGTATTGAGTTGGAG	PGSINGTENVHMPDGFDEEVRGRGKVFAWVPQLEVLAHDAVGGFWTHNGWNSTLEGISEG VPMICRPYFADQMGNARYVTHVWKVGIELE	gi|125599663|gb|EAZ39239.1| hypothetical protein OsJ_23662 [Oryza sativa Japonica Group]
c107542_g1	TGTCTTGCAACATTGTGTTGATCAAAGGGTTTAGGGAGATTGAGGGTAGGTATATTGATTATGTTTCTGGTTTGGTAGGGAAGAGGTTTGTCCCTGTGGGCCCTCTTGTTCAAGAGCCCACTTCAGACATTGTTTTGAGCCCGGAGCTCTCGGAGTGGCTGGAGGCGAAGGAGGCGAAATCGACTGTTTTCGTCTCTTTTGGGAGTGAGTACTTTCTGAGCAAGGAGGACATGGCTGGGATTGCTCAAGGTTTGCTTCTCAGCAAAGTGAACTTCATTTGGGTTGTGAGGTTTCCAGAAGGTTCCAATGGAGAGAAGGTTGTTCTTGAGGATAAGTTTCCAGAAGGCTTTCTTGAGAAAGTTGGAGAGAGGGGCAAGATTCTTGAAGGCTGGGCTCCAC…	SCNIVLIKGFREIEGRYIDYVSGLVGKRFVPVGPLVQEPTSDIVLSPELSEWLEAKEAKS TVFVSFGSEYFLSKEDMAGIAQGLLLSKVNFIWVVRFPEGSNGEKVVLEDKFPEGFLEKV GERGKILEGWAPQTKILKHASVGGFVSHCGWNSVMESMEFGVPIIAVPMHLDQPINARLV EEVGVGKEVLRDGDGKLHAETMAAVLNHVVVEGDGEEVRLKAADMKAKLESKGDGEMVEV AEELLKICSKN	gi|747057898|ref|XP_011075272.1| PREDICTED: beta-D-glucosyl crocetin beta-1,6-glucosyltransferase-like [Sesamum indicum]
c107692_g1	CAAACCCTTCACGATTTCCCTACACCACACTCATCCGTTTCACTCACAATAATTAAATGGCTCCTTCAGTTACCGGAGTCCAGGTCGATGCCACGGCGTTTCCTCCCGCCGTCAAGCCTCCCGGCTCCTGGAACACTCTCTTCCTCGCTGGCGCAGGGGTGAGGGGGTTGGAGATACAGGGGAATTTCGTTAAGTTCACGGCGATCGGAGTCTACTTGGAAGATAAGGCCGTGCAGGCGCTTGCCGTTAAGTGGAAGGGCAAGACCGCCAAGGAGTTGAATGAGTCCGTTGAGTTCTTCAGGGAGATTGTTACAGGTCCTTTTGAGAAGTTCACACAGGTAACAATGATACTACCACTGACCGGACAGCAATACTCCGAGAAGGTTTCAGAGAATTGTG	MAPSVTGVQVDATAFPPAVKPPGSWNTLFLAGAGVRGLEIQGNFVKFTAIGVYLEDKAVQ ALAVKWKGKTAKELNESVEFFREIVTGPFEKFTQVTMILPLTGQQYSEKVSENC	gi|908757487|gb|AKT71851.1| chalcone isomerase [Rosa rugosa] gi|959945177|gb|ALR74721.1| chalcone--flavonone isomerase, partial [Rosa rugosa]
c107693_g1	AAACAATAACATCATTCATCAAATGGCGCAAAAAGTCACCGCAATCCAAGTCGAAGAGACGACGTTTCCTCCCTCCGTCAAGCCACCGGGCTCTGCCAACACTCTCTTCCTCGCCGGCGCAGGGGCGAGGGGGCTGGAGATACAGGGGAATTTCGTTAAGTTCACGGCGATCGGAGTATATTTAGAGGATAAGGCTGTGCCGGCGCTCGCCGTTAAGTGGAAGGGCAAGACGGCCGAGGAGTTGACGGAGTCCGTTGAGTTTTTCAGGGAGATTGTTACAGGACCGTTTGAGAAATTTAC	MAQKVTAIQVEETTFPPSVKPPGSANTLFLAGAGARGLEIQGNFVKFTAIGVYLEDKAVP ALAVKWKGKTAEELTESVEFFREIVTGPFEKF	gi|908757487|gb|AKT71851.1| chalcone isomerase [Rosa rugosa] gi|959945177|gb|ALR74721.1| chalcone--flavonone isomerase, partial [Rosa rugosa]
c107694_g1	GGCTCCGGCAGCTTTGACACTTCCCGGAATCGCAATCGAGACGACGTCGTTCGCTCCGGTGGTGAAGCCTCCTGGCTCGACGAAGGCTCATTTCCTCGGCGGCGCAGGGGTTAGGGGGCTGGAAATTAATGGGAAGTTTGTGAAGTTCACGGCGATCGGCGTTTACTTGGAGGATGGAGCCGTGCCGGCGCTCGCCGTTAAGTGGAAGGGCAAGACGGCCGAGGAGTTGACGGAGTCCGTTGAGTTTTTCAGGGAGATTGTTACAGGACCGTTTGAGAAATTTAC	TLPGIAIETTSFAPVVKPPGSTKAHFLGGAGVRGLEINGKFVKFTAIGVYLEDGAVPALA VKWKGKTAEELTESVEFFREIVTGPFEKF	gi|310751874|gb|ADP09377.1| chalcone isomerase [Pyrus pyrifolia]
c110223_g1	TGGGCCCTGCGTCAAGGTCTACCCCACCGTGATCAAGCTCTCGAGGTCCATGGAGGATACGGTGATCTTCGCGAGGCGTACGTCGTGTCTTTTACGGATTGGAGTAAGTTTGGATTCTACAAAGCTGATTTCGGGTGGGGAAAGCCGGTGTGGGCGGGCATCGGGCCCAAACAGCCACGTGGCAACAATACCGTGCTAATGAGCGGCAAAGGGGGTGATGGAATCGAGGCATGGGTGCATCTGAATGAAGAGGAGATGGCTTACTTTGAGCAAGATGAGGAGATTAAATTATTTAGCTAGTATGAGTTCGATTCATTTAGTGTTTTTTTTTTTAAATAAGTTATAAACATGTATTTCTTGCAATAATGGCGAATCATTTGTTTGTGTTTTTGCTTTGAA…	EAYVVSFTDWSKFGFYKADFGWGKPVWAGIGPKQPRGNNTVLMSGKGGDGIEAWVHLNEE EMAYFEQDEEIKL	gi|75128866|sp|Q6TXD2.1|5MAT2_SALSN RecName: Full=Pelargonidin 3-O-(6-caffeoylglucoside) 5-O-(6-O-malonylglucoside) 4'''-malonyltransferase; AltName: Full=Anthocyanin 5-O-glucoside-4'''-O-malonyltransferase 2; Short=Ss5MaT2 gi|38679121|gb|AAR26385.1| anthocyanin 5-O-glucoside-4'''-O-malonyltransferase [Salvia splendens]
c110224_g1	AGGAAGAACGAGCCACGGGGCAAGTGAGCATGGCAAGGGAAGTTCGAAGTTGATCAAGGAGGAAGAACGAGCCACGGGGCAACAATACCGTGCTAATGAGCGGCAAAGGGGGTGATGGAATCGAGGCATGGGTGCATCTGAATGAAGAGGAGATGGCTTACTTTGAGCAAGATGAGGAGATTAAATTATTTAGCTAGTATGAGTTCGATTCATTTAGTGTTTTTTTTTTTAAATAAGTTATAAACATGTATTTCTTGCAATAATGGCGAATCATTTGTTTGTGTTTTTGCTTTGAAGTTGTCATCATCACATGCAATAATTGGTTGGCCGACATGATCACCGTTTCTCCCTCTTCGTTCTTTCAAGAGTTAAAAAGACTTGAATAATTATG	PRGNNTVLMSGKGGDGIEAWVHLNEEEMAYFEQDEEIKL	gi|75128866|sp|Q6TXD2.1|5MAT2_SALSN RecName: Full=Pelargonidin 3-O-(6-caffeoylglucoside) 5-O-(6-O-malonylglucoside) 4'''-malonyltransferase; AltName: Full=Anthocyanin 5-O-glucoside-4'''-O-malonyltransferase 2; Short=Ss5MaT2 gi|38679121|gb|AAR26385.1| anthocyanin 5-O-glucoside-4'''-O-malonyltransferase [Salvia splendens]
c110225_g1	TGGGCCCTGCGTCAAGGTCTACCCCACCGTGATCAAGCTCTCGAGGTCCATGGAGGATACGGTGATCTTCGCGAGGCGTACGTCGTGTCTTTTACGGATTGGAGTAAGTTTGGATTCTACAAAGCTGATTTCGGGTGGGGAAAGCCGGTGTGGGCGGGCATCGGGCCCAAACAGCCACGTGGCAACAATACCGTGCTAATGAGCGGCAAAGGGGGTGATGGAATCGAGGCATGGGTGCATCTCAATGAAGAGAAGATGAGGATGATGGTGATGCTGCACAAGATAAGGCGAGAGCATGGGATGATTGGAAAGATGATAATCCT	EAYVVSFTDWSKFGFYKADFGWGKPVWAGIGPKQPRGNNTVLMSGKGGDGIEAWVHLNEE KMRM	gi|75128866|sp|Q6TXD2.1|5MAT2_SALSN RecName: Full=Pelargonidin 3-O-(6-caffeoylglucoside) 5-O-(6-O-malonylglucoside) 4'''-malonyltransferase; AltName: Full=Anthocyanin 5-O-glucoside-4'''-O-malonyltransferase 2; Short=Ss5MaT2 gi|38679121|gb|AAR26385.1| anthocyanin 5-O-glucoside-4'''-O-malonyltransferase [Salvia splendens]
c110467_g1	CAAAAATGGGCCGCCGCCGCGTGGTGCTGGCGACATTCCCGGCGCAAGGCCACATAAATCCGGCCCTCCAATTCGCCAAAAGACTCCTCAAATCCGGCACCGACGTCACCTGGAACCGCAAGACCAACCCCGAGCCTTGGCAAGAGTATAGAAATAAGCAGTATAAGTTCTACTCTCCAAACATTGACTACTCCAAGGAAGAGTCTCCGGCTCCTAAATTTTAAGTTTCAATGTTTGTTACTAAACAAAAGTGCTGTAAAACAATAGACGGTTTTATTTAATTTATAGTTATAATGTG	MGRRRVVLATFPAQGHINPALQFAKRLLKSGTDVTWNRKTN	gi|75338881|sp|Q9ZR26.1|5GT2_PERFR RecName: Full=Anthocyanidin 3-O-glucoside 5-O-glucosyltransferase 2; AltName: Full=UDP-glucose:anthocyanin 5-O-glucosyltransferase 3R6; Short=p3R6; Flags: Precursor [Perilla frutescens] gi|4115561|dbj|BAA36422.1| UDP-glucose:anthocyanin 5-O-glucosyltransferase homologue [Perilla frutescens var. crispa]
c11067_g1	AGCAGCAATTACTACGACGCTGAGAGCAAGAAGGATCCTTTTGCATTCCTGCCGGAAGGATTTCGAGAGAGAACAAAAGAAAAAGGCATGGTGGTGTCATCATGGGCCCCACAAACAAAGGTGCTGGCCCACGAGGCCACAGGCGGGTACGTGTGCCATTGCGGGTGGAACTCGACCTTGGAGACGGTAGTGCATGGGGTGCCAATCATTGCATGGCCATTGTTCGCAGAACAGAAACAGAATGCGGTGTTGCTGTCGGAAGGAGCCGGAATTGCGCTGCGGTTGGAAAAGAGAAGAGATGGTGTGGTGGAGAGGGAGGAGATAGAGAGAAAGGTGAGAGCGCTCATGGAAGGAGAGGAGGGGAAGA	NYYDAESKKDPFAFLPEGFRERTKEKGMVVSSWAPQTKVLAHEATGGYVCHCGWNSTLET VVHGVPIIAWPLFAEQKQNAVLLSEGAGIALRLEKRRD	gi|194699562|gb|ACF83865.1| unknown [Zea mays]
c111680_g1	CTCCTGATTATTTAGCCAAGAACAAAAAAACCTATAACCCTTGCGAAGCCTTACTTTCTTTCCAAGATAAATTATAGACATGGCAAGAGTCGAAGAAATCAGACAGGCACAGCGTGCTTTGGGTCCAGCCACCATACTGGCAATAGGTACTGCCACACCGGCCAACTGCATTAACCAGGCTGATTATCCTGATTACTACTTCCGTATCACAAAGAGCGAACATATGACTGAGCTGAAGGAGAAATTCAAGCGCATGTGCGACA	MARVEEIRQAQRALGPATILAIGTATPANCINQADYPDYYFRITKSEHMTELKEKFKRMC D	gi|6166004|sp|P51075.2|CHSY_BETPN RecName: Full=Chalcone synthase; AltName: Full=Naringenin-chalcone synthase gi|1834387|emb|CAA71904.1| chalcone synthase [Betula pendula]
c113333_g1	TGGGCGCCGGACTCGAAGGTTTTCGACTGGCTTGACAAGCAGAAGCCCGATTCAGTAATCTATGTCAACTATGGCAGTATCACAACGATGACAGCCGAAAACTTTCAAGATTTTGCATTGGGCCTTGCGGATAGCAAGCAACCTTTCTTATGGGTCGTTAGACCTGATATAGTCAAAGGTGACAGTGCATCGCCTTTGGCTACATCAGCAGGACTGCCTCAAGAGTTTCTTGAGGCAGTCGAGGAGAGGGGGCTGATGGTGACCTGGTGTGCACAAGATCAGGTGTTGGCCCACAAGGCCGTGGGTGCGTTTCTATCGCACTGCGGATGGAACTCGAATCTTGAGAGCATATCGTGTGGTGTGCCCATCATCTCCTGGCCGTTTTTCGCAGACCAGCAG…	WAPDSKVFDWLDKQKPDSVIYVNYGSITTMTAENFQDFALGLADSKQPFLWVVRPDIVKG DSASPLATSAGLPQEFLEAVEERGLMVTWCAQDQVLAHKAVGAFLSHCGWNSNLESISCG VPIISWPFFADQQTNAHYSCEKWGIGMEIDHRVRRDDVANVVREMMVGEKGKKMRLKARE WKKIAQ	gi|747103953|ref|XP_011100190.1| PREDICTED: 7-deoxyloganetin glucosyltransferase-like [Sesamum indicum]
c114585_g1	CACTTTCCACGAACTCGAGCCGTGGTACGTCGAGGCATTCAGGGAGGAGAAAGGAAATGTGTGGACCGTGGGCCCGGTTTCTCTCTCTAACCGCGGTCGAGGCAACGACGAGCACTACTGCCTCACGTGGCTCGACTCCATGGAGAGGAGATCCGTTATCTACGCCTGCTTCGGGAGCCTCTGCTCCCTATCTCTGCAGCAGATAAAGGAGCTAGGGTTAGGGTTAGAAGAATCCGGCTCTCCGTTCATATGGATCATCAGAAAGCAAGAGAGGAA	TFHELEPWYVEAFREEKGNVWTVGPVSLSNRGRGNDEHYCLTWLDSMERRSVIYACFGSL CSLSLQQIKELGLGLEESGSPFIWIIR	gi|604334498|gb|EYU38582.1| hypothetical protein MIMGU_mgv1a005154mg [Erythranthe guttata]
c115023_g1	AAGAAGGAGAGGAGAGTGAATGATGTTGCCAAAGACATCTGCAAACTCTTCAACATGGACCCTGAGGCGAACATCAAGTTTGTCGACAACAGACCTTTTAACGATCAGAGGTACTTCCTTGACGATCAGAAGCTCAAAAAGTTGGGATGGTCAGAGAGAACCACGTGGGAAGAAGGGTTGAAGAAAACTATGGATTGGTACACACAGAACCCGGAGTGGTGGGGTGATGTTTCTG	KKERRVNDVAKDICKLFNMDPEANIKFVDNRPFNDQRYFLDDQKLKKLGWSERTTWEEGL KKTMDWYTQNPEWWGDVS	gi|15218420|ref|NP_177978.1| UDP-L-rhamnose synthase [Arabidopsis thaliana] gi|62901057|sp|Q9SYM5.1|RHM1_ARATH RecName: Full=Trifunctional UDP-glucose 4,6-dehydratase/UDP-4-keto-6-deoxy-D-glucose 3,5-epimerase/UDP-4-keto-L-rhamnose-reductase RHM1; AltName: Full=Protein REPRESSOR OF LRX1 1; AltName: Full=Rhamnose biosynthetic enzyme 1; Short=AtRHM1; Includes: RecName: Full=UDP-glucose 4,6-dehydrat…
c124060_g1	ACTCACTGCGGGTGGAACTCGGTCCTGGAGGCGGTGTGTGCCGGCGTGCCAATGGTGGCTTGGCCGCTGTATGCGGAGCAGCATTTTAATAGGGTGGTGATGGTGGAGGACGTGAAGCCGCCGTCGGAGGATAAGAGCAGGCGGTTTCTGCGGCCGCCGGAGCCGGATCTGGAGGCGATTCTGCCGGCGGGGTTTGTGGGGCGGACGGA	THCGWNSVLEAVCAGVPMVAWPLYAEQHFNRVVMVEDVKPPSEDKS	gi|556925524|gb|AGZ84560.1| glucosyltransferase KGT9, partial [Pueraria montana var. lobata]
c124074_g1	ACTCGGTCCTGGAGGCAGTGTGCGCCGGCGTGCCGATGGTGGCGTGGCCGATGTATGCGGAGCAGCATTTTAATAGGGTGGTGATGGTGGAGGACGTGAAGCTGGCGTTGAGGGCCGTCGGAGGATAAGAGCAGGCGGTTTCTGCGGCCGCCGGAGCCGGATCTGGAGGCGATTCTGCCGGCGGGGTTTGTGGGGCGGACGGA	SVLEAVCAGVPMVAWPMYAEQHFNRVVMVEDVKLALR	gi|283362114|dbj|BAI65910.1| UDP-sugar:glycosyltransferase [Forsythia x intermedia]
c124077_g1	CGGTGCTCAACCACGAGGCGGTGGGCGGGTTCGTGACTCACTGCGGGTGGAACTCGGTGCTGGAGGCCGTGGGCGCTGGCGTACCGATGGCGGCGTGGCCTCTGTACGCGGAGCAGCATTTTAATAGGGCGGCGCTGGTGGGGAAGATGGGGCTAGCTGTAAGGGTGGAGGAGGCGGAGGACGGGTTCGTGGCGGCGGAGGAGGTGGAGAAGCGAGTTAGAGAGTTGATTGGCGGAGAATCACAGAAGGGTAGAGAAATAAGGAAGGAGGTGGAAGAGAAGAGGGAAGAAGCGAGGGCTGCAATGGCGGAGGGAGGTTCCTCCGTTGCGGCCGTGGGTGAGCTGATTAACTTATGGAAGTCTCACTAATTTGTTGCTACTCTCTGTCATTTATTTGAAT…	VLNHEAVGGFVTHCGWNSVLEAVGAGVPMAAWPLYAEQHFNRAALVGKMGLAVRVEEAED GFVAAEEVEKRVRELIGGESQKGREIRKEVEEKREEARAAMAEGGSSVAAVGELINLWKS	gi|187761621|dbj|BAG31949.1| UGT88A7 [Perilla frutescens]
c124085_g1	GGAAGAGCACTGCTGATGGCGGTGGTTGTGGCGGCGGTGGCCGTGGTGGCGTGGCCGATGTATGCGGAGCAGCATTTTAATAGGGTGGTGATGGTGGAGGACGTGAAGCTGGCGTTGAGGTTAGAGGAGATGGAGGATGGGTTCGTGGCGGCGATAGCGGTGGAGATTGCAAGTGGAAGGGATATCTTCTCGCAGTTGCAGAACG	WPMYAEQHFNRVVMVEDVKLALRLEEMEDGFVAAIAVE	gi|283362114|dbj|BAI65910.1| UDP-sugar:glycosyltransferase [Forsythia x intermedia]
c126106_g1	CACATCCAAAAACCAAATGGGTAGTAAAGAGGTGGAGACTGTGATGGTGGAAGAAGTTTCGTTTCCTTCACAACTCACCAAAACCAAGCCATTGTCCTTGCTGGCTCATGCTCCGGTGGAGAAAGTGGTGCGAGTGGTGGTGATAAAGGAGATAAAAGGGGCTCAATACGGAGTGCAATTGGAGAATAGGGTAAGGGACCGTTTGGTAGAAGATGATAAGTACGAGGAGGAAGAGAAGTCGAAGAAAGCTGGTTTCATGAAGGGCGTGCGCAAATTCCTAAACAATT	ETVMVEEVSFPSQLTKTKPLSLLAHAPVEKVVRVVVIKEIKGAQYGVQLENRVRDRL	gi|606215078|dbj|BAO58582.1| chalcone-flavanone isomerase family protein [Ipomoea nil]
c126109_g1	TTGTACTTCGCATTTATTCAAAAATTGTAACGTCTCGAACCAAGTATATTTTGACGACTAATGATAGGGTGTTTCGATGATTAATTAGGACTCACGGACATAGAGATACACTTCCTCCAGATTAAGTTCACGGCAATCGGAGTTTACTTGGACCCAGAAATTGTTTCCCATCTCCAAAAATGGAAAGCGAAATCAGCAGCCGACTTAGCCAAAGACAACAATTTCTTCGACGCTGTTGTTTCCGCTCCGGTGGAGAAAGTGGTGCGAGTGGTGGTGATAAAGGAGATAAAAGGGGCTGCCTTGATGGCCGACTCGTCCTGCACGCGTGATGACCGTCGTGAGCGAATTGTGGCAGAGTGTAATGCTGTCCGCCAGGCCCTGCAGGACCTGCTTTCGGAG…	GLTDIEIHFLQIKFTAIGVYLDPEIVSHLQKWKAKSAADLAKDNNFFDAVVSAPVEKVVR VVVIKEIKGA	gi|848879204|ref|XP_012840000.1| PREDICTED: probable chalcone--flavonone isomerase 3 [Erythranthe guttata]
c131175_g1	CGGGTCGGATTTCGGGTGGGGGAAGGCGAGAAAGCAAGAGTTTCTGTCGATCGACGGAGAGAAGTATGCGATGACGTTGTGTAAGTCGAGGGATTTTGAGGGAGGATTTGAGGTTGGATTGTCGTTGCCTAAGGACAAAATGGATGCTTTTCATGCTTATTTTTCCAAAGGAATCAATTAAGGGCAATATTACTATGGGTTAAATAACAAAAAAAAAAAAATCCTAAACTATTTATCTTTTATTAAAAATATTCTCAATTATTAAAAATACCCAATTAAATCTTAAACTATCAATTCATTATCAATTTTACTCTCATCTAATTTTCAGTGATCGGAAACACGTTGGTGGTTCAGACATTTTATCGAACATATGGTGCCGAAGATGGTGGTGTTCATGGC…	GSDFGWGKARKQEFLSIDGEKYAMTLCKSRDFEGGFEVGLSLPKDKMDAFHAYFS	gi|75192856|sp|Q9MBC1.1|3AT_PERFR RecName: Full=Anthocyanidin 3-O-glucoside 6''-O-acyltransferase; Short=3AT gi|7415646|dbj|BAA93475.1| anthocyanin acyltransferase [Perilla frutescens]
c131186_g1	GCAGAAATCGTTCTTCTCGGTTGCCGGGTCGACCCAGCTTGATCTATACGGGTCGGATTTCGGGTGGGGGAAGGCGAGAAAGCAAGAGTTTCTGTCGATCGACGGAGAGAAGTATGCGATGACGTTGTTGACCGAAAATACGTCGGTGGTTCAGACATTTTATCGAGCATATGGTGCCGAAGATGGTGGTGTTCATGGCGGAGCTGCCCAAAACCTCCACCGGAAAAATAAGAAAGGTCGTGCTGAGAGAGGCCGCCAAGGCTATGGGAACCGGTTATGCTTAGATTAGTGGCTTTTTCCATGAAGTAAGTGTTAGTGGTGGGGACGAAGAAGAAGAGGATGAGAGGGAAATAGAGCTTTCTCTGTGAACACCATATGTTCGATAAAATATCCGAACCA…	QKSFFSVAGSTQLDLYGSDFGWGKARKQEFLSIDGEKYAMTL	gi|75192856|sp|Q9MBC1.1|3AT_PERFR RecName: Full=Anthocyanidin 3-O-glucoside 6''-O-acyltransferase; Short=3AT gi|7415646|dbj|BAA93475.1| anthocyanin acyltransferase [Perilla frutescens]
c131187_g1	CGGGTCGGATTTCGGGTGGGGGAAGGCGAGAAAGCAAGAGTTTCTGTCGATCGACGGAGAGAAGTATGCGATGACGTTGTGTAAGTCGAGGGATTTTGAGGGAGGATTTGAGTGACCGAAAATACGTCGGTGGTTCAGACATTTTATCGAGCATATGGTGCCGAAGATGGTGGTGTTCATGGCGGAGCTGCCCAAAACCTCCACCGGAAAAATAAGAAAGGTCGTGCTGAGAGAGGCCGCCAAGGCTATGGGAACCGGTTATGCTTAGATTAGTGGCTTTTTCCATGAAGTAAGTGTTAGTGGTGGGGACGAAGAAGAAGAGGATGAGAGGGAAATAGAGCTTTCTCTGTGAACACCATATGTTCGATAAAATATCCGAACCACCAATATGTTTCCGGT…	GSDFGWGKARKQEFLSIDGEKYAMTLCKSRDFEGGFE	gi|75192856|sp|Q9MBC1.1|3AT_PERFR RecName: Full=Anthocyanidin 3-O-glucoside 6''-O-acyltransferase; Short=3AT gi|7415646|dbj|BAA93475.1| anthocyanin acyltransferase [Perilla frutescens]
c131644_g1	GAATGCGGCTTTTCTGACGGAGGTTTTGAGAATCGGCTTGATCGTGAGGGACTTGGCGGCGAGGGAGGAGGTGGTGGATGCGGCGGCGATTGAGAGTGTGGTGGAGAGGTTGTTGTCGGAGGAGGAAGGGGCCGAGATTAGGAAAAGGGCGGAGGAGCTGAGCGCCACCGTGAAGAAATCGATGGAGGAAGGGGCGGAGATTAGGAAGAGGGCGGAGGAGCTGAGCGCCGCCGTGAAGAAATCGA	NAAFLTEVLRIGLIVRDLAAREEVVDAAAIESVVERLLSEEEGAEIRKRAEELSATVKKS MEEGA	gi|970021861|ref|XP_015072203.1| PREDICTED: zeatin O-xylosyltransferase-like [Solanum pennellii]
c131651_g1	GCTTCATGAGCCACTGCGGCTGGAATTCATGCATGGAGAGCATTTCAATGGGGAAGCCGGTGGCGGCGTGGCCGATGCACTCCGATCAGCCGAGAAACACGGTGTTGATGACTAGGGTTTTGAAAATCGGCCTGGTTGTGAGGGATTGGGCTCGCCGGGCGGAGGTGGTGGAGGCGGCGGCGGTGGAGGCCGCCGTGAGGAGGCTGATGTCTTCGTCGGAGGGGGCGGCGATGAGGAAGAGGGCGGCGGAGCTCGGCGGCGCCGTCAGGAAATCAGCCGGGGACGGCGGATCGGCGCGGCTGGAGTTGCAGAGCTTCGTCGCGCATATTACTAGGTAGTTTAATTGTATTAATTTGATTAAATAAATTCTAAAAAATTGTATTTTAATAAATTATAGTA…	FMSHCGWNSCMESISMGKPVAAWPMHSDQPRNTVLMTRVLKIGLVVRDWARRAEVVEAAA VEAAVRRLMSSSEGAAMRKRAAELGGAVRKSAGDGGSARLELQSFVAHITR	gi|848929634|ref|XP_012828189.1| PREDICTED: zeatin O-glucosyltransferase-like [Erythranthe guttata] gi|604298708|gb|EYU18710.1| hypothetical protein MIMGU_mgv1a005799mg [Erythranthe guttata]
c131652_g1	CGACGAAGCTCTGCAACTCCAGCCGCGCCGATCCGCCGTCCCCGGCTGATTTCCTGACGGCGCCGCCGAGCTCCGCCGCCCTCTTCCTCATCGCCGCCCCCTCCGACGAAGACATCAGCCTCCTCACGGCGGCCTCCACCGCCGCCGCCTCCACCACCTCCGCCCGGCGAGCCCAATCCCTCACAACCAGGCCGATTTTCAAAACCCTAGTCATCAACACCGTGTTTCTCGGCTGATCGGAGTGCATCGGCCACGCCGCCACCGGCTTCCCCATTGAAATGCTCTCCATGCATGAATTCCAGCCGCAGTGGCTCATGAAGCCGCCGGTGGCGGCGTGGCCGAGAATCTCCAGCTGCGGCGCCCAGTCTCTCACTACG	VVRDWAPQLEILGHAATGGFMSHCGWNSCMESISMGKPVAAWPMHSDQPRNTVLMTRVLK IGLVVRDWARRAEVVEAAAVEAAVRRLMSSSEGAAMRKRAAELGGAVRKSAGDGGSARLE LQSFV	gi|848929634|ref|XP_012828189.1| PREDICTED: zeatin O-glucosyltransferase-like [Erythranthe guttata] gi|604298708|gb|EYU18710.1| hypothetical protein MIMGU_mgv1a005799mg [Erythranthe guttata]
c131955_g1	TGCTGATCATATTTATGTTGTTGGCTGTCCTAAAAGGTGACTCGAATGTTCTTCTTCTTTGTGATAAAATGATTTATTCAATTTGCTATAGGTGCATCACGGGGGAGCTGGCCTTAAAGCTGCGTGTCCGACAACTATTATCCCTTTCTTTGGTGACCAACCTTTCTGGGGCGAGAGAGTCCATGCCAGAGGTGAAGGAGCGGGCTATTGAACTTCTAGAAGCCATGAAAAATGAAGAT	VHHGGAGLKAACPTTIIPFFGDQPFWGERVHARGEG	gi|629092090|gb|KCW58085.1| hypothetical protein EUGRSUZ_H00810 [Eucalyptus grandis]
c131966_g1	CCGTCGTTTTTGCTCTGACGACAGTCGCCATCGCCCACTCCAGCGCTGAGGTGCTCAGGTGAGCAACCGCTGCTCGAGACCCCGTCTAGCCACGAAGCCACTGTCGCGCACACCCTCCAACATCGTCTAGCCATCAGAGAAGATTCTGACGCTGCACATAAGGTGTTCGTCGATTTGTGTCTAAGAAATACGCTTGCAACATTCGAAGCTGCTCTCGAATGTTTCTGCAGCAGTTTGAAATTCTAGAAGCCAAAGCTGAGCTGTAGATGCCATCAGGTGCATCACGGGGGAGCTGGCCTTAAAGCTGCGTGTCCGACAACTATTATCCCTTTCTTTGGTGACCAACCTTTCTGGGGCGAGAGAGTCCATGCCAGAGGTGTAGGTGAAGGAGCGGGCTAT…	VHHGGAGLKAACPTTIIPFFGDQPFWGERVHARGVG	gi|590714162|ref|XP_007049838.1| UDP-Glycosyltransferase superfamily protein isoform 1 [Theobroma cacao] gi|508702099|gb|EOX93995.1| UDP-Glycosyltransferase superfamily protein isoform 1 [Theobroma cacao]
c132383_g1	AACAAAGAGTTCAGCTATGGCTAGAGTAGAGGAGATCAGGCAAGCACAACGTGCGCAAGGCCCGGCTTCAATTTTGGCTATCGGTACAGCCACACCGAAAAACTGCGTGTACCAGGCTGACTACCCCGACTACTACTTCCGCATCACAAACAGCGAACATATGACGGAACTTAAAGAGAAGTTCAAGCGCATGTGCGATAAGTCGATGATCAAGAAGAGGTACATGCACCTGACTGAGGAGCTGTTAGCCGAAAACCCGAACATAACCGCTTACATGGAGCCGTCACTTGACGCACGTCAGGACATGGTTGTCGTGGAGGTACCGAAGCTCGGTAAGGAGGCAGCAGTCAAGGCCATCAAGGAGTGGGGCCAACCAAAATCCAAAATCACCCACTTGAT…	MARVEEIRQAQRAQGPASILAIGTATPKNCVYQADYPDYYFRITNSEHMTELKEKFKRMC DKSMIKKRYMHLTEELLAENPNITAYMEPSLDARQDMVVVEVPKLGKEAAVKAIKEWGQP KSKITHLIFCTTSGVDMPGADYQVTKLLGLRPSVNRFMMYQQGCFAGGTVLRMAKDLAEN NRGARVLVICSEITAVTFREPSDTHLDSMVGQSLFGDGAAALIVGADPDPAIERP	gi|719978918|ref|XP_010249317.1| PREDICTED: chalcone synthase [Nelumbo nucifera]
c133395_g1	GGAAGAGATCAGCTGCTTCTGTAGCGTACATTAGCTTCGGCACCGTCATGGAACCTCCTCCTGAAGAGCTTGTGGCGATAGCACAAGGGTTGGAATCAAGCAAAGTGCCGTTTGTTTGGTCGCTGAAGGAGAAGAACATGGTTCATCTACCAAAAGGGTTTTTGGATCGGACAAGAGAGCAAGGGATAGTGGTTCCTTGGGCTCCACAAGTGGAACTGCTGAAACACGAGGCAATGGGTGTGAATGTGACACATTGTGGATGGAACTCAGTGTTGGAGAGTGTGTCGGCAGGTGTACCGATGATCGGCAGACCGATTTTGGCGGATAATAGGCTCAACGGAAGAGCAGTGGAGGTTGTGTGGAAGGTTGGAGTGATGATGGATAATGGAGTCTTCACGA…	KRSAASVAYISFGTVMEPPPEELVAIAQGLESSKVPFVWSLKEKNMVHLPKGFLDRTREQ GIVVPWAPQVELLKHEAMGVNVTHCGWNSVLESVSAGVPMIGRPILADNRLNGRAVEVVW KVGVMMDNGVFTKEGFEKCLNDVFVHDDGKTMK	gi|18397552|ref|NP_564357.1| UDP-glucosyl transferase 78D1 [Arabidopsis thaliana] gi|66773943|sp|Q9S9P6.1|U78D1_ARATH RecName: Full=UDP-glycosyltransferase 78D1; AltName: Full=Flavonol-3-O-glucoside L-rhamnosyltransferase; AltName: Full=UDP-rhamnose:flavonol 3-O-glucoside rhamnosyltransferase gi|6634776|gb|AAF19756.1|AC009917_15 Contains similarity to gb|AF000372 UDP glucose:flavanoid 3-o-glucosy…
c135050_g1	CTCTTGTGATAACAACAATGGAGGTGGAGAGGGTTCAAGCCATTGCTTCTCTGTCTGTCACCGGGGGTTCCATCCCCACCGAGTTCATCCGGCCGGAGACCGAACAACCCGCCATCACCACCTTCCACGGCCCTGTCCCGGAGATCCCCACCGTCGATCTAAGTGACCCGGATGAGGAGAGTCTAGTTGGTTCCATTGCCAAGGCGAGCCAGGAATGGGGCCTCTTCCAGCTGGTGAACCATGGCATACCTAGTGAAGTTATAAGGAAGCTGCAGGCTGTGGGGAAGGAGTTCTTCGAGCTCCCGGCCCAAGAGAAGGAAGTTTACGCTAAGCCTCCCGATGCCAAGTCCATGGAAGGTTATGGAACCAAGCTCCAG	LVITTMEVERVQAIASLSVTGGSIPTEFIRPETEQPAITTFHGPVPEIPTVDLSDPDEES LVGSIAKASQEWGLFQLVNHGIPSEVIRKLQAVGKEFFELPAQEKEVYAKPPDAKSMEGY GTKLQ	gi|1009126031|ref|XP_015879930.1| PREDICTED: flavonol synthase/flavanone 3-hydroxylase [Ziziphus jujuba]
c138923_g1	GTACGTGAAGCGCTGGCAGAAGTAGGCATCACCGGGATGACCGTAACTGAAGTGAAAGGTTTTGGTCGTCAGAAGGGCCACACCGAGCTATACCGTGGCGCAGAGTACATGGTGGACTTTCTGCCGAAAGTGAAAATCGAGATCGTGGTGAGCGATGATATCGTCGATACCTGTGTGGATACCATCATCCGCACGGCGCAGACCGGTAAAATTGGCGACGGGAAAATCTTCGTCTTTGACGTGGCGCGCGTGATCCGTATCCGTACCGGCGAAGAAGACGACGCGGCGATTTAACATTCTTGCCGGGTGGCGCTGCGCGTACCCGGCCTAAAAAACCCTTCGTAGGCCCATGCAAGCGCAGCGCCGCCGGGCGATTACAGCA	VREALAEVGITGMTVTEVKGFGRQKGHTELYRGAEYMVDFLPKVKIEIVVSDDIVDTCVD TIIRTAQTGKIGDGKIFVFDVARVIRIRTGEEDDAA	gi|596110267|ref|XP_007221504.1| hypothetical protein PRUPE_ppa011791mg [Prunus persica] gi|462418254|gb|EMJ22703.1| hypothetical protein PRUPE_ppa011791mg [Prunus persica]
c145223_g1	AGCAAAAGAAATGTGATAAAAAATGGAGAAAGTAGAAGAAAAAAAACCCCATTGCTTAATCTTTCCATATCCATCGGCAGGCCACATAAACCCCATGCTCCAATTCTCCAAACGCTTACTCCACAAAGGCATCTCCATCACATTAGTCGTAACTAAATACTTAGCCAAAACCACGCTTTTCTCATCGGAATCCATCTCCCTCCTCCCCATCTCCGACGGCTTCGACGACGGCTACTCGCCGGAGTTCGATGGCTGGGAGCTTTACTTGACCCGGTTCGAGGAAGTCGGGTCGAGAACGCTCAGGGAAGCAATGCAGGGCCTCGCGGGTTCGGGCCGGCCCGTTGACTGCGTCGTGTACGACTCGTTCCTGCCGTGGGCGCTGCCGGCGGCGAAGGAGGC…	HCLIFPYPSAGHINPMLQFSKRLLHKGISITLVVTKYLAKTTLFSSESISLLPISDGFDD GYSPEFDGWELYLTRFEEVGSRTLREAMQGLAGSGRPVDCVVYDSFLPWALPAAKEAGAA AALFFTQSCAVNHVYRHVYSGDLKVPLEAEEIRIPGLPPLLPADLPSFVYV	gi|747070459|ref|XP_011082054.1| PREDICTED: UDP-glycosyltransferase 74E2-like [Sesamum indicum]
c149760_g1	GTTCGAAGATCTCTGTCTCTCTCGCTGGTAGAGGCGGTTTCCCGCCGTATTCCCAGGTGAAAGAGCAATCGGAGAAGGCGGAGACGCTGTGGAAGCAGTAGGCCTCGGCGTTATGCACGGCGGCGGCGTCCTGCGCCACGTAGGGTATGGTGGAGTCGTAGACGACGGCGATGCGGCGCGCGGTGGTTGAAAGCTCCTGCACGAGGTCGTGAACTGGGCGGCGGAGGTGCATGGTGGAGACGAAGGATGGGAGGAAATGAGAGGGGAACTTGGAGGCGGCGTCGGG	PDAASKFPSHFLPSFVSTMHLRRPVHDLVQELSTTARRIAVVYDSTIPYVAQDAAAVHNA EAYCFHSVSAFSDCSFTWEYGGKPPLP	gi|747058026|ref|XP_011075343.1| PREDICTED: zeatin O-glucosyltransferase-like [Sesamum indicum]
c149762_g1	TGGATGGCGGCGGCGGTGGATGGGTCCCACCCGTGGACGCGGGCCCGGGCTTGACGGAGGTGGGCGGCGGCGGCGACGTAGTGGACGGGGATGTTCCGGCCGGCGAGGAGGCGGGAGAGGTGGAGGAGCTGGTTCAGATGGCCTTGCGCCGGCAGCGGCACCATCACCACGGCGGCGGGAATTTCTGCCATTTTTGGAGTATTTATTTAGTTAATTATTTTCTTCTTTTTTTTTTAGAAATATTGATGGGCTTAGAAATGTAGTGAAGATATTGTGTGGTTTTTATAGTGACAACGCATAACTCGTTTTG	VVMVPLPAQGHLNQLLHLSRLLAGRNIPVHYVAAAAHLRQARARVHGWDPSTAAAI	gi|566208907|ref|XP_002322723.2| putative glucosyltransferase family protein [Populus trichocarpa] gi|550320920|gb|EEF04484.2| putative glucosyltransferase family protein [Populus trichocarpa]
c149765_g1	TGCACGAACGCTGCCAGTTCCGGAGCTAGTAAACCGCCGGAATCGAATTCGAATGCGGCGGCGCTGGAGTCGAGCGGCCGGAGATTTCTGTGGACGCTGCGGCGGCGGAAGGAGAGGGATTCTCCGGTCCCCGTCGAATTTCTGCCGGAGGGATTCCTGCAGAGGACTGAAGGGATCGGAAAAGTGATCGGATGGGCGCCGCAGGCGG	GRRFLWTLRRRKERDSPVPVEFLPEGFLQRTEGIGKVIGWAPQ	gi|970068771|ref|XP_015061523.1| PREDICTED: UDP-glucose flavonoid 3-O-glucosyltransferase 6-like [Solanum pennellii]
c149766_g1	GGAGCGGCGTCCAGCTCCGCCCTGCTCAGGCCGTCGGAAAAGCCTTCGGCGTCGAGCCCTCCGCCGCCAGGCCAAGCTCCGCTTCCACGACGGCCCTTCCGCCGCCGTCCACTTCCACGAGCTTCCAACCCCTCCCTTCGACAACCCCGCGCCGGACCCCCACGCGCCGAACAAATTCCCGTCGCAGCTGCTGCCCTCGTTAATCTCCTCCACCCATCTCCGGCAACCGGTCCTCTCCTTCATCACCGAAATCGCGAAGCAATTCAAGAAAATTGTCGTCATCTTCGACTCCTTAATGTCGTACGTCGTTCAAGACGTCGACTCCATCCCAAACGCCGAAGCCTACTGTTTCCGGTGCATCTCCGCCTTCACGGTCCACTCCTTCCACTGGGACGCC	AAVHFHELPTPPFDNPAPDPHAPNKFPSQLLPSLISSTHLRQPVLSFITEIAKQFKKIVV IFDSLMSYVVQDVDSIPNAEAYCFRCISAFTVHSFHWDA	gi|747064640|ref|XP_011078913.1| PREDICTED: zeatin O-glucosyltransferase-like [Sesamum indicum]
c149944_g1	GCCATGGAAGAAAATGAAGCTCACTGCCTAATCGTGCCCTACCCAATAACCGGCCACATAAACCCCATGCTCCAATTCACCAAACGGTTAGCCCACAAACGGATCCGGGTCACCGTGGCCCTAACCAAATTCGTACTCAAAACCACCCCCGCCTTCTCCGGCGGCTCCAATATCTCTCTCCGCCCCATCTCCGACGGCTTCGACGGCGGCGGCCGCGCCCACGCCAAGACCGCCGATGAGTACTTCGCGCGGTTCGAGCTAATCGGGCGCCAGACGCTCTCGGATCTGCTCCGGGAACTCGCAGGTTCGGGCCGGCCCGTGGACTGCTTGATCTACGACCCGTTCATACCGTGGGTCGCCGACGTGGCGAAGGCCTCCGGGCTGCTGGCGGCGGCGTTC…	EENEAHCLIVPYPITGHINPMLQFTKRLAHKRIRVTVALTKFVLKTTPAFSGGSNISLRP ISDGFDGGGRAHAKTADEYFARFELIGRQTLSDLLRELAGSGRPVDCLIYDPFIPWVADV AKASGLLAAAFFTQSCAVDNIYYQAYVGELTLPLSGGGPVEIPGLPAMEAGDTPSFIYAH GSYPGPFRMILNQFRNVDVADWIFINTFNELEEEVLQYWETRLRKVKAVGPSIPSIYLDK RLEGDREYGVTMFKPMSHTCKHWLDQQQPRSVIYVSFGSMADLTTQQIEELTRALITCDR HFLWVLRESEQPKLPPEFRASKGLVVTWCDQLHVLAHEAVGCFLTHCGWNSTLEALSLGV PIVAMPQWTDQSTNAKFVADVWKTGVRARSSEN…	gi|747065038|ref|XP_011079130.1| PREDICTED: UDP-glycosyltransferase 74E1-like [Sesamum indicum]
c155731_g1	CTAGCGTGCTGTCGTTGCCGCTGAACTGATTCATGATCATGCCAAGCATGTTATACTTCTTGGGAAAAAGAGAGGGAAGATCGAAGGAGGGGGTAAATCCGACAATTTTACGTGGATTGGTCATGTCCGACCATGCGGTGATGAACGTCCCGATTGACGCTGCGTCGAAGACCCTGTGCGGGACGTTGACGGCGATGGTGGCCCCACCGCACCGGAAATGTGTGATTTGGATCGACAGGATCGGGTCATCAACACCTTGTTCCAGTCTCAAGTGTTGATCAGGAACGAGGCCGTGGAGCTGCTCGATCTTCCCAACAAGATCGAGCAGCTCAGCGTCTAGGGCTTCTGCAGTGACCAACTCGGCACCCTGGTCACTGCAGTCGACCATGAGATCCTTCT…	LAILLFYKSKPDNNNRLEESLAKTLVQFYPLAGRYIKKDLMVDCSDQGAELVTAEALDAE LLDLVGKIEQLHGLVPDQHLRLEQGVDDPILSIQITHFRCGGATIAVNVPHRVFDAASIG TFITAWSDMTNPRKIVGFTPSFDLPSLFPKKYNMLGMIMNQFSGNDSTL	gi|75128866|sp|Q6TXD2.1|5MAT2_SALSN RecName: Full=Pelargonidin 3-O-(6-caffeoylglucoside) 5-O-(6-O-malonylglucoside) 4'''-malonyltransferase; AltName: Full=Anthocyanin 5-O-glucoside-4'''-O-malonyltransferase 2; Short=Ss5MaT2 gi|38679121|gb|AAR26385.1| anthocyanin 5-O-glucoside-4'''-O-malonyltransferase [Salvia splendens]
c157446_g1	AGGCCATGTCATCCCCATGCTAGAGCTATCACAGAGGCTAGTGAAGCAAGGCATCAAGGTCACATTCGTAAACACCGATTTCAACCACAAACGAGTCGAGTCATCATCGTCCTCGTTCTCCTCAGAAGGAGTGACGATGGTGTCGATCCCGGATGGGTTGGAGGCATGGGAGGACAGGAATGAGCTAGGGAAGCTGACAGAGTCCATCGGGAGAGTGATGCCTATAGAGCTTGAGGCTCTTATAAATGCAAATCAAGGTCCCAAGATTGTTGGTGTAATTGCTGACTGGACAATGGCTTGGGCTCTCGAGGTGGCTGAGAGGCTAGGGCTGAAGAGGGCCGTGTTTTGCCCCGCGGCGGCTGCCACGTTGGCCTTGACCTTCAACATTCCAAAGCTAGT…	GHVIPMLELSQRLVKQGIKVTFVNTDFNHKRVESSSSSFSSEGVTMVSIPDGLEAWEDRN ELGKLTESIGRVMPIELEALINANQGPKIVGVIADWTMAWALEVAERLGLKRAVFCPAAA ATLALTFNIPKLVSDGIIDQNGRPLKKQMFKLSPSIPPFDTSNFLWASVGD	gi|848855217|ref|XP_012851553.1| PREDICTED: UDP-glycosyltransferase 83A1-like [Erythranthe guttata]
c157447_g1	AGGCCATGTCATCCCCATGCTAGAGCTATCACAGAGGCTAGTGAAGCAAGGCATCAAGGTCACATTCGTAAACACCGATTTCAACCACAAACGAGTCGAGTCATCATCGTCCTCGTTCTCCTCAGAAGGAGTGACGATGGTGTCGATCCCGGATGGGTTGGAGGCATGGGAGGACAGGAATGAGCTAGGGAAGCTGACAGAGTCCATCGGGAGAGTGATGCCTATAGAGCTTGAGGCTCTTATAAATGCAAATCAAGGCCACAAGATTGTTGGTGTAATTGCTGACTGGACAATGGCTTGGGCTCTCGAGGTGGCTGAGAGGCTAGGGCTGAAGAGGGCCGTGTTTTGCCCCGCGGCGGCTGCCACGTTGGCCTTGACCTTCAATATTCCAAAGCTAGT…	GHVIPMLELSQRLVKQGIKVTFVNTDFNHKRVESSSSSFSSEGVTMVSIPDGLEAWEDRN ELGKLTESIGRVMPIELEALINANQGHKIVGVIADWTMAWALEVAERLGLKRAVFCPAAA ATLALTFNIPKLVSDGIIDQNG	gi|604345691|gb|EYU44188.1| hypothetical protein MIMGU_mgv1a026943mg [Erythranthe guttata]
c157448_g1	CGAAGATGGTGAAGCTGCCGAAGGCGGCGTAGACGACGGAATTGGGCGGCTGCTGGTCCAGCCATGATAGGCGAGGAGCATTTCGAAGATGGTTCTCTGCGAGGCTTTGTCGCCGACGGAAGCCCAGAGGAAATTGGAGGTGTCGAAGGGGGGAATTGATGGCGACAGCTTAAACATCTGCTTCTTCAATGGTCGCCCTGCGGAATTTCATGGTCAAGGCCAACGTGGCAGCCGCCGCGGGGCAAAACACGGCCCTCTTCAGCCCTAGCCTCTCGGCCACCTCGAGAGCCCAAGCCATTGTCCAGTCAGCAATTACACCAACAATCTTGGGGCCTTGATTTGCATTTATAAGAGCCTCAAGCTCTATAGGCATCACTCTCCCGATGGACTCTGTCAGCT…	SPHVIAVPYPAQGHVIPMLELSQRLVKQGIKVTFVNTDFNHKRVESSSSSFSSEGVTMVS IPDGLEAWEDRNELGKLTESIGRVMPIELEALINANQGPKIVGVIADWTMAWALEVAERL GLKRAVFCPAAAATLALTMKFRR	gi|604345691|gb|EYU44188.1| hypothetical protein MIMGU_mgv1a026943mg [Erythranthe guttata]
c157449_g1	AAGTTAAGCACAAAACGCTCATTCTATTAAAGTACGGTACCGTTTTGGTCTATGATCCCATCACTGACTAGCTTTGGAATGTTGAAGGTCAAGGCCAACGTGGCAGCCGCCGCGGGGCAAAACACGGCCCTCTTCAGCCCTAGCCTCTCGGCCACCTCGAGAGCCCAAGCCATTGTCCAGTCAGCAATTACACCAACAATCTTGGGACCTTGATTTGCATTTATAAGAGCCTCAAGCTCTATAGGCATCACTCTCCCGATGGACTCTGTCAGCTTCCCTAGCTCATTCCTGTCCTCCCATGCCTCCAACCCATCCGGGATCGACACCATCGTCACTCCTTCTGAGGAGAACGAGGACGATGATGACTCGACTCGTTTGTGGTTGAAATCGGTGTTTACG…	SPHVIAVPYPAQGHVIPMLELSQRLVKQGIKVTFVNTDFNHKRVESSSSSFSSEGVTMVS IPDGLEAWEDRNELGKLTESIGRVMPIELEALINANQGPKIVGVIADWTMAWALEVAERL GLKRAVFCPAAAATLALTFNIPKLVSDGIIDQNG	gi|604345691|gb|EYU44188.1| hypothetical protein MIMGU_mgv1a026943mg [Erythranthe guttata]
c160009_g1	CGAACATATGACTGAGTTGAAGGAGAAGTTTCAGCGCATGTGTGACAAATCAATGATTAAAAAACGTTACTTACATTTGACAGAAGAATTCCTCAAGGAAAATCCCAATATGTGTACTTACATGGGTGCATCCCTAGACACCCGCCAAGACATTGTGGTGTCTGAGGTTCCTAGGCTAGGCAAGGAGGCCGCGGTCAAGGCTATTAAAGAGTGGGGCCAACCCAAGTCGAAGATCACTCACGTCATCATGTGCACCACCTCGGGTGTTGACATGCCAGGAGCCGACTACCAGCTAACCAAGCTCCTAGGCCTTCGTCCTTCTGTGAAACGTTTCATGCTATACCAACAGGGTTGTTTTGCTGGTGGGACGGTCCTCCGTCTTGCTAAGGACTTAGCTGA…	EHMTELKEKFQRMCDKSMIKKRYLHLTEEFLKENPNMCTYMGASLDTRQDIVVSEVPRLG KEAAVKAIKEWGQPKSKITHVIMCTTSGVDMPGADYQLTKLLGLRPSVKRFMLYQQGCFA GGTVLRLAKDLAENNRGARVLVVCSEITAICFRGPTETYLDSMVGQALFGDGAGALIVGA DPNESIERPLFKMVWTAQTLLPDSEGAIDGHLREVGLTFHLLKDVPGLISKNITKALEDA FTPLGISDWNSIFWIAHPGGPAILDQVESKLGLKEEKLTATRNVLRDFGNMSSACVLFIL DEMRKKSLEEGKTTTGEGLDFGVLFGFGPGLTVETVVLHSVPLN	gi|902206069|gb|KNA15371.1| hypothetical protein SOVF_098800 [Spinacia oleracea]
c160015_g1	TCAACGTGATCAGTAAATGGAGGACGAAGGTAGTATATCTTTTTAATAGAGAATATTAAAAGAAAATTGTAAATGAAAATAACGTACGAACACAGGGACGCCGCTGCAGAGCGGGGCGATCCGGCTATCGCCGTCAATGCCGGAGATGAACCCTAACCACTTCGCGTGGGTATGCCTCCCCGATCTCCACCAGCGCAGAGTCATCTTCCAATCAGTAGTGGACAACAACAAAACTGCTAAGCTAGCTCAATTCGTCGTCTGCAATTCCACGCCGGTGCTGGAGGCGGCGGCGCTCGATTTCACCAAATGCCTCCCGATCGGTCCTCTCCTCGCCAGCAGCCGCCTCGGGAAACAATCCGGCTACTTCTGGCCGGAGAATCCCACGTGCCTCACGTGGCT…	GTPLQSGAIRLSPSMPEMNPNHFAWVCLPDLHQRRVIFQSVVDNNKTAKLAQFVVCNSTP VLEAAALDFTKCLPIGPLLASSRLGKQSGYFWPENPTCLTWLDQQAPNSVVYVAFGSFTV FDSAQFRELALGLELAGKPFLWVVRQDITQDLDKAYPIGFEERVKKRGKMVNWAPQQQVL SHPSIACFVSHCGWNSTVESVSNGVPILCWPYFADQFLNETYIVDHWGVGLSLERDDSGI FPKEEIKKKVELVSSDEQGYRSRVVKLQHKTLAAAATGGSSERNLREFMDWIKK	gi|747101236|ref|XP_011098740.1| PREDICTED: UDP-glycosyltransferase 83A1 [Sesamum indicum]
c160016_g1	ATAGAGTCTGTACATGTGAATCAAAAGAAGATATAGGGAATTGAAATTGAGAAAGAGAGAGAATGGGAAGGGCGCACGTACTGGCGATTCCGTACCCAGCTCAAGGGCATGTGATTCCATTAATGGAGCTCGCCCAAAACCTAGTAAACAACGGAATCAGAGTCACCTTCGCCAACACCGAATCCAATCACATCCGAGTTGTGGAATCACTGCCTCCCAACGAAGAGCTGCACGACCTCCTCCATCTCGTCTCGATCTCCGACGGCCTCGAATCGTGGGAAGACCGGATGGATTTCGCGAAATCCGTGGAGGCCTTGGGCAGGGTGGTGCCGGCGGAGGTGGAGGCATTAATCGAATCCATAAACGCCACGCAAGCCGATAAGGTGACGTGCATCCTCA…	MGRAHVLAIPYPAQGHVIPLMELAQNLVNNGIRVTFANTESNHIRVVESLPPNEELHDLL HLVSISDGLESWEDRMDFAKSVEALGRVVPAEVEALIESINATQADKVTCILTDVFMAGI TQAYDKFSLKTAAFMPGSAALLASTSSADKLLQDGIIDTNGTPLQSGAIRLSPSMPEMNP NHFAWVCLPDLHQRRVIFQSVVDNNKTAKLAQFVVCNSTPVLEAAALDFTKCLPIGPLLA SSRLGKQSGYFWPENPTCLTWLDQQAPNSVVYVAFGSFTVFDSAQFRELALGLELAGKPF LWVVRQDITQDLDKAYPIGFEERVKKRGKMVNWAPQQQVLSHPSIACFVSHCGWNSTVES VSNGVPILCWPYFADQFLNETYIVDHWGVGLSL…	gi|747101236|ref|XP_011098740.1| PREDICTED: UDP-glycosyltransferase 83A1 [Sesamum indicum]
c162008_g1	AGCACAGTTGTGGGAATTTTATCGTTCCCTCCACCACTCGGCGCGTGGATGCGGCGGGTATCGGAGTCCAGGGACTCGTTGACCTAATCGGCGATGCTGTTCGGACAGCCATCGCCGATCATGCACAGATACTGTGTCCGGAGAAGAATGGACACGATGTCATCGTGAATAGTTTGAAGAACATGACCAAGGGTTTATCCAATCCCGAGAC	HSCGNFIVPSTTRRVDAAGIGVQGLVDLIGDAVRTAIADHAQILCPEKNGHDVIVN	gi|75128866|sp|Q6TXD2.1|5MAT2_SALSN RecName: Full=Pelargonidin 3-O-(6-caffeoylglucoside) 5-O-(6-O-malonylglucoside) 4'''-malonyltransferase; AltName: Full=Anthocyanin 5-O-glucoside-4'''-O-malonyltransferase 2; Short=Ss5MaT2 gi|38679121|gb|AAR26385.1| anthocyanin 5-O-glucoside-4'''-O-malonyltransferase [Salvia splendens]
c162009_g1	CCCCACACACACACAGAGGAAATGTGTGACTTGGATCGAAAGGATGGGATCATCGCCATCTTTATTATCGCGGAAGTGTTGATCTGGAACTAAGCCCTCAAGCTGATCGATCTTGTTTTTTTTCAGTGACATCATCGATCAGCTCGAGGTCTAGGGCTTCTGCAGTGACAAATTCGGCTCTTTGATCACTGCTGTCGACCATGAGATTGTTCTTGATGTATCTTCCAGCAAGAGGATAGAATTGGACTAGAGTTCTAGCCAATGATTCCTCCAATTGGGTGTTGTTATCCGGTTTCGATTTATAGTAGAGAATAATCGCTTCGTTCAACGTCCCCACGCACCGATTTAGAAAGGAAATGTGGCAGTTCTTGAGGTTTGGTGGAGTTGGGGTTTCTGGGC…	MKMNIVSKKLISPETPTPPNLKNCHISFLNRCVGTLNEAIILYYKSKPDNNTQLEESLAR TLVQFYPLAGRYIKNNLMVDSSDQRAEFVTAEA	gi|75128866|sp|Q6TXD2.1|5MAT2_SALSN RecName: Full=Pelargonidin 3-O-(6-caffeoylglucoside) 5-O-(6-O-malonylglucoside) 4'''-malonyltransferase; AltName: Full=Anthocyanin 5-O-glucoside-4'''-O-malonyltransferase 2; Short=Ss5MaT2 gi|38679121|gb|AAR26385.1| anthocyanin 5-O-glucoside-4'''-O-malonyltransferase [Salvia splendens]
c162011_g1	AGCACAGTTGTGGGAATTTTATCGTTCCCTCCACCACTCGGCGCGTGGATGCGGCGGGTATCGGAGTCCAGGGACTCGTTGACCTAATCGGCGATGGCATCAGGAAGGTCATCGCCGATCATGCCGGAATACTGTGTCCAGAGAACGATGGACACGGTATCATCACAAATACTATGAACAAGTTCATCAAGGAAATATGCAAACCCGAGACGCATGTTGAAGTTTTTACTACCGACTGGAGTAAGTTTGGATTCTACGAAGCTGATTTCGG	HSCGNFIVPSTTRRVDAAGIGVQGLVDLIGDGIRKVIADHAGILCPENDGHGIITNTMNK FIKEICKPETHVEVFTTDWSKFGFYEADF	gi|75128866|sp|Q6TXD2.1|5MAT2_SALSN RecName: Full=Pelargonidin 3-O-(6-caffeoylglucoside) 5-O-(6-O-malonylglucoside) 4'''-malonyltransferase; AltName: Full=Anthocyanin 5-O-glucoside-4'''-O-malonyltransferase 2; Short=Ss5MaT2 gi|38679121|gb|AAR26385.1| anthocyanin 5-O-glucoside-4'''-O-malonyltransferase [Salvia splendens]
c162012_g1	ATACCACTCAGGGAGAAGTCTCCCTCCAAACATGAGGATGAACAAAATTTCCAAAAAGTTGATTATCCCAGAAACCCCAACCCCACCAAACCTCAAGAACTACCGCATTTCCTTCCTAGACCAATGTGTGGGAACGTTGAACGTAGCGATTATTCTCTACTATAAATCGAAACCGGATAACGACGCCCAAATGGAGGAATCACTGGCTAAAACCCTAGTCCAATTCTATCCTCTTGCTGGAAGATACATCAAGAACGAACTCATGGTCGACTGCAATGATCAAGGAGCCGAATTTGTCACTGCAGAAGCCCTAGACCTCGAGCTGATCGATGTCACCGAGACAATCAAGATCGATCAGCTCGAGGGCTTAGTTCCAGATCAACACTTCCGCGATCATAA…	MRMNKISKKLIIPETPTPPNLKNYRISFLDQCVGTLNVAIILYYKSKPDNDAQMEESLAK TLVQFYPLAGRYIKNELMVDCNDQGAEFVTAEALDLELIDVTETIKIDQLEGLVPDQHFR DHKDGDDPILSIQLTHFQCGGAAIAVTVPHIIFDAASLGTFVAAWSDATHPGKIVGFNPN FDLPSLLPMKGHNFGMSSGESSTGDRVSDFKRLVFNEEALTSLKSKIRAKKTISGVRAVT AVIAEALIRLDRAKHRRTKDFVLVQPINIRERTIPSQPKHSCGNFIIPSATRHEAEPEAG DIGLEGLVDLIGDGIRKVIADHAGILCPENDGHGIITNTMNKFIKEICKPETHVEVFTDW SKFGFYEADFGWGKPVWTSPGPPLPLIRFNTTL…	gi|75128866|sp|Q6TXD2.1|5MAT2_SALSN RecName: Full=Pelargonidin 3-O-(6-caffeoylglucoside) 5-O-(6-O-malonylglucoside) 4'''-malonyltransferase; AltName: Full=Anthocyanin 5-O-glucoside-4'''-O-malonyltransferase 2; Short=Ss5MaT2 gi|38679121|gb|AAR26385.1| anthocyanin 5-O-glucoside-4'''-O-malonyltransferase [Salvia splendens]
c162014_g1	TGACAATCCAATCCTTTCGGTCCAGGTCACACATTTCCAGTGTGGCGGGGCCACCATCGCCATTATTATTTCTCATAGGATCTTCGACGGAGCGTCCATGGGGACGTTCGTCGCCGCATGGTCCGACACTGCGAATCCAAGTAAAATTGTCGGTTTTACCCCTTCTTTCGATCCCCCTTCTCTACTTCCTACAAGGGTTCACAACAAAGGCATGGGATCGAGCTCGAGTCAATCCAACATCCCTGAAAAGATGATGATTAGTTTCAAAAGGCTTATGTTCAACGAAGCGTCCCTAACGAGCCTGAAATCGAAGATAAGGCCGAAGGATAAGGGGAAGACGATCTCGGGGGTGCGTGCCGTCACGACTGTTGTGGCTGAAACCCTAATCCGTCTGAATCA…	DNPILSVQVTHFQCGGATIAIIISHRIFDGASMGTFVAAWSDTANPSKIVGFTPSFDPPS LLPTRVHNKGMGSSSSQSNIPEKMMISFKRLMFNEASLTSLKSKIRPKDKGKTISGVRAV TTVVAETLIRLNHTKLQRTGDFVVIQPVNIRERTVPPLPKHTCGNFIITTPTRRVAASEA EGLAGVIGDAVRKVITDHAGILCPEKDGRDIIMNSLGNLAMEYFSPETNVIVFSDWSKFG LYEADFGWGKPIWASPGPQLQPNTTFLMSNEEGNWIEALVYLNENDMRLFEEDEFIKLFL A	gi|75128866|sp|Q6TXD2.1|5MAT2_SALSN RecName: Full=Pelargonidin 3-O-(6-caffeoylglucoside) 5-O-(6-O-malonylglucoside) 4'''-malonyltransferase; AltName: Full=Anthocyanin 5-O-glucoside-4'''-O-malonyltransferase 2; Short=Ss5MaT2 gi|38679121|gb|AAR26385.1| anthocyanin 5-O-glucoside-4'''-O-malonyltransferase [Salvia splendens]
c162080_g1	AAAGAATGCTCTCTTACAAAGCTCACGCAGTATGCGTGGCCTGCCCTACTCAGGGCCATATCAACCCCATGCTCAAGCTAGCCAACCTCCTCCACAACAAGGGTTTCTTCATCACCTTCGTCAACACTGCTTTCGCACACCGCCGCCTCCTCGACTCCGCCGGCCCCGACGCCCTCGACGGCCTCCCGGACGATGACCCGAGGCAGGACATCCCCCGTCTCTGCCTCTCCATCGCCACCACCTGCGTCGAACCCCTCTGCCACCTCCTCACGAGCCTCAGCAGCACCGCGCCGCCGGTGACCTGCGTAGTCTCCGACGGCGCCATGAGCTTCTCCTTGAAGGCGGCGGAGAGGCTGCAGCTGCCGGAGGTTCTGTTCTGGACCACCAGCGCCTGCGGCT…	KAHAVCVACPTQGHINPMLKLANLLHNKGFFITFVNTAFAHRRLLDSAGPDALDGLPDDD PRQDIPRLCLSIATTCVEPLCHLLTSLSSTAPPVTCVVSDGAMSFSLKAAERLQLPEVLF WTTSACGFLCYTQLGKLLEEGLIPLRDMEEVRNGYLETTVEWFPGVKNMRLRDLPSSIRT TDARDFMLNCAREEAEAVSRAKALILNTFDALEQDVLTSLSSIFPKIYTVGPLHLMADSG NLSFWKEEGECFEWLDAREPESVLYVNFGSLVVLSSDQLTEMAWGLANSRRPFLWVIRPD IVAGEAEAVVEGTEGRGILARWCRQEQVLKHPAIGGFLTHCGWNSTLESIGAGVPVLCCP LFSEQFTNCRFSCVEWGIGMELESDVKREEVEL…	gi|747089568|ref|XP_011092429.1| PREDICTED: 7-deoxyloganetin glucosyltransferase-like [Sesamum indicum]
c162213_g1	ATTCCTACCTCGCTTTCTCCGGCGCCGAGGAGGGGCGGAACACCACCGGCGAGGGGCTCGACTGGGGGGTGCTATTTGGGTTCGGACCTGGACTCACGGTGGAGACGTTAGTGCTGCGCAGCATGCCCATAAATTGATTTTAAAAAAACTGTGTTACTTATGTTATAGTCCTTCAGAAACAACTAAATAATGAACTGAGTTATTTCCTTATTATTTGTGGCATAGATTTTCAATAGTTAAGCTGAG	AEEGRNTTGEGLDWGVLFGFGPGLTVETLVLRSMPIN	gi|29336937|sp|Q9FSB8.1|CHS2_RUTGR RecName: Full=Chalcone synthase 2; AltName: Full=Naringenin-chalcone synthase 2 gi|10933929|emb|CAC14060.1| putative chalcone synthase [Ruta graveolens]
c162538_g1	CTGGGTTCTCCGGCCGCCGCACGTGGTGCCGGAGGGTTTGGCGGAGGCGGCCGGAGAGAGGGGGAAGGTCGTGGGGTGGGCCCCGCAGGAGGAGGTGCTGGGCCACCCCTCCACAGCCTGCTTCGTGACCCACTGCGGCTGGAACTCGACGATGGAGGCGGTGGCGAGCGGCGTTCCGGTGGTGGGGCTGCCGCAGTGGGGGGACCAGGTCACCAACGCCAAGTTCATGGTGGATGCTTACGGCCTCGGCGTTAGGCTGTGTAGGGGCGAGGCTGAGGGGAGGATTGTGGCTAGAGATGAGGTGGCGAGGGGTTTGAAGGCGGTGATCGACGGCCCCAGGGCGGCGGAGTTCAGGGAGAA	WVLRPPHVVPEGLAEAAGERGKVVGWAPQEEVLGHPSTACFVTHCGWNSTMEAVASGVPV VGLPQWGDQVTNAKFMVDAYGLGVRLCRGEAEGRIVARDEVARGLKAVIDGPRAAEFRE	gi|747081824|ref|XP_011088205.1| PREDICTED: limonoid UDP-glucosyltransferase-like [Sesamum indicum]
c166315_g1	CCTTTTTAATGCGGAGCAGATAAAGGAGATCGCCGTCGCATTGGAAATGAGTGGACAGAGGTTTTTGTGGGTGGTTCGGAGCCCACCAAGCAATGACCCTGATAAGCGATTCAAGGCTCCGCCAGAACCGGATTTGGACAGGTTGCTGCCGGATGGGTTATTGAACCGGACGAAGGACAGGGGGCTCGTGGTGAAGTCGTGGGCTCCGCAAGCAGCCGTACTGTTGCATGAGTCGGTGGGTGGGTTCGTGACGCACTGCGGGTGGAATTCGATCCTGGAAGCAATCTGCGGGGGAGTGCCAATGATAGGGTGGCC	LFNAEQIKEIAVALEMSGQRFLWVVRSPPSNDPDKRFKAPPEPDLDRLLPDGLLNRTKDR GLVVKSWAPQAAVLLHESVGGFVTHCGWNSILEAICGGVPMIGW	gi|359490455|ref|XP_003634093.1| PREDICTED: UDP-glycosyltransferase 88A1-like [Vitis vinifera]
c168042_g1	CACTGATATTGAAATTCACTTCCTCCAAATCAAGTACAACGCGATCGGGATTTACTTGGAAAAAGATATCATCTCACATTTGTCCAGCTGGAAGGGCAAGAGTGCCACCGAACTAGCCGATGATGACACCTTCTTCGAAGCCCTTGTTTCCGCTCCAGTGGAGAAGCTCTTCAGGGTAGTGGTGATAAAGGAGATCAAGGGGGCGCAATACGGTGTGCAGCTGGAGAGTGCTGTCAGAGAACGCCTTGTGGCCGTTGACAAGTATGAGGAAGAAGAGGAGGAGGCGCTCGAGAAGGTAACCGACTTCTTCCAGACCAAGTACTTTAAACCGGACTCCGTTATCACCTTCTCCTTCCCCACTTCTGGCAAAGCAGAGATATCTTTTGTGACAGAAGGCAA…	TDIEIHFLQIKYNAIGIYLEKDIISHLSSWKGKSATELADDDTFFEALVSAPVEKLFRVV VIKEIKGAQYGVQLESAVRERLVAVDKYEEEEEEALEKVTDFFQTKYFKPDSVITFSFPT SGKAEISFVTEGKPEAKLTVENANVTEMIQGWYLGGSSAVSPTTIKSLAEKSAAVLAQ	gi|672178645|ref|XP_008809461.1| PREDICTED: probable chalcone--flavonone isomerase 3 [Phoenix dactylifera]
c168043_g1	AAATATTGTGTGCTAAATTTGTGTTATTTTTTTGGTGTAGATATCTTTTGTGACAGAAGGCAAGCCAGAGGCGAAACTCACAGTGGAGAATGCCAATGTGACAGAGATGATCCAAGGGTGGTACCTGGGCGGTAGCAGTGCCGTGTCCCCTACCACCATCAAAAGCTTGGCAGAGAAATCGGCTGCTGTGCTTGCTCAGTAGATTTATTTGTTTGCTTAATTTGTTAAGGATGTGTAATAGTCAATAATCTGAGTGGGG	TEGKPEAKLTVENANVTEMIQGWYLGGSSAVSPTTIKSLAEKSAAVLA	gi|125535555|gb|EAY82043.1| hypothetical protein OsI_37230 [Oryza sativa Indica Group]
c169754_g1	CACTTGCAAAAATGGAAGGGTAAATCGGCCAAAGAGATTGCTGAAGACGATGACTTCTTCGATGCTCTTGCAGCTGCACCTGTGGAAACAGTGATTAAAGCCGTGGTGATCAAAGAGATCAAGGCTTCGCAACTAGGTACGCAGCTGGAAGGTGCAGTAAGGGACCGTTTGGCAGCCATCGACAAGTATGAAGAAGAGGAAGAAGCCGCGCTTGAGAAGGTTGCTGAATTCTTCCCCACCAAATACCTTAAGAAAAACTCTTTCTTCACTTTCAGCTTCTTTGCTTCAGGCAGTGCTGAGATCGCTATAACCACGGATGAGAAAGAAGAACACAAGATGGAG	HLQKWKGKSAKEIAEDDDFFDALAAAPVETVIKAVVIKEIKASQLGTQLEGAVRDRLAAI DKYEEEEEAALEKVAEFFPTKYLKKNSFFTFSFFASGSAEIAITTDEKEEHK	gi|870865722|gb|KMT16760.1| hypothetical protein BVRB_2g042450 [Beta vulgaris subsp. vulgaris]
c174421_g1	GGGTGGAACTCGTGCATCGAGAGTATAAGCATGGGCGTGCCGATAGTGGCGTGGCCCATGCACTCGGACCAGCCGAGGAACGCGGTCCTTATAACGAAGGTGCTAGGAATTGGTGTCGAGGTCGAGGAGTGGGACCGACGAGACGGTGTCGTCTCGTCGGGTAAAGTGGAGGAGGCTGTGAGAAAGTTGTTGGCGTCAGAGGAAGAGGAGAAAGAAGACGAGGAAAAGGTAGATGAAGAAATGGAAGATGTAGCTCAAGAGAAGTCTGAGGATGAGATGCCTGAGCATTCAGATAGTGAGGAGAAACATGATCCTACAGATGAGTCTGAAGAAGAAGTG	GWNSCIESISMGVPIVAWPMHSDQPRNAVLITKVLGIGVEVEEWDRRDGVVSSGKVEEAV RKLLAS	gi|747058026|ref|XP_011075343.1| PREDICTED: zeatin O-glucosyltransferase-like [Sesamum indicum]
c174430_g1	GAGGCGGACCGGGGCAACATCTTCGAAGGGGACGAAAGGAGACTTCCGTTGCCCGAAGGGTTCGAGGAGAGAGTGAGAGGGAGGGGACTAATCATAAGGGGATGGGCCCCGCAACTTGCGATATTAGGCCACGTGGCGACGGGAGGGTTTATGACGCACTGCGGGTGGAACTCATGCACTCGGACCAGCCGAGGAACGCGGTCCTTATAACGAAGGTGCTAGGAATTGGTGTCGAGGTCGAGGAGTGGGACCGACGAGACGGTGTCGTCTCGTCGGGTAAAGTGGAGGAGGCTGTGAGAAAGTTGTTGGCGTCAGAGGAAGAGGAGAAAGAAGACGAGGAAAAGGTAGATGAAGAAACGGAAGATGTAGCTCAAGAGAAGTATGAGGATGAGATGCCTG…	EADRGNIFEGDERRLPLPEGFEERVRGRGLIIRGWAPQLAILGHVATGGFMTHCGWN	gi|747058026|ref|XP_011075343.1| PREDICTED: zeatin O-glucosyltransferase-like [Sesamum indicum]
c175630_g1	GCCTCCTGTGCCACATGTGCTCATGATCTCCTTCCCGGGTCAAGGCCATGTCAACCCGCTGCTCCGTCTGGCTAAGCGGGTCGCAGCCAAGGGCGTTCTCATCACGTTCACCACCACCTCCGACACCGGCCACCAAATTATCTCCTCATCTGATGTGGTCTCTGCTGATGAGGGGGTCCCAGTCAGCAGCGGCCGCATCCGTTTCGAGTTCCTTGACACGAATTGGGACATTAGTAATGACCACAAACCGG	VPHVLMISFPGQGHVNPLLRLAKRVAAKGVLITFTTTSDTGHQIISSSDVVSADEGVPVS SGRIRFEFLDTNWD	gi|1002841076|ref|XP_015688483.1| PREDICTED: cinnamate beta-D-glucosyltransferase-like [Oryza brachyantha]
c175634_g1	GTTCTGGAAGCAGTGACAGCTGGCGTGCCGATGGTGGCATGGCCGTTATATGCGGAGCAATGGATGAACAAGGTGTTCTTGGAGGAGGAGATGAAGCTGGCAGTTGCGGTGGAAGGTTACGACAAGGAGTTGGTGGCGGCTGATGAAGTGGAGAGAAAGATCAAGTGGCTTATGGAATCCGACGGAGGGAAGGAACTGAGAGAGAGAGCAGCAGCGGTTGAAGTGGCAGCAAGCCGGGCTTTGGCGGAGGGTGGAGAGTCGTACACTGCATTGATGCGTT	VLEAVTAGVPMVAWPLYAEQWMNKVFLEEEMKLAVAVEGYDKELVAADEVERKIKWLMES DGGKELRERAAAVEVAASRALAEGGESYTALM	gi|672194338|ref|XP_008776267.1| PREDICTED: UDP-glycosyltransferase 88A1-like [Phoenix dactylifera]
c18137_g1	ATCCTTAATAGGAAACTTCCGAAGGGCTTCAAAGAGAGAGTGAAAGGAAGGGGGATCGTGCATTGCGGTTGGGTGCAACAACAACATATACTGCGGCACAAGAGTGTTGGTTGTTTTGTGAGCCATTGTGGGTTCAACTCTCTCATGGAGGGGCTGATTGCTGACTGTCAGCTCGTGATGCTGCCACTGAAGATGGACCAGTTTTTAAATTCTATGTTGTTTGAAAAGGAATTGGGAGTAGGTGTCGAGGTTGAAAGGAGTGAGGCTGATGGATCCTTCCGTAG	LNRKLPKGFKERVKGRGIVHCGWVQQQHILRHKSVGCFVSHCGFNSLMEGLIADCQLVML PLKMDQFLNSMLFEKELGVGVEVERSEADGSF	gi|743882483|ref|XP_010909163.1| PREDICTED: anthocyanidin 3-O-glucosyltransferase-like [Elaeis guineensis]
c182202_g1	GTCGGAAATAAACCAGGAAATGGTCTCCGGAGTGCGTGTTGCATGTCCGTTATAACCGGAGCCCTAATAGGCACGGACCGGGCAAAACACGGGAAGCACAGAGACTTGGTGACGTGTCAAATGATCAACTTGCGGGGGAGAACGGCCCCGCCTCAGCCCAAGCACGTGTGCGGGAACTTTGCGATCCCCTCACACGTGTTGCGAATCATCGCCTCTCGCGTTGTGGCCACCGGGTGCCGAGAGCTCGTTGGAGCAATAGGCGATAGTGTTCGAAGCAGCATATCCGAGTATGCTGAAATACTATCTCCTGATAAAGAT	NGLRSACCMSVITGALIGTDRAKHGKHRDLVTCQMINLRGRTAPPQPKHVCGNFAIPSHV LRIIASRVVATGCRELVGAIGDSVRSSISEYAEILSPDKD	gi|75128866|sp|Q6TXD2.1|5MAT2_SALSN RecName: Full=Pelargonidin 3-O-(6-caffeoylglucoside) 5-O-(6-O-malonylglucoside) 4'''-malonyltransferase; AltName: Full=Anthocyanin 5-O-glucoside-4'''-O-malonyltransferase 2; Short=Ss5MaT2 gi|38679121|gb|AAR26385.1| anthocyanin 5-O-glucoside-4'''-O-malonyltransferase [Salvia splendens]
c185484_g1	AGCATTGGTGCGTACATGGCGCCATCGCTCGACACACGGCAGGCGACGGTTCCAAGATCAAGAAACGCTACATTCACGCGACGGAAGAGGTCCTTGCTGAAAATCCGAGCATTGGTGCGTACATGGCGCCGTCGCTCGACGCACGGCAGGCGATAGTGGCGGAGGAGGTGCCGAGGCTGGGCAAAGAGGCGGCGGAGAAGGCCATAAAGGAATGGGGGCAGCCGAAATCCAACATCACCCATC	DGSKIKKRYIHATEEVLAENPSIGAYMAPSLDARQAIVAEEVPRLGKEAAEKAIKEWGQP KSNITH	gi|380039406|gb|AFD32256.1| chalcone synthase, partial [Narcissus pseudonarcissus]
c185488_g1	AGCATTGGTGCGTACATGGCGCCATCGCTCGACACACGGCAGGCGACGGTTCCAAGATCAAGAAACGCTACATTCACGCGACGGAAGAGGTCCTTGCTGAAAATCCGAGCATTGGTGCGTACATGGCGCCGTCGCTCGACGCACGGCAGGCGATAGTGGCGGAGGAGGTGCCGAGGCTGGGCAAAGAGGCGGCGGAAATGGCGGGTATGGAGGCGGCGGCCGCGGTG	DGSKIKKRYIHATEEVLAENPSIGAYMAPSLDARQAIVAEEVPRLGK	gi|1705845|sp|P51089.1|CHSY_VIGUN RecName: Full=Chalcone synthase; AltName: Full=Naringenin-chalcone synthase gi|398405|emb|CAA52819.1| chalcone synthase [Vigna unguiculata]
c185496_g1	AGCATTGGTGCGTACATGGCGCCATCGCTCGACACACGGCAGGCGACGGTTCCAAGATCAAGAAACGCTACATTCACGCGACGGAAGAGGTCCTTGCTGAAAATCCGAGCATTGGTGCGTACATGGCGCCGTCGCTCGACGCACGGCAGGCGATAGTGGCGGAGGAGGTGCCGGCGCCAGCTCCTGTTTCCTCTGCCGGAGTGGCGGCGCCGTCGTTCGCGGTTGGGTGTG	DGSKIKKRYIHATEEVLAENPSIGAYMAPSLDARQAI	gi|221327604|gb|ACM17469.1| chalcone synthase, partial [Nicotiana mutabilis]
c186511_g1	GGTGAGAAGAGCAGAGAAGTAAGGGAAAATGCGAGGAAATGGAAGGATTTGGCGCGAGAAGCCATGGGAGAGTGAGAATGGAAGAGGAAGGTAGAGTCGATGGAAGTGAACTGAAGAGGTGTATAGAGATGGTGATGGATGGAGGTGAGAAGAGCAGAGAAGTAAGAGGAAGGTAGAGTCGATGGAAGTGAACTGAAGAGGTGTATAGAGATGGTGATGGATGGAGGTGAGA	RSHGRVRMEEEGRVDGSELKRCIEMVMDGGEKSREVRGR*SRWK	gi|6683052|dbj|BAA89009.1| anthocyanin 5-O-glucosyltransferase [Petunia x hybrida]
c186512_g1	GGAACTCGACGATGGAGGCGGTAGCGAGCGGCGTTCCGGTGGTGGCGCTGCCGCAGTGGTTCGACCAGAGTACGAACGCGAAGCTGATGGAGGATGCGTGGGGCAGCGGAGTGAGAGTGAGAATGGACGAGGAAGGTAGAGTCGATGGAAGTGAACTGAAGAGGTGTATAGTGAGAGTGAGAATGGAAGAGGAAGGTAGAGTCGATGGAAGTGAACTGAAGAGGTGTATAGAGATGGTGATGGATGGAAGTGAACTGAAGAGGTGTATAGAGATGGCGAAGCTGATGGAGGATGCGTG	NSTMEAVASGVPVVALPQWFDQSTNAKLMEDAWGSGVRVRMDEEGRVDGSELKRCIVRVR MEEEGRVDGSELKRCIEMVMDGSELKRCI	gi|75338882|sp|Q9ZR27.1|5GT1_PERFR RecName: Full=Anthocyanidin 3-O-glucoside 5-O-glucosyltransferase 1; AltName: Full=UDP-glucose:anthocyanin 5-O-glucosyltransferase 3R4; Short=p3R4; Flags: Precursor gi|4115559|dbj|BAA36421.1| UDP-glucose:anthocysnin 5-O-glucosyltransferase [Perilla frutescens var. crispa]
c186513_g1	GGAACTCGACGATGGAGGCGGTAGCGAGCGGCGTTCCGGTGGTGGCGCTGCCGCAGTGGTTCGACCAGAGTACGAACGCGAAGCTGATGGAGGATGCGTGGGGCAGCGGAGTGAGAGTGAGAATGGACGAGGAAGGTAGAGTCGATGGAAGTGAACTGAAGAGGTGTATAGTGAGAGTGAGAATGGAAGAGGAAGGTAGAGTCGATGGAAGTGAACTGAAGAGGTGTATAGAGATGGTGATGGATGGAGGTGAGAAGAGCAGAGAAGTAAGGGAAAATGCGAGGAAATGGAAGGTAGAGTCGATGGAAGTGAACTGAAGAGGTGTATAGAGATGGTGATGGATGGAGGTGAGAAGAGCAGAGAAGTAAGGGAAAATGCGAGGAAATGGAAG	NSTMEAVASGVPVVALPQWFDQSTNAKLMEDAWGSGVRVRMDEEGRVDGSELKRCIVRVR MEEEGRVDGSELKRCIEMVMDGGEKSREVRENARKWKVESME	gi|75338882|sp|Q9ZR27.1|5GT1_PERFR RecName: Full=Anthocyanidin 3-O-glucoside 5-O-glucosyltransferase 1; AltName: Full=UDP-glucose:anthocyanin 5-O-glucosyltransferase 3R4; Short=p3R4; Flags: Precursor gi|4115559|dbj|BAA36421.1| UDP-glucose:anthocysnin 5-O-glucosyltransferase [Perilla frutescens var. crispa]
c186515_g1	GGAACTCGACGATGGAGGCGGTAGCGAGCGGCGTTCCGGTGGTGGCGCTGCCGCAGTGGTTCGACCAGAGTACGAACGCGAAGCTGATGGAGGATGCGTGGGGCAGCGGAGTGAGAGTGAGAATGGACGAGGAAGGTAGAGTCGATGGAAGTGAACTGAAGAGGTGTATAGAGATGGCGAAGCTGATGGAGGATGCGTGGGGCAGCGGAGTGAGAGTGAGAATGGACGAGGAAGGTAGAGTCGATGGAAG	NSTMEAVASGVPVVALPQWFDQSTNAKLMEDAWGSGVRVRMDEEGRVDGSELKRCIEMAK LMEDAWGSGVRVRMDEEG	gi|75338882|sp|Q9ZR27.1|5GT1_PERFR RecName: Full=Anthocyanidin 3-O-glucoside 5-O-glucosyltransferase 1; AltName: Full=UDP-glucose:anthocyanin 5-O-glucosyltransferase 3R4; Short=p3R4; Flags: Precursor gi|4115559|dbj|BAA36421.1| UDP-glucose:anthocysnin 5-O-glucosyltransferase [Perilla frutescens var. crispa]
c186516_g1	CGTACTAGTTGCTCCACAAAATTCTTTATATTATTAAAAGACGAACCACCCTCCGCCACCGCCGCCTCCGCCGCTTTCTTCCACTTTTGCGCATTCTCCCTCAACTCCGCCGCCTTGGGGCCGTCGATCACCTCTTTCAAACCCCTCGCCACCTCATCTCTAGCCACAATACTCCCGTCGGCATCCCCCCTACACAGCCTAACCCCGAGGCCGTAAACATCGATCATGAACTTAGCGTTGGTGACCTGGTCCCCCCACTGCGGCAGCGCCACCACCGGAACGCCGCTCGCTACCGCCTCCATCGTCGAGTTCCAGCCGCAGTGCGTGACGAAGCAGGCAGTGGAGGGGTGGCCCAGCACCTCCTCCTGCGGGGCCCACCCCACGACCTTCCCCCTCTCT…	MTTSINSMDELPKSIHVFMVSFPGQGHVNPLLRLARRLADSGLFVSFCAPESVGANIRKN NGIAADDPTPYGWGTIRFEFFDEGFEGDGLEPFVARLELVGRERLPEMIKRHAELGRPVS CMIGNPFIPWVCDVAERLGIPCAVLWVQSAACFSAYYHYYNKLVPFPTEEAPEVDVGLPC LPVLKYDEIHSFLHPSSPYRSLGKAILGQFGNLSKTFCVLMETFQELERETIEHMSSLLC RPVIAVGPLFKERHRIAAAGVIRADFHVAERCTEWLDSRRRGTVVYLSFGSVV*LKPEQV EEIAHGLLEAEVSFLWVLRPPQVLPKGLVEAAGERGKVVGWAPQEEVLGHPSTACFVTHC GWNSTMEAVASGVPVVALPQWGDQVTNAKFMID…	gi|747081824|ref|XP_011088205.1| PREDICTED: limonoid UDP-glucosyltransferase-like [Sesamum indicum]
c186517_g1	GGTGAGAAGAGCAGAGAAGTAAGGGAAAATGCGAGGAAATGGAAGGATTTGGCGCGAGAAGCCATGGGAGAGTGAGAATGGAAGAGGAAGGTAGAGTCGATGGAAGTGAACTGAAGAGGTGTATAGAGATGGTGATGGATGGAGGTGAGAAGAGCAGAGAAGTAAGGGAAAATGCGAGGAAATGGAAGGTAGAGTCGATGGAAGTGAACTGAAGAGGTGTATAGAGATGGTGATGGATGGAGGTGAGAAGAGCAGAGAAGTAAGGGAAAATGCGAGGAAATGGAAG	RSHGRVRMEEEGRVDGSELKRCIEMVMDGGEKSREVRENARKWK	gi|6683052|dbj|BAA89009.1| anthocyanin 5-O-glucosyltransferase [Petunia x hybrida]
c193190_g1	GTGGGGATCTGAAGGTCCCGTTGGAGGCGGAGGAGATTCGGATTCCCGGGCTGCCGCCGCTGCTGCCGGCGGACTTGCCGTCGTTTGTTTATGTGTACGGAAGTTACCCGCCGGTTTTTGATTTGGTCGTTAATCAATTTAAGGGAGTTGAGGAGGCCGATTGGCTGTTCTTCAACACTTTCTACAAGCTCGAGGAAGAGGTGATTGATTACATAGCAAGGAGTTCGCCGGCGGCGAAGGCGATCGGGCCCACCATACCCTCCATGTACTTGGACAAACGGCTACCGGACGACGGAGAGTACGGCCTCAGCCTCTTCAAGCCGATGGCCGGAGCTTGCTCGGAGTGGCTGAGCCAACGGGAGCCGGCGTCGGTCGTCTACGTGTCGTTCGGAAGCCTAG…	GDLKVPLEAEEIRIPGLPPLLPADLPSFVYVYGSYPPVFDLVVNQFKGVEEADWLFFNTF YKLEEEVIDYIARSSPAAKAIGPTIPSMYLDKRLPDDGEYGLSLFKPMAGACSEWLSQRE PASVVYVSFGSLARLDDRQMAEMAWGLRSSDKHFLWVVREAEQSK	gi|747070461|ref|XP_011082055.1| PREDICTED: UDP-glycosyltransferase 74E2-like [Sesamum indicum]
c193195_g1	GCGTTATACCGTTATAGACGGCCTCAGCTTGCACGGAGTGGCTAAGCCAACGGGAGCCGGCGTCGGTCGTCTACGTGTCGTTCGGAAGCCTAGCGAGGCTCGACGACCGACAGATGGCGGAGATGGCATGGGGCCTACGGTCGAGCGACAAGCATTTCCTTTGGGTGGTCCGGGAGGCCGAGCAGTCGAAGCTCCCCGATAATTTTGTAGACGAGACCTCGGGGAAAAGCCTAATTGTGTCGTGGTG	ACTEWLSQREPASVVYVSFGSLARLDDRQMAEMAWGLRSSDKHFLWVVREAEQSKLPDNF VDETSGKSLIVSW	gi|641814737|gb|KDO37942.1| hypothetical protein CISIN_1g048393mg, partial [Citrus sinensis]
c193543_g1	CACATACCCTCGTAGCTAGCTATACCTATACTTTCTTTCCAAAATCTCCGCCGCAAAGAGCACCTTTCCGGCGACATAAATGGTGACGGTAGAGGAGATCCGCCGTGCTCAACGGGCCGAGGGTCCCGCCACCGTGTTGGCCATCGGCACTGCCGTGCCGGCGAACTGTGTGGAGCAGAGCACATATCCCGATTACTACTTCCGAGTCACAAACAGTCATCATATGCCCCACCTCAAACGAAAGTTTAAGCGTATATGTGAGAGTTCGACGATCAAGAAACGCTACGTGCACATGACGGAAGCGATCCTCGACGAAAACCCCAACATGGCCACCTACTCGGCGCCGTCGCTCGACGCGCGGCAGCTCATGATGGTGGCGGAGGTGCCGAAGCTAGGCCA…	MVTVEEIRRAQRAEGPATVLAIGTAVPANCVEQSTYPDYYFRVTNSHHMPHLKRKFKRIC ESSTIKKRYVHMTEAILDENPNMATYSAPSLDARQLMMVAEVPKLGQEAAEKAIKEWGQP KSKITHLVFCTNSGVDMPGADFQLINLLGLRPSVKRLMMYQQGCHGGAAALRMAKDLAEN SAAARVLVVCSEINSTFGFRGPSETYPDNLVGQALFGDGAAAVIVGSTPFIDGAELPLFE IVSTAQTILPDSGGTIRGQVREAGLIARFHADVPGLISKNIEKCLEEAFGPFGISDWNSV FWIAHPGGPAILNQVEEKVGLKPEKLRATRHVLSEYGNMSSTTVLFIMDEMRKCSAVEGM STTGEGLDWGVLFGFGPGLTVETVVLRSMPIH	gi|5921781|sp|O04111.1|CHSY_PERFR RecName: Full=Chalcone synthase; AltName: Full=Naringenin-chalcone synthase gi|1944195|dbj|BAA19656.1| chalcone synthase [Perilla frutescens]
c194778_g1	ATGATTGAGAAGAAAAACCAGAACACCGCTTCCCGCCTCAAGAAAGGCGGCGATCACCACACCCACAAGCCTCCTCCGGCGGCCGCCACCGTGCTCGCCATCGGCACCGCCGTCCCTTCGAACTGCGTTGACCAGAGTACCTACGCTGACTACTACTTCCGCATCACCAACAGCGAGCACAAGACCGAGCTCAAACAGAAATTCAAGCGCATGTGCGAGAAATCTCAGATAAAGAAGAGGTACATGCATTTGACGGAGGAGTACTTGAAGGAGAACCCTAACATGACGGCGTACATGGCGCCGTCGCTGGACGCGCGGCAGGACATCGTGGTGGTGGAGGTGCCGAAGCTAGGGAAAGAGGCGGCGCAGAAGGCGATAAAGGAGTGGGGCCAGCCCAAA…	ATVLAIGTAVPSNCVDQSTYADYYFRITNSEHKTELKQKFKRMCEKSQIKKRYMHLTEEY LKENPNMTAYMAPSLDARQDIVVVEVPKLGKEAAQKAIKEWGQPKSKITHLIFCT	gi|145306607|gb|ABP57071.1| chalcone synthase [Solenostemon scutellarioides] gi|145306609|gb|ABP57072.1| chalcone synthase [Solenostemon scutellarioides]
c194779_g1	GACGCCGCGAGGGTGAGCTCGCTGTCTGGGCTGGCTTCATCCGCCGCGCTCAGAGGGCTGAGGGCCCCGCCACCGTGCTCGCCATCGGCACCGCCGTCCCTTCGAACTGCGTTGACCAGAGCACCTACGCTGACTACTACTTCCGCATCACCAACAGCGAGCACAAGACCGAGCTCAAACAGAAATTCAAGCGCATGTGCGAGAAATCTCAGATAAAGAAGAGGTACATGCATTTGACGGAGGAGTACTTGAAGGAGAACCCTAACATGACGGCGTACATGGCGCCGTCGCTGGACGCGCGGCAGGACATCGTGGTGGTGGAGGTGCCGAAGCTAGGGAAAGAGGCGGCGCAGAAGGCGATAAAGGAGTGGGGCCAGCCCAAATCCAAGATCACCCACC…	IRRAQRAEGPATVLAIGTAVPSNCVDQSTYADYYFRITNSEHKTELKQKFKRMCEKSQIK KRYMHLTEEYLKENPNMTAYMAPSLDARQDIVVVEVPKLGKEAAQKAIKEWGQPKSKITH LIFCT	gi|145306607|gb|ABP57071.1| chalcone synthase [Solenostemon scutellarioides] gi|145306609|gb|ABP57072.1| chalcone synthase [Solenostemon scutellarioides]
c194780_g1	GACGCCGCGAGGGTGAGCTCGCTGTCTGGGCTGGCTTCATCCGCCGCGCTCAGAGGGCTGAGGGCCCCGCCACCGTGCTCGCCATCGGCACCGCCGTCCCTTCGAACTGCGTTGACCAGAGCACCTACGCTGACTACTACTTCCGCATCACCAACAGCGAGCACAAGACCGAGCTCAAACAGAAATTCAAGCGCATGTGCGAGAAATCTCAGATAAAGAAGAGGTACATGCATTTGACGGAGGAGTACTTGAAGGAGAACCCTAACATGACGGCGTACATGGCGCCGTCGCCGCCACGCGCTCTTCGCCCTACGAGCCCAAGTCCGTTCTCGAGCTGCGCGGGAGCCCGAGCCCGGTCGCCGATCACAAGCCCGGAGCTGGACCTGTGAGAGGAAGAGG…	IRRAQRAEGPATVLAIGTAVPSNCVDQSTYADYYFRITNSEHKTELKQKFKRMCEKSQIK KRYMHLTEEYLKENPNMTAYMAPS	gi|390410819|gb|AFL72079.1| chalcone synthase [Agastache rugosa]
c194781_g1	CGCCTCCACAGCAACTGTTTTACTTCCACCAAATTCCCAACACATCCTTCACTAGAACACATTTTAATCAAATCAATTAACAGAAAGAGAAAATGGTAACCGTGGAGGAGATCCGCCGCGCTCAGAGGGCTGAGGGCCCCGCCACCGTGCTCGCCATCGGCACCGCCGTCCCTTCGAACTGCGTTGACCAGAGCACCTACGCTGACTACTACTTCCGCATCACCAACAGCGAGCACAAGACCGAGCTCAAACAGAAATTCAAGCGCATGTGCGAGAAATCTCAGATAAAGAAGAGGTACATGCATTTGACGGAGGAGTACTTGAAGGAGAACCCTAACATGACGGCGTACATGGCGCCGTCGCTGGACGCGCGGCAGGACATCGTGGTGGTGGAGGTGC…	MVTVEEIRRAQRAEGPATVLAIGTAVPSNCVDQSTYADYYFRITNSEHKTELKQKFKRMC EKSQIKKRYMHLTEEYLKENPNMTAYMAPSLDARQDIVVVEVPKLGKEAAQKAIKEWGQP KSKITHLIFCT	gi|145306607|gb|ABP57071.1| chalcone synthase [Solenostemon scutellarioides] gi|145306609|gb|ABP57072.1| chalcone synthase [Solenostemon scutellarioides]
c194782_g1	GACGCCGCGAGGGTGAGCTCGCTGTCTGGGCTGGCTTCATCCGCCGCGCTCAGAGGGCTGAGGGCCCCGCCACCGTGCTCGCCATCGGCACCGCCGTCCCTTCGAACTGCGTTGACCAGAGCACCTACGCTGACTACTACTTCCGCATCACCAACAGCGAGCACAAGACCGAGCTCAAACAGAAATTCAAGCGCATGTGCGAGAAATCTCAGATAAAGAAGAGGTACATGCATTTGACGGAGGAGTACTTGAAGGAGAACCCTAACATGACGGCGTACATGGCGCCGTCGCTGGACGCGCGGCAGGACATAGTGGTGGATGAGCTTCTCCTTGAGCAAGGTGGAAAGAGGCTAGTCCCTGTGGGTCTTGGAGATGATGATCAATGCATTGAAGATGATT…	IRRAQRAEGPATVLAIGTAVPSNCVDQSTYADYYFRITNSEHKTELKQKFKRMCEKSQIK KRYMHLTEEYLKENPNMTAYMAPSLDARQDIVVDEL	gi|390410819|gb|AFL72079.1| chalcone synthase [Agastache rugosa]
c194784_g1	CGCCTCCACAGCAACTGTTTTACTTCCACCAAATTCCCAACACATCCTTCACTAGAACACATTTTAATCAAATCAATTAACAGAAAGAGAAAATGGTAACCGTGGAGGAGATCCGCCGCGCTCAGAGGGCTGAGGGCCCCGCCACCGTGCTCGCCATCGGCACCGCCGTCCCTTCGAACTGCGTTGACCAGAGCACCTACGCTGACTACTACTTCCGCATCACCAACAGCGAGCACAAGACCGAGCTCAAACAGAAATTCAAGCGCATGTGCGAGAAATCTCAGATAAAGAAGAGGTACATGCATTTGACGGAGGAGTACTTGAAGGAGAACCCTAACATGACGGCGTACATGGCGCCGTCGCCGCCACGCGCTCTTCGCCCTACGAGCCCAAGTCCGT…	MVTVEEIRRAQRAEGPATVLAIGTAVPSNCVDQSTYADYYFRITNSEHKTELKQKFKRMC EKSQIKKRYMHLTEEYLKENPNMTAYMAPS	gi|390410819|gb|AFL72079.1| chalcone synthase [Agastache rugosa]
c194789_g1	CAGCAGGGCTGCTTCGCCGGCGGCACCGTCCTCCGCATGGCCAAGGACTTGGCCGAGCTCAAACAGAAATTCAAGCGCATGTGCGAGAAATCTCAGATAAAGAAGAGGTACATGCATTTGACGGAGGAGTACTTGAAGGAGAACCCTAACATGACGGCGTACATGGCGCCGTCGCTGGACGCGCGGCAGGACATCGTGGTGGTGGAGGTGCCGAAGCTAGGGAAAGAGGCGGCGCAGAAGGCGATAAAGGAGTGGGGCCAGCCCAAATCCAAGATCACCCACCTCATCTTCTGCACCAC	ELKQKFKRMCEKSQIKKRYMHLTEEYLKENPNMTAYMAPSLDARQDIVVVEVPKLGKEAA QKAIKEWGQPKSKITHLIFCT	gi|145306607|gb|ABP57071.1| chalcone synthase [Solenostemon scutellarioides] gi|145306609|gb|ABP57072.1| chalcone synthase [Solenostemon scutellarioides]
c194790_g1	ATGATTGAGAAGAAAAACCAGAACACCGCTTCCCGCCTCAAGAAAGGCGGCGATCACCACACCCACAAGCCTCCTCCGGCGGCCGCCACCGTGCTCGCCATCGGCACCGCCGTCCCTTCGAACTGCGTTGACCAGAGTACCTACGCTGACTACTACTTCCGCATCACCAACAGCGAGCACAAGACCGAGCTCAAACAGAAATTCAAGCGCATGTGCGAGAAATCTCAGATAAAGAAGAGGTACATGCATTTGACGGAGGAGTACTTGAAGGAGAACCCTAACATGACGGCGTACATGGCGCCGTCGCTGGACGCGCGGCAGGACATAGTGGTGGATGAGCTTCTCCTTGAGCAAGGTGGAAAGAGGCTAGTCCCTGTGGGTCTTGGAGATGATGATCAA…	ATVLAIGTAVPSNCVDQSTYADYYFRITNSEHKTELKQKFKRMCEKSQIKKRYMHLTEEY LKENPNMTAYMAPSLDARQDIVVDEL	gi|390410819|gb|AFL72079.1| chalcone synthase [Agastache rugosa]
c194792_g1	ACGGCGTACATGGCGCCGTCGCTGGACGCGCGGCAGGACATCGTGGTGGTGGAGGTGCCGAAGCTAGGGAAAAAGGGCCCCGCCACCGTGCTCGCCATCGGCACCGCCGTCCCTTCGAACTGCGTTGACCAGAGTACCTACGCTGACTACTACTTCCGCATCACCAACAGCGAGCACAAGACCGAGCTCAAACAGAAATTCAAGCGCATGTGCGAGAAATCTCAGATAAAGAAGAGGTACATGCATTTGACGGAGGAGTACTTGAAGGAGAACCCTAACATGACGGCGTACATGGCGCCGTCGCTGGACGCGCGGCAGGACATCGTGGTGGTGGAGGTGCCGAAGCTAGGGAAAGAGGCGGCGCAGAAGGCGATAAAGGAGTGGGGCCAGCCCAAATCC…	KGPATVLAIGTAVPSNCVDQSTYADYYFRITNSEHKTELKQKFKRMCEKSQIKKRYMHLT EEYLKENPNMTAYMAPSLDARQDIVVVEVPKLGKEAAQKAIKEWGQPKSKITHLIFCT	gi|145306607|gb|ABP57071.1| chalcone synthase [Solenostemon scutellarioides] gi|145306609|gb|ABP57072.1| chalcone synthase [Solenostemon scutellarioides]
c194793_g1	CTGCCTCTGGCGCGGCGGCTCAACCACCACCGACGACGTCGTCGCACTCAGACCGAGCTCAAACAGAAATTCAAGCGCATGTGCGAGAAATCTCAGATAAAGAAGAGGCACATGCATTTGACGGAGGAGTACTTGAAGGAGAACCCTAACATGACGGCGTACATGGCGCCGTCGCTGGACGCGCGGCAGGACATCGTGGTGGTGGAGGTGCCGAAGCTAGGGAAAGAGGCGGCGCCGGTGGCCGAGGAAAAGAAGCATGAC	TELKQKFKRMCEKSQIKKRHMHLTEEYLKENPNMTAYMAPSLDARQDIVVVEVPKLGKEA A	gi|12655939|gb|AAK00665.1|AF229393_1 chalcone synthase [Brassica napus]
c194794_g1	ACGGCGTACATGGCGCCGTCGCTGGACGCGCGGCAGGACATCGTGGTGGTGGAGGTGCCGAAGCTAGGGAAAAAGGGCCCCGCCACCGTGCTCGCCATCGGCACCGCCGTCCCTTCGAACTGCGTTGACCAGAGTACCTACGCTGACTACTACTTCCGCATCACCAACAGCGAGCACAAGACCGAGCTCAAACAGAAATTCAAGCGCATGTGCGAGAAATCTCAGATAAAGAAGAGGTACATGCATTTGACGGAGGAGTACTTGAAGGAGAACCCTAACATGACGGCGTACATGGCGCCGTCGCTGGACGCGCGGCAGGACATAGTGGTGGATGAGCTTCTCCTTGAGCAAGGTGGAAAGAGGCTAGTCCCTGTGGGTCTTGGAGATGATGATCAATGC…	KGPATVLAIGTAVPSNCVDQSTYADYYFRITNSEHKTELKQKFKRMCEKSQIKKRYMHLT EEYLKENPNMTAYMAPSLDARQDIVVDEL	gi|145306607|gb|ABP57071.1| chalcone synthase [Solenostemon scutellarioides] gi|145306609|gb|ABP57072.1| chalcone synthase [Solenostemon scutellarioides]
c194795_g1	ACGGCGTACATGGCGCCGTCGCTGGACGCGCGGCAGGACATCGTGGTGGTGGAGGTGCCGAAGCTAGGGAAAAAGGGCCCCGCCACCGTGCTCGCCATCGGCACCGCCGTCCCTTCGAACTGCGTTGACCAGAGTACCTACGCTGACTACTACTTCCGCATCACCAACAGCGAGCACAAGACCGAGCTCAAACAGAAATTCAAGCGCATGTGCGAGAAATCTCAGATAAAGAAGAGGTACATGCATTTGACGGAGGAGTACTTGAAGGAGAACCCTAACATGACGGCGTACATGGCGCCGTCGCCGCCACGCGCTCTTCGCCCTACGAGCCCAAGTCCGTTCTCGAGCTGCGCGGGAGCCCGAGCCCGGTCGCCGATCACAAGCCCGGAGCTGGACCTG…	KGPATVLAIGTAVPSNCVDQSTYADYYFRITNSEHKTELKQKFKRMCEKSQIKKRYMHLT EEYLKENPNMTAYMAPS	gi|390410819|gb|AFL72079.1| chalcone synthase [Agastache rugosa]
c194796_g1	AAAGAGGCGGCGCAGAAGGCGATAAAGGAGTGGGGCCAGCCCAAATCCAAGATCACCCGCCACCGTGCTCGCCATCGGCACCGCCGTCCCTTCGAACTGCGTTGACCAGAGTACCTACGCTGACTACTACTTCCGCATCACCAACAGCGAGCACAAGACCGAGCTCAAACAGAAATTCAAGCGCATGTGCGAGAAATCTCAGATAAAGAAGAGGTACATGCATTTGACGGAGGAGTACTTGAAGGAGAACCCTAACATGACGGCGTACATGGCGCCGTCGCTGGACGCGCGGCAGGACATCGTGGTGGTGGAGGTGCCGAAGCTAGGGAAAGAGGCGGCGCAGAAGGCGATAAAGGAGTGGGGCCAGCCCAAATCCAAGATCACCCACCTCATCTTCTG…	SPATVLAIGTAVPSNCVDQSTYADYYFRITNSEHKTELKQKFKRMCEKSQIKKRYMHLTE EYLKENPNMTAYMAPSLDARQDIVVVEVPKLGKEAAQKAIKEWGQPKSKITHLIFCT	gi|145306607|gb|ABP57071.1| chalcone synthase [Solenostemon scutellarioides] gi|145306609|gb|ABP57072.1| chalcone synthase [Solenostemon scutellarioides]
c194797_g1	GTGGGTGATCTTGGATTTGGGCTGGCCCCACTCCTTTATCGCCTTCTGCGCCGCCTCTTTCCCTAACATGACGGCGTACATGGCGCCGTCGCTGGACGCGCGGCAGGACATCGTGGTGGTGGAGGTGCCGAAGCTAGGGAAAGAGGCGGCGCAGAAGGCGATAAAGGAGTGGGGCCAGCCCAAATCCAAGATCACCCACCTCATCTTCTGCACCAC	PNMTAYMAPSLDARQDIVVVEVPKLGKEAAQKAIKEWGQPKSKITHLIFCT	gi|1944134|dbj|BAA19548.1| chalcone synthase [Perilla frutescens]
c194799_g1	CAGCAGGGCTGCTTCGCCGGCGGCACCGTCCTCCGCATGGCCAAGGACTTGGCCGAGCTCAAACAGAAATTCAAGCGCATGTGCGAGAAATCTCAGATAAAGAAGAGGTACATGCATTTGACGGAGGAGTACTTGAAGGAGAACCCTAACATGACGGCGTACATGGCGCCGTCGCTGGACGCGCGGCAGGACATAGTGGTGGATGAGCTTCTCCTTGAGCAAGGTGGAAAGAGGCTAGTCCCTGTGGGTCTTGGAGATGATGATCAATGCATTGAAGATGATTTCGCAGCATGGCG	AKDLAELKQKFKRMCEKSQIKKRYMHLTEEYLKENPNMTAYMAPSLDARQDIVVDEL	gi|848857363|ref|XP_012829285.1| PREDICTED: chalcone synthase-like [Erythranthe guttata] gi|604345211|gb|EYU43822.1| hypothetical protein MIMGU_mgv1a007937mg [Erythranthe guttata]
c194801_g1	ATGATTGAGAAGAAAAACCAGAACACCGCTTCCCGCCTCAAGAAAGGCGGCGATCACCACACCCACAAGCCTCCTCCGGCGGCCGCCACCGTGCTCGCCATCGGCACCGCCGTCCCTTCGAACTGCGTTGACCAGAGTACCTACGCTGACTACTACTTCCGCATCACCAACAGCGAGCACAAGACCGAGCTCAAACAGAAATTCAAGCGCATGTGCGAGAAATCTCAGATAAAGAAGAGGTACATGCATTTGACGGAGGAGTACTTGAAGGAGAACCCTAACATGACGGCGTACATGGCGCCGTCGCCGCCACGCGCTCTTCGCCCTACGAGCCCAAGTCCGTTCTCGAGCTGCGCGGGAGCCCGAGCCCGGTCGCCGATCACAAGCCCGGAGCTGGAC…	ATVLAIGTAVPSNCVDQSTYADYYFRITNSEHKTELKQKFKRMCEKSQIKKRYMHLTEEY LKENPNMTAYMAPS	gi|390410819|gb|AFL72079.1| chalcone synthase [Agastache rugosa]
c196662_g1	TTTTTTTCCTTCAATACTAAAACCAAACAACCCCTTTTGTCCATCAACTATGGCTGCATCACCACCAAATGTCACCCAAGTCAAGGTCGAAGACTACGTCTTCCCGCCGACGGTGAAAGCTCCCGGATCGGATAAATCGTTTTTCCTCGGCGGCGCAGGAGTGAGAGGATTAGAGATACAAGGGAAGTTCATCAAGTTTACGGCAATAGGGGTATATTTGGAAGAATGTGGAATTTCAACTTTGGCTTGCAAATGGA	MAASPPNVTQVKVEDYVFPPTVKAPGSDKSFFLGGAGVRGLEIQGKFIKFTAIGVYLEEC GISTLACKW	gi|902192958|gb|KNA12149.1| hypothetical protein SOVF_128510 [Spinacia oleracea]
c203374_g1	AATAAGAAAAGAGAAACAAACGAGAAGAAGAGAGCCAGACACCACCTCTGATCCCTTAATTTCTCACACCTTCCGATGGAGAACGGTACGGAAGCAAAACCACACATAGTGCTCCTGGCGACACCTGGCATGGGCCACCTCATCCCCATGGCCGAGCTTGCCAAGCTCCTGGTCACAAAACATGGTTTCACAGCCACGCTCATGACCTTCGCAAGCACCGCATCCAAGAC	NGTEAKPHIVLLATPGMGHLIPMAELAKLLVTKHGFTATLMTFASTAS	gi|242071551|ref|XP_002451052.1| hypothetical protein SORBIDRAFT_05g023240 [Sorghum bicolor] gi|241936895|gb|EES10040.1| hypothetical protein SORBI_005G172900 [Sorghum bicolor]
c206788_g1	GACTAGGCCGCGGAGCCGCTGAGGAGATGATTGTTTCGAGGGAGGTTGTAGCAGAGAAGCTGCTTGAGGCCACAGTTGGGGAAAAGGCGGTGGAGCTGAGAGAAAACGCTCGGAGGTGGAAGGCGGAGGCCGAGGCCGCCGTGGCGGACGGTGGATCATCTGATATGAACTTTAAAGAGTTTGTGGACAAGTTGGTTACGAAACATGTGACGAGAGAAGACAACGGAGAACACTAGTGATAATGATGTCTCGAAAATATCCGACTATTT	LGRGAAEEMIVSREVVAEKLLEATVGEKAVELRENARRWKAEAEAAVADGGSSDMNFKEF VDKLVTKHVTREDNGEH	gi|15234616|ref|NP_193284.1| UDP-glycosyltransferase 84A3 [Arabidopsis thaliana] gi|75277384|sp|O23401.1|U84A3_ARATH RecName: Full=UDP-glycosyltransferase 84A3; AltName: Full=Hydroxycinnamate glucosyltransferase 3; Short=AtHCAGT3 gi|2244906|emb|CAB10327.1| indole-3-acetate beta-glucosyltransferase like protein [Arabidopsis thaliana] gi|7268296|emb|CAB78591.1| indole-3-acetate beta-glucosyltransfe…
c209738_g1	ACTGGTGCAGTCAGTTAGAAGTTCTTTCACATAGGGCCGTGGGCTGCTTTTTCTCGCACTGTGGATGGAACTCGACTCTCGAAGCATTGTGTTTGGGAGTGCCGACGGTGGCTATGCCCCAATGGGCGGATCAAATGACGAATGCCAAGCTGATAGTCGACGTGTGGAGAACCGGAGTTCGAGTTAAGGCCGATGGAAAGGGGATTGTGATGAGAGATGAAGTTGTAGCTTGTTTGCATCAAGTAATGGAGAGAGAGAGGGGTGGTGAGATAAGAAGGAATGTGTTGAAATGGAAGGATTTAGCCGTTAAAGCAGTTAGTGAAGGAGGGAGCTCGGATCTTAACATTGAAGAATTCGCAGGTGAACTTGTTTCCACTTTTAGAAACAATGGTGTAGAGC…	WCSQLEVLSHRAVGCFFSHCGWNSTLEALCLGVPTVAMPQWADQMTNAKLIVDVWRTGVR VKADGKGIVMRDEVVACLHQVMERERGGEIRRNVLKWKDLAVKAVSEGGSSDLNIEEFAG ELVST	gi|848933512|ref|XP_012829432.1| PREDICTED: UDP-glycosyltransferase 74E2-like [Erythranthe guttata] gi|604297390|gb|EYU17621.1| hypothetical protein MIMGU_mgv1a006158mg [Erythranthe guttata]
c209750_g1	TAAAATATTAAATAAACTATGATTTGGAGGACGAAAATATTATAATTAGGGAGGCAAAATCTAAAAAAATACTCCATATAAATTAATAGTTCATATTTAAAAAAAAAAAATTACCTGGGCGATCGCCGGGGTATGCCCAGGAGGTGGCTCCGAATCTGTTTGGGAGTGCCGATGGTGACTATGCCCCAATGGGCGGATCAGATGACGAATACCAAGCTGATAGTCGACGTTTGGAGAACCGGAGTTCGGGTTAAGGCCGATGGAAAGGGGATTGTGATGAGAGATGAAGTTGTAGCTTGTTTGCATCAAGTAATGGAGAGAGAGAGGGGTGGTGAGATAAGAAGGAATGTGTTGAAATGGAAGGATTTAGCCGTTAAAGCAGTTAGTGAAGGAGGGAGC…	ICLGVPMVTMPQWADQMTNTKLIVDVWRTGVRVKADGKGIVMRDEVVACLHQVMERERGG EIRRNVLKWKDLAVKAVSEGGSSDLNIEEFAGELVST	gi|848933512|ref|XP_012829432.1| PREDICTED: UDP-glycosyltransferase 74E2-like [Erythranthe guttata] gi|604297390|gb|EYU17621.1| hypothetical protein MIMGU_mgv1a006158mg [Erythranthe guttata]
c220785_g1	TGGACCAAGTTGAGGCTAAATTGGGGCTTAAGGAAGAAAAACTTACAGCCACACGAAATGTGTTACGTGAGTTTGGTAACATGTCAAGTGCTTGTGTTCTCTTCATTTTAGATGAGATGAGGAAGAAGTCGATGGAGGAAGGGACGACAACCACGGGCGAAGGTTTGGATTGGGGGGTTTTGTTCGGGTTTGGACCAGGGCTTACTGTCGAAACTGTCGTGCTTCAGAGTGTTCCTTTGAATTATTGAAGCTAAGAAGATTTGTTGTGATTTACCATGTGAAATATAATCTAGTGTTTTGAATTTCAGTTTTTATAAGGATTTTTGTTGGT	DQVEAKLGLKEEKLTATRNVLREFGNMSSACVLFILDEMRKKSMEEGTTTTGEGLDWGVL FGFGPGLTVETVVLQSVPLNY	gi|731343431|ref|XP_010682889.1| PREDICTED: chalcone synthase [Beta vulgaris subsp. vulgaris] gi|870855842|gb|KMT07558.1| hypothetical protein BVRB_6g151690 [Beta vulgaris subsp. vulgaris]
c220787_g1	TGGACCAAGTTGAGGCTAAATTGGGGCTTAAGGAAGAAAAACTTACAGCCACACGAAATGTGTTACGTGAGTTTGGTAACATGTCAAGTGCTTGTGTTCTCTTCATTTTAGATGAGATGAGGAAGAAGTCGATGGAGGAAGGGACGACAACCACGGGCGAAGGTTTGGATTGGGGGGTTTTGTTCGGGTTTGGACCAGGGCTTACTGTCGAAACTGTCGTGCTTCAGAGTGTTCCTTTGAATTATTGAAGCTAAGAAGATTCGATCGTGGGGGCCGGGTGGTAACGTTTGTTGTGATTTACCATGTGAAATATAATCTAGTGTTTTGAATTTCAGTTTTTATAAGGATTTTTGTTGGT	DQVEAKLGLKEEKLTATRNVLREFGNMSSACVLFILDEMRKKSMEEGTTTTGEGLDWGVL FGFGPGLTVETVVLQSVPLNY	gi|731343431|ref|XP_010682889.1| PREDICTED: chalcone synthase [Beta vulgaris subsp. vulgaris] gi|870855842|gb|KMT07558.1| hypothetical protein BVRB_6g151690 [Beta vulgaris subsp. vulgaris]
c220788_g1	GACTGGAACTCACTTTTCTGGATCGCACACCCAGGTGGCCCAGCAATTTTGGACCAAGTTGAGGCTAAATTGGCCCTCAAGCCTGAGAAGTTAGAAGCCACAAGGCATGTCCTATCCGAGTATGGAAACATGTCTAGTGCCTGTGTGTTGTTTATATTGGACGAGGTGAGGAGGAGGTCTGCTGCTAACGGGCACAAGACCACCGGAGAGGGCCTGGAGTGGGGTGTTCTTTTTGGGTTCGGCCCTGGACTCACCGTCGAGACCGTTGTGCTTCACAGCGTGGCTGCTTGAACCTCAAGGCATCTTGTTCGCTTGGCTGATGATCTTCTCCTGGATTGTTTTTATACATGTATTGTTTCAACTCTACGTTTCTTGGTAGTTTTC	DWNSLFWIAHPGGPAILDQVEAKLALKPEKLEATRHVLSEYGNMSSACVLFILDEVRRRS AANGHKTTGEGLEWGVLFGFGPGLTVETVVLHSVAA	gi|1705844|sp|P51076.1|CHSY_FRAAN RecName: Full=Chalcone synthase RJ5; AltName: Full=Naringenin-chalcone synthase gi|643078|gb|AAA79923.1| chalcone synthase, partial [Fragaria x ananassa]
c221234_g1	GGAGATCAAGTCACGGACGCCGTTTACATGATCGATGTTTGGAAGACGGGAGTGAGGCTAAGCCGTGGAGAGGCGGAGGAGAGGTTAGTGCCGAGGGAGGAAGTTGCGGAGAGGTTGAGAGAGGTTACTAAAGGAGAGAAAGCGATCGAGTTGAAAAAGAATGCTTTGAAGTGGAAGGAAGAGGCGGAGGCGGCGGTTGCTCGCGGTGGTTCGTCGGATAGGAATCTTGAAAAGTTTGTGGAGAAGTTGGGTGCCAAACCTGTGGGGAAAGTACAAAACGGG	GDQVTDAVYMIDVWKTGVRLSRGEAEERLVPREEVAERLREVTKGEKAIELKKNALKWKE EAEAAVARGGSSDRNLEKFVEKLGAKPVGKVQNG	gi|15233091|ref|NP_188793.1| sinapic acid:UDP-glucose glucosyltransferase [Arabidopsis thaliana] gi|75311623|sp|Q9LVF0.1|U84A2_ARATH RecName: Full=UDP-glycosyltransferase 84A2; AltName: Full=Sinapate 1-glucosyltransferase 1; Short=AtSGT1 gi|11994392|dbj|BAB02351.1| indole-3-acetate beta-glucosyltransferase-like protein [Arabidopsis thaliana] gi|23297647|gb|AAN13000.1| putative UDP-glucose:indole-…
c221244_g1	CGGTGTGGTTCAAGGCGGGAGCGCAGATATTCTCCGAGGGAGGAAGTTGCGGAGAGGTTGAGAGAGGTTACTAAAGGAGAGAAAGCGATCGAGTTGAAAAAGAATGCTTTGAAGTGGAAGGAAGAGGCGGAGGCGGCGGTTGCTCGCGGTGGTTCGTCGGATAGGAATCTTGAAAAGTTTGTGGAGAAGTTGGGTGCCAAACCTGTGGGGAAAGTACAAAACGGG	VAERLREVTKGEKAIELKKNALKWKEEAEAAVARGGSSDRNLEKFVEKLGAKPVGKVQNG	gi|15233091|ref|NP_188793.1| sinapic acid:UDP-glucose glucosyltransferase [Arabidopsis thaliana] gi|75311623|sp|Q9LVF0.1|U84A2_ARATH RecName: Full=UDP-glycosyltransferase 84A2; AltName: Full=Sinapate 1-glucosyltransferase 1; Short=AtSGT1 gi|11994392|dbj|BAB02351.1| indole-3-acetate beta-glucosyltransferase-like protein [Arabidopsis thaliana] gi|23297647|gb|AAN13000.1| putative UDP-glucose:indole-…
c221945_g1	GCCGCAGAGGAAGGCCGCCCCGTCACGTGCTTGGTGTACACCCTCCTCCTCCCATGGGCGGCGGAGGTGGCGCGTGAGCTCCACATCCCCAGCACCCTTCTCCGGATCCCTCGAGTTTTTGATAATGTCGTCGGCGCACTGTCCGTTGAAGTAGTGGTGGTATACGGTTAGCACGGTGGCGGCCATGGAATGGGCATGGGCATGGGCCAGGGCCACTACGGTCACGGCAAAATGAAGCATGGCAAGTTCAAGGG	AAEEGRPVTCLVYTLLLPWAAEVARELHIPSTLLRI	gi|747106591|ref|XP_011101592.1| PREDICTED: crocetin glucosyltransferase, chloroplastic-like [Sesamum indicum]
c221949_g1	GCCGCAGAGGAAGGCCGCCCCGTCACGTGCTTGGTGTACACCCTCCTCCTCCCATGGGCGGCGGAGGTGGCGCGTGAGCTCCACATCCCCAGCACCCTTCTCCGGATCCCTCGAGTTTTTGATAATGTCGTCGGCGCACTGTCCGTTGAAGTAGTGGTGGTATACGGTTAGCACGGTGGCGGGCTGGATCCAGAGGAGGGTGCTGGGGATGTGGAGCTCACGCGCCACCGCCGCCGCCACCACCAGCGCCAACGCCGGCGTGATCGACGATTACTTGTTGAAGAGCAA	AAEEGRPVTCLVYTLLLPWAAEVARELHIPSTLLRI	gi|747106591|ref|XP_011101592.1| PREDICTED: crocetin glucosyltransferase, chloroplastic-like [Sesamum indicum]
c222646_g1	TGTTCTTAGTGAGCTCGGAGATAAGGTAGGAGACCGAGGGATGATCGTGACGGAATGGGTGAACCAAATGGAGATACTGAAACACGACAGTGTGAACGGGTTCGTGAGCCACTGCGGATGGAACTCGGTGTTGGAGAGTATATGTGCGGGGGTGCCGATTTTGGCGTGGCCCATGATGGCGGAGCAGCCGCTGAATGCGAGAATGGTGGTGGAGGAGATAAAGATCGGGTTACGGGTCGAGACGTGTGATGGTTCGGTTAGAGGGTTTGTGAAGGCGGATGGGTTGAAGAAGATGGTTAAGGAGTTGATGGAGGGTGAGAAGGGGAAAGAGGTGAGGAAAAGGGTTAAGGAGGTTGGTGCGGCCGCGAAGGCAGCGGTGGCGGACGGTGGTTCGTCGTG…	VLSELGDKVGDRGMIVTEWVNQMEILKHDSVNGFVSHCGWNSVLESICAGVPILAWPMMA EQPLNARMVVEEIKIGLRVETCDGSVRGFVKADGLKKMVKELMEGEKGKEVRKRVKEVGA AAKAAVADGGSSWRTLNELINEVESVRN	gi|171906258|gb|ACB56926.1| glycosyltransferase UGT90A7 [Pilosella officinarum]
c222808_g1	ATTTCAAGAAGGATTCCATCATCACATTTCATTTTCCAGCTACTTCCCCAACAGCTGAGATTGTGTTCACTGCTGAAGGGAAGGAGGAGTCGAAGATCAAAGTGGAGAATGCCAATGTGGTCGAGACGATCCAGAAATGGTACTTGGGTGGAACAAGAGGGGTGTCTCCTTCAACCATATCCTGCTTGGCTAACAAACTATCTGCTGAACTGGCCAAGTAAACTGTTACTTAGCCATTGTTGTGTGGTTGTAACTGTTCTGGGTTCGCAGGTTACTAC	FKKDSIITFHFPATSPTAEIVFTAEGKEESKIKVENANVVETIQKWYLGGTRGVSPSTIS CLANKLSAELAK	gi|470144168|ref|XP_004307734.1| PREDICTED: probable chalcone--flavonone isomerase 3 [Fragaria vesca subsp. vesca]
c222809_g1	AAAGGAACCGAGCTTGCAGAAGATGATGACTTCTTTGATGCTCTTATTTCTGCTCCTGTTGAGAAATTTCTAAGGGTTGTGGTGATCAAGGAGATCAAAGGGTCTCAGTATGGGGTGCAGCTTGAAAGTGCAGTGAGGGATAGATTGGCAGCTGATGACAAATATGAGGAAGAGGAGGAGGAAGCCTTGGAGAAGATTGTTGAGTTCTTCCAATCAAAATATCTCAAGAAGGATTCCATCATCACATTTCATTTTCCAGCTACTTCCCCAACAGCTGAGATTGTGTTCACTGCTGAAGGGAAGGAGGAGTCGAAGATCAAAGTGGAGAATGCCAATGTGGTCGAGACGATCCAGAAATGGTACTTGGGTGGAACAAGAGGGGTGTCTCCTTCAACCATA…	KGTELAEDDDFFDALISAPVEKFLRVVVIKEIKGSQYGVQLESAVRDRLAADDKYEEEEE EALEKIVEFFQSKYLKKDSIITFHFPATSPTAEIVFTAEGKEESKIKVENANVVETIQKW YLGGTRGVSPSTISCLANTLSAELAK	gi|470144168|ref|XP_004307734.1| PREDICTED: probable chalcone--flavonone isomerase 3 [Fragaria vesca subsp. vesca]
c223838_g1	CTCTCGACTCTTCTCCGAGATATCGAAATGGTGACCGTCGAGGAAGTCCGCAAGGCTCAACGTGCTGAGGGTCCGGCCACCGTCTTGGCCATCGGGACAGCAACTCCTCCCAACTGTATTGACCAGAGCACCTATCCTGACTACTACTTTCGTATCACAAATAGCGAGCACAAGACTGAGCTCAAGGAGAAGTTCCAGCGCATGTGTGACAAATCTATGATCAAGAAGCG	MVTVEEVRKAQRAEGPATVLAIGTATPPNCIDQSTYPDYYFRITNSEHKTELKEKFQRMC DKSMIKK	gi|22086369|gb|AAM90651.1|AF400566_1 chalcone synthase 11 [Rubus idaeus]
c223844_g1	CCAACAGCGAGCACCTCATCGAGCTGAAGGAGAAGTTCAAGAGAATGTGCGACAAGTCGATGATCCGGAAGCGGTACATGCACCTGAACGAGGAAATCCTCAAGGAGAACCCCGACATGTGCGCGTACATGGCGCCATCGCTGGACGCCCGGCAGGATGTTGTGGTGGTGGAGGTGCCCAAGCTGGGGAAGGAGGCGGCTGTGAAGGCCATCAAGGAGTGGGGCCAGCCCAAGTCCCGCATCACTCACCTTGTCTTCTGCACCACCAGCGGCGTGGACATGCCCGGCGCCGACTACCAGCTCACCAAGCTCCTCGGCCTCCGCC	NSEHLIELKEKFKRMCDKSMIRKRYMHLNEEILKENPDMCAYMAPSLDARQDVVVVEVPK LGKEAAVKAIKEWGQPKSRITHLVFCTTSGVDMPGADYQLTKLLGLR	gi|593788020|ref|XP_007157049.1| hypothetical protein PHAVU_002G0390000g, partial [Phaseolus vulgaris] gi|561030464|gb|ESW29043.1| hypothetical protein PHAVU_002G0390000g, partial [Phaseolus vulgaris]
c223850_g1	AACGCAACAAGAGCAGCTCACTCCTTCCTTGTTCTTCCTCCTCCTCCTACCCTTCCCCATTTTGATCATCTCAGAGAGTTTTCCGAGATATCGAAATGGTGACCGTCGAGGAAGTCCGCAAGGCTCAACGCGCCGAGGGTCCGGCCACCATCTTGGCCATTGGGACGGCAACTCCTCCCAATTGTATCGACCAGAGCACGTACCCTGACTACTACTTTCGTATCACCAACAGCGAGCACAAGACTGAGCTCAAGGAGAAGTTCCAGCGCATGTGTGACAAATCTATGATCAAGAAGCG	MVTVEEVRKAQRAEGPATILAIGTATPPNCIDQSTYPDYYFRITNSEHKTELKEKFQRMC DKSMIKK	gi|22086369|gb|AAM90651.1|AF400566_1 chalcone synthase 11 [Rubus idaeus]
c223860_g1	TATATGGCTCCTTCTTTGGATGCAAGGCAAGACTTGGTTGTGGTAGAAGTACCCAAATTGGGAAAAGAGGCTGCAACCAAGGCCATTAAGGAATGGGGCCAGCCCAAGTCGAAGATAACCCACTTGGTCTTTTGCACCACTAGTGGCGTGGACATGCCCGGCGCCGACTACCAGCTCACCAAGCTATTGGGCCTCCGCCCC	YMAPSLDARQDLVVVEVPKLGKEAATKAIKEWGQPKSKITHLVFCTTSGVDMPGADYQLT KLLGLRP	gi|612133623|gb|AHW85281.1| chalcone synthase, partial [Morus alba var. atropurpurea]
c227630_g1	CATTTGGTAGCATGGCAACACTAGAAGATAAACAAATGGAGGAATTGGCAATGGCCCTAAAGTTGATCAACAAGCCCTTCCTATGGGTGGTCCGAGACCGGACTAATCGCGTCGTGGTGCCCCCAGCTGGAGGTGCTGGCCCACGACGCGATAGGTTGCTTCATCACACACTGTGGGTGGAACTCGACTCTCGAGGCGCTGAGCCTCGGGGTCCCGATGGTGGGGGTTCCGTGGTGGAGTGAAGCCCCGACCGCTTAGAGGACGCGTTCTGGCCGGTCAAAATCGAGGCCGACACGATCGCACTCCGTAACGGGGGAAACGGCTACTTCTGCAAGCGTCTAACCACTGAG	ETGLIASWCPQLEVLAHDAIGCFITHCGWNSTLEALSLGVPMVGVPWWSEAPT	gi|747070455|ref|XP_011082052.1| PREDICTED: UDP-glycosyltransferase 74F2-like [Sesamum indicum]
c235201_g1	GGCGGGTCGTCGTGGTTCTTCTTCATCAGTGCTCTCCTCTCCGCCGCCTCGCCGGCCGTAACATCCCCGTCCACTACGCCGCCACCGCCGTCAACCTCCGGCAGGTCAAGACCCGCGTCCACGGCTGGGACCCATCCACCGCCGCTGCCGTCCACTTCCACGAACTCCCCACTCCCACCTTCGAAAACCCACCACCGAACCCCAACGCCGCCACGAA	LAGRNIPVHYAATAVNLRQVKTRVHGWDPSTAAAVHFHEL	gi|357165204|ref|XP_003580304.1| PREDICTED: cis-zeatin O-glucosyltransferase 1-like [Brachypodium distachyon] gi|944048348|gb|KQJ83989.1| hypothetical protein BRADI_5g18040 [Brachypodium distachyon]
c236389_g1	TGAAGGACGAACACTTCCCACCAGGCAACTCCATTCTCTTCACGGCGTCGCCTGTTGGTTCAGTAACGATCAACCTGGTTAAAGATGGTATCATAGCTGAAGGTGCCATCATGGTCTTAGAGGATGAAAAATGGGGGCAAACAATAATGGAGATGATCACCGGGAAGCATTCTGCTGCCCCACCAGCAAAACAAAGTATGGCCGCGAGACTTGCAGAC	KDEHFPPGNSILFTASPVGSVTINLVKDGIIAEGAIMVLEDEKWGQTIMEMITGKHSAAP PAKQSMAARLAD	gi|194580015|gb|ACF75871.1| chalcone isomerase [Pericallis cruenta]
c24823_g1	CGTCATCTCGCCGACAAAAACCAAAATCAATCGCCATGGCCGCCGAAACCCAGTAGCTCCACTTCGTCTTGTTCCCAATGATGGGGTTCATATATGTGGCCAGACAGAGGATTCTTGATTCGTGGATGAGCCCAACAGATTCGATCGGAGGGTTCTTGACTCACTGTGGGTGGAATTCGACGATAGAAGGGATAAGTGCAGGCGTGGCGATGGCGACGTGGCCGTTTGTGGGGGATCAGTTTGGTAATGAAGTTGGTGTAATGTATCAAGAAAGCTTTGGAGGTGTTGATGGAGGAAGGAGATGAAGGTGAAGAAAGAAGAAGAAGGTGCAGAGAGTTGAGGGAGAAGGCGAAAATGGCGG	DSIGGFLTHCGWNSTIEGISAGVAMATWPFVGDQFGNE	gi|387135122|gb|AFJ52942.1| UDP-glycosyltransferase 1 [Linum usitatissimum]
c249351_g1	CAACAGACGAATTGTCGGTATGCGTGTACGGATTGGGAGATAGGGTTGGAGATCGAAGGGGAGGTGAAGAGGGAGAAAGTGGCGGAGTTGGTGAAGGTGTTGATGGAGGGGGAGAAGGGGAAGGAGATGAGGAAGAAAGCGTTGGAGTGGAAAGAGAAGGCAAATTTGGCTGCTAAGGAAGAAAGCGTTGGAGTGGAAAGAGAAGGCAAATTTGGCTGCTAAGGA	QQTNCRYACTDWEIGLEIEGEVKREKVAELVKVLMEGEKGKEMRKKALEWKEKANLAAK	gi|848930452|ref|XP_012828449.1| PREDICTED: 7-deoxyloganetin glucosyltransferase-like [Erythranthe guttata] gi|604298422|gb|EYU18466.1| hypothetical protein MIMGU_mgv1a005711mg [Erythranthe guttata]
c249379_g1	GGGAGTCCCCATGGTGGGGGTCCCGCAGTGGACGGATCAGCCTACGAATTCTAAATTCGTGGCGGATGTTTGGAAGATGGGGGTTAGGGTTACGCCCGACGAAGATGGCCTAGTTGGTAGAGAGACGATTGCAAATTGCATTAGGGAAGTGGTGGAAGGAGAGAAGGGAGAAGAGATGAAGAAAAATGCTATCAAATGGAAGGAACTAGCACGCCAAGCTATGTCAAGTGGTGGAAGGAGAGAAGGGAGAAGAGATGAAGAAAAATGCTATCAAATGGAAGGAACTAGCACGCCAAGCTATGTCAA	GVPMVGVPQWTDQPTNSKFVADVWKMGVRVTPDEDGLVGRETIANCIREVVEGEKGEEMK KNAIKWKELARQAM	gi|747070459|ref|XP_011082054.1| PREDICTED: UDP-glycosyltransferase 74E2-like [Sesamum indicum]
c250111_g1	TTTCGGATGCGATGATGAGGTGGTGGAGTTCTTGCTTCTGCTCGTCCACCCACTCTGTGTAGAATTCTTGGAAGTTTTCTTGCGCCATTTTTGTTTCCCTCCTCCTTCACCACCTGCTCTCGAGATCCTCCCATGGCGGCGTCCACCGCGATTGTGAAATCCACCACCGCTCTCGCCGCCGTTAACTCTCGCCACCACCTCTGCCCCAAATTCGCCTCCATTTCGCTCATCCATGGCCTTCGAGAACTCCGCCCTTCTCCGCTCGGTCTCTCCCGCAATTCCGCTTCAAGTGGTTCTTCTCTGCCGATTGTTAGAGCTCAGAATTCTCCAGATTACATGCCTGAGGCCAATTTCTACAAAGTTGAGGCGATTCTGAGACCTTGGAGGGTCCAACAGGTT…	ASTAIVKSTTALAAVNSRHHLCPKFASISLIHGLRELRPSPLGLSRNSASSGSSLPIVRA QNSPDYMPEANFYKVEAILRPWRVQQVSSALLKMGIRGITVSDVRGFGAQGGLAERQAGS EFSEDTFVVKVKMEIVVSKDQVEDLIAKIIEEARTGEIGDGKIFVSPVADIIRVRTGERG EKAERMTGGRTDMFST	gi|848850951|ref|XP_012834602.1| PREDICTED: nitrogen regulatory protein P-II homolog [Erythranthe guttata] gi|604348700|gb|EYU46855.1| hypothetical protein MIMGU_mgv1a014100mg [Erythranthe guttata]
c251567_g1	GGCTGGAACTCAACCATGGAGGCTTTGACCTTCGGGGTTCCCATGGTGGCAATGCCCCAATGGACTGATCAACCGATGAACGCAAAGTACATACAAGATGTGTGGAAGGCTGGAGTTCGTGTGAAGACAGAGAAGGAGAGTGGGATTGCCAAGAGAGAGGAGATTGAGTTTAGCATTAAGGAAGTGATGGAAGGAGAGAGGAGCAAAGAGATGAAGAA	GWNSTMEALTFGVPMVAMPQWTDQPMNAKYIQDVWKAGVRVKTEKESGIAKREEIEFSIK EVMEGERSKEMK	gi|15224368|ref|NP_181910.1| UDP-glucosyltransferase 74F2 [Arabidopsis thaliana] gi|75277344|sp|O22822.1|U74F2_ARATH RecName: Full=UDP-glycosyltransferase 74F2; AltName: Full=AtSGT1; AltName: Full=Salicylic acid glucosyltransferase 1 gi|2281088|gb|AAB64024.1| putative glucosyltransferase [Arabidopsis thaliana] gi|17064814|gb|AAL32561.1| putative glucosyltransferase [Arabidopsis thaliana] gi|21592…
c256216_g1	TTTTTTTACCTTTACTTTGATTCAAGAATACTAAGCTAGCTAGTACCTTTGATTTCTAGCTATGGTGTCTATTGAGGAAATCCGCAAGGCTCAACGTGCCGATGGCCCCGCCGCCATCTTGGCTATCGGTACGGCTACTCCACCTAATTGTGTGTATCAAGCGGATTATCCTGATTACTATTTCCGTGTTACTAAGAGCGAGCATATGACCGAGTTGAAGGA	MVSIEEIRKAQRADGPAAILAIGTATPPNCVYQADYPDYYFRVTKSEHMTELK	gi|1005742992|gb|AMQ23617.1| chalcone synthase 1 [Silene littorea]
c257871_g1	CAAGTGGGCGGCCTCCAGGCCACCCGGGATGGCGGTCAAACGTGGATCACGGATCTCACCTTGGGTCTCAAAAGGCACACGGATCCGGGTCTCATTACTCTCCTGCTCCAAGATCAAGTGGGCGGCCTCCAGGCCACCCGGGATGGCGGTCAAACGTGGATCACGGTTCAACCGGTTGAGGGCGCTTTCGTCATTAACCTCGGTGATTATGGTCATGTGAGTTTTTTTTTTTTTTTAAAGGAGGATCGATAATGGTTTCTCATTTTCATCTCAAGGTGACTTGAACCCCTAACTTTTTTGTTATCAACTGAGCTATACTTAGTTGTTTAGTAAAAGTTAGTTATAGAAACGTG	DLTLGLKRHTDPGLITLLLQDQVGGLQATRDGGQTWITVQPVEGAFVINLGDYGH	gi|145306611|gb|ABP57073.1| flavanone 3-hydroxylase [Solenostemon scutellarioides] gi|145306613|gb|ABP57074.1| flavanone 3-hydroxylase [Solenostemon scutellarioides]
c257882_g1	CAAGTGGGCGGCCTCCAGGCCACCCGGGATGGCGGTCAAACGTGGATCACGGATCTCACCTTGGGTCTCAAAAGGCACACGGATCCGGGTCTCATTACTCTCCTGCTCCAAGATCAAGTGGGCGGCCTCCAGGCCACCCGGGATGGCGGTCAAACGTGGATCACGGTTCAACCGGTTGAGGGCGCTTTCGTCATTAACCTCGGTGATTATGGTCATTATCTAAGCAATGGGAGGTTCAAGAATGCAGACCATCAAGCTGTGGTGAACTCGAAATGCAGCAGATTATCGATTGCAACGTTCCAGAATCCTTCCCCTGATGCGAAAGTTTACCCTCTCAAGATACGGGAAGGCGAGGAGCCAGTGATGAAGGAGCCGATCACGTTCTCAGAGATGTATAAG…	DLTLGLKRHTDPGLITLLLQDQVGGLQATRDGGQTWITVQPVEGAFVINLGDYGHYLSNG RFKNADHQAVVNSKCSRLSIATFQNPSPDAKVYPLKIREGEEPVMKEPITFSEMYKTKMS NDLELARLKNLSNQ	gi|763781146|gb|KJB48217.1| hypothetical protein B456_008G062900 [Gossypium raimondii]
c258276_g1	CCAAGGGTTTCTCGAGAGGGTGAAGGGGAGGGGGGTCGTCGTCACCGGGTGGGCCCCGCAGGCGGCGATCTTGGCCCACGGAAGCGTGGGGGGGTTCATGAGCCACTGCGGGTGGGGGTCGGTGACGGAGAGCTTGTACTTCGGGGTGCCGGTGGTGGCGCTGCCGCTGAGGTTCGACATGCCGTTGCAGGCGAGGCTGGTGGTGGAGGCCGGAGTCGGGGTGGAGGTCGCGAGGGATGATGATGGTGGGTTTGATGGGGATGGAGTGGCGAAGGCGATAAAGAAGGTGTTTGTGGAGGAGAGTGGAGAGAGATTCAGGAGTAGAGCGAGAGAGATGAGTGAGAAGATGAAGATGGAGGAAGAGGAAGCCATTGATGGAGTTGTGGAAGAGCTTTCAAG…	QGFLERVKGRGVVVTGWAPQAAILAHGSVGGFMSHCGWGSVTESLYFGVPVVALPLRFDM PLQARLVVEAGVGVEVARDDDGGFDGDGVAKAIKKVFVEESGERFRSR	gi|848856835|ref|XP_012858792.1| PREDICTED: beta-D-glucosyl crocetin beta-1,6-glucosyltransferase-like [Erythranthe guttata] gi|604345319|gb|EYU43901.1| hypothetical protein MIMGU_mgv1a020989mg [Erythranthe guttata]
c259628_g1	TATCAACGTCGGCGACATTTTCGAGGTAAATACAATTTCGATTTTCCCTCCAATTTTCAATTTCAAATTTTCTCCAGAATTCACCCTCACCGCTATGATGATTGATTAACAGATTGTGAGCAACGGCACTTACCGCAGCGTCGAGCATCGAGCGACGGTGAACAGCGAGAAAGAGAGGCTGTCCATCGCCACCTTCTTCAGCCCCAGCATGGACGTCGACATAGGTCCGGCGCCGAGCATAATTCTTGAGAGCCCGGTTATAATGGAGGAGAGAAGAAGTATGGAGAGAGAAATGGCGATGATTTTCAGCATGAGGGAAGGGGAGG	QIVSNGTYRSVEHRATVNSEKERLSIATFFSPSMDVDIGPAPSII	gi|697113983|ref|XP_009610881.1| PREDICTED: protein SRG1-like [Nicotiana tomentosiformis] gi|1025392455|ref|XP_016435550.1| PREDICTED: protein SRG1-like [Nicotiana tabacum]
c259635_g1	TATCAACGTCGGCGACATTTTCGAGGTAAATACAATTTCGATTTTCCCTCCAATTTTCAATTTCAAATTTTCTCCAGAATTCACCCTCACCGCTATGATGATTGATTAACAGATTGTGAGCAACGGCACTTACCGCAGCGTCGAGCATCGAGCGACGGTGAACAGCGAGAAAGAGAGGCTGTCCATCGCCACCTTCTTCAGCCCCAGCATGGACGTCGACATAGGTCCGGCGCCGATCACGAGAACATCGAGGCACTGCTGGCGTTAGCCCGCCCATTCCTACGCGACGACCTCCGCGCCGTCGCAAGCCCAGCCCTCCGTGGCGGCGTGGTGGAAGACGACGGAGAAGTACTACCACCTCGCCTCCTCCAAGGCCAAAACCCCCGCCCTCTCCCTCCG…	QIVSNGTYRSVEHRATVNSEKERLSIATFFSPSMDVDIGPAP	gi|697113983|ref|XP_009610881.1| PREDICTED: protein SRG1-like [Nicotiana tomentosiformis] gi|1025392455|ref|XP_016435550.1| PREDICTED: protein SRG1-like [Nicotiana tabacum]
c261452_g1	ACGCAGTCGAGCTGCGTTAATGCCGTTTACTATAGTGTTTATAAAGGGATGCTGAAGATTCCGGTGTCGGAGGACGAGATGTCGAGTATTGGGTTGCCGGAGTTGAAGGTTAGGGATTTGCCGTCGTTTGTCGTAGACGGAGAAAAACATCCCGGGGCGTTGGAGCTGCTCGTGGATCAGTTTCAGGGTGTCGAGGATGCCGAGTTCGTATTCGTCAACTCGGTTTATGAGCTCGAGGAAGAGGTACATCGTCAAAGGGAAAACATCTTATCAACTGAGAAATTGTGGCTATAATTCTAACAAATAAATCATGATATTTGATACTCTTGACATTACTTCTAAACCAACAAATTCATCATATATTTTACTGATTTTGCAAGATATCAGTTACTAATTTGT…	TQSSCVNAVYYSVYKGMLKIPVSEDEMSSIGLPELKVRDLPSFVVDGEKHPGALELLVDQ FQGVEDAEFVFVNSVYELEEEVHRQRENILSTEKL	gi|747070455|ref|XP_011082052.1| PREDICTED: UDP-glycosyltransferase 74F2-like [Sesamum indicum]
c266745_g1	CTGCCGACGAGCTCTCGGCCGCCCCCGATTTCTATGAGGATATCATCAATGGTCCATTTGACAAGTTTGTGAGGGTGACGATGGTGGTGCCGTTGACAGGAGAGCAATACTCCGACAACGTGGCAAAAAACTGTGTCAACCACTGGAAGGAGACTGACATCTACACTGATGCAGAGGCTGAGGCTGTTACCCAGTTCAAGGAGG	ADELSAAPDFYEDIINGPFDKFVRVTMVVPLTGEQYSDNVAKNCVNHWKETDIYTDAEAE AVTQFKE	gi|583828381|dbj|BAO50257.1| chalcone isomerase [Tricyrtis sp. Shinonome]
c275795_g1	TTGTGCTGGTGTGCCGATGGTGGCTTGGCCGTTGTACGCTGAGCAGAGGTTTAATAGAGTGATGATTGTGGATGAGATCAAGATTGCGATTTCGATGAATGAATCAGAGACGGGTTTCGTGAGCTCTACAGAGGTGGAGAAACGAGTCCAAGAGATAATTGGGGAGTGTCCGGTTAGGGAGCGAACCATGGCTATGAAGAACGCAGCCGAATTAGCCTTGACAGAAACTGGTTCGTCTCATACCGCATTAACTACTTTACTCCAGTCGTGGAGCCCAAAGTGATCTTTGAAATTAAGTCTTGC	CAGVPMVAWPLYAEQRFNRVMIVDEIKIAISMNESETGFVSSTEVEKRVQEIIGECPVRE RTMAMKNAAELALTETGSSHTALTT	gi|222424954|dbj|BAH20428.1| AT3G16520 [Arabidopsis thaliana]
c277796_g1	TTCTCTTGAAGCAAGGAAAAGTGTGGCTACAAGGCTATCAGAATTGTTAAAAGAGAGTGATGTTTGTGTGGCCGGAAATGGGAAAGTGGAAGAGTACACAAAGGAAGCAGAAGTCAAGGCATGAAACTTAGAAAAGCAAAACAATAAAATGATCAAGCAAGCATTTGTTTCTGTACTTGAAGGCCTGCTTTTGTTTCTTGATCTGTTCTTCCTTGTCCAT	SLEARKSVATRLSELLKESDVCVAGNGKVEEYTKEAEVKA	gi|908757487|gb|AKT71851.1| chalcone isomerase [Rosa rugosa] gi|959945177|gb|ALR74721.1| chalcone--flavonone isomerase, partial [Rosa rugosa]
c279265_g1	CTGTGGTACACCATGGGGGTGCCGGGACTACAGCTGCTGGTCTTAAAGCTGCGTGCCCAACCACAATCGTACCGTTCTTCGGTGACCAGCCCTTTTGGGGAGACCGAGTTCATAGCAGAGGCGTAGGGCCGATACCAATACCAGTCGACCAGTTTACACTTAACAAGCTGGTTGATGCAATTAAATTCATGCTAAATCCTAAGGTGA	VVHHGGAGTTAAGLKAACPTTIVPFFGDQPFWGDRVHSRGVGPIPIPVDQFTLNKLVDAI KFMLNPKV	gi|590638573|ref|XP_007029429.1| UDP-Glycosyltransferase superfamily protein [Theobroma cacao] gi|508718034|gb|EOY09931.1| UDP-Glycosyltransferase superfamily protein [Theobroma cacao]
c279551_g1	ATTTCGCCCACCCTTGGATCCCTTCCATCACCTCCCCCCTTGGCATCAAGTCTCTCTTCTTCTCCGTCTTCTCCGCCCTCTCCACCGCCTACCTCACCGTCCCCTCCCGCGGCCAAACCTGCCGCCGCGACACCGACAACATAGCTGAACTCCTGAAGAAACCCCCGCCGGGTTTCCCTTCCACGTCGTCCATCGCCGCCGCCGGAGG	FAHPWIPSITSPLGIKSLFFSVFSALSTAYLTVPSRGQTCRRDTDNIAELLKKPPPGFPS TS	gi|661892759|emb|CDP03917.1| unnamed protein product [Coffea canephora]
c285341_g1	CAGAAGCCCTAGAAATTGAGCTGCTCGATCTCGTCGCTAGAAACGAGGCCGAGCAACTCAATATATGCTCTTCTTCCACCTCAATACTTCCGAGTCGATGAAGGCGCTCACGATCAACTCCTTGCGGTCCAAGCCACACACTTCCTGTGTGGCGGGGCCGCGATTGCCGTCAGCGTTTCTCTTAGGGTTTTCGACACTTCGTCGCTAGGAACACTCATCACTTTCTGGTCAAAAATTGTCAATCCC	LLPPQYFRVDEGAHDQLLAVQATHFLCGGAAIAVSVSLRVFDTSSLGTLITFWS	gi|75128866|sp|Q6TXD2.1|5MAT2_SALSN RecName: Full=Pelargonidin 3-O-(6-caffeoylglucoside) 5-O-(6-O-malonylglucoside) 4'''-malonyltransferase; AltName: Full=Anthocyanin 5-O-glucoside-4'''-O-malonyltransferase 2; Short=Ss5MaT2 gi|38679121|gb|AAR26385.1| anthocyanin 5-O-glucoside-4'''-O-malonyltransferase [Salvia splendens]
c285840_g1	CTCGGCGCTGGAAGCTGTGGTGGCCGGCGTGCCGATGGTGGCGTGGCCGCTTTATTCTGAGCAGCATTTGAACAGGAATGCAATGGTGAAGGATATGGGGATTGCTGTTGCGGTGGAGCAAAGAGATGGAGATGGGTTTGTGAGCGGTGATGAAGTGGAGAGAAGTGTTAGAGAATTGATGGAGGGTGAACATGGGAGAGAGGTCCGCCAACATTGCAAGAAGATGAAGGAGATGGCTTTGGCTTCTTGGGGAGAGTTTGGTTCCTCTGCTACTGCCCTGCAGAAGTTTATCAATTCCATA	SALEAVVAGVPMVAWPLYSEQHLNRNAMVKDMGIAVAVEQRDGDGFVSGDEVERSVRELM EGEHGREVRQHCKKMKEMALASWGEFGSSATALQKFINSI	gi|703096644|ref|XP_010095899.1| Anthocyanidin 5,3-O-glucosyltransferase [Morus notabilis] gi|587873302|gb|EXB62493.1| Anthocyanidin 5,3-O-glucosyltransferase [Morus notabilis]
c294981_g1	ATGGGCACCGACGCTCGCCAGCTGCACTTGTTGTTCTTCCCCCTCATGGCCCCCGGCCATCTCATCCCCATGGTCGACATAGCCAAGCTCTTCGCCTGCCGGGGCGTCAGGGCCTCCATCCTCACTACCCCCTCCAACGCCCCTGCCGTCGCCGCCTCCCTCCGCCGCGACATGGAGTACGGCCACCCCGTCGAGATCCTGCTCATCGAGTTCCCTCCTTCTGAGACGGGCCTTTTGCCCGGGAACGTGGCCTCCGCCAC	MGTDARQLHLLFFPLMAPGHLIPMVDIAKLFACRGVRASILTTPSNAPAVAASLRRDMEY GHPVEILLIEFPPSETGLLPG	gi|568867411|ref|XP_006487031.1| PREDICTED: scopoletin glucosyltransferase [Citrus sinensis] gi|641840864|gb|KDO59781.1| hypothetical protein CISIN_1g010093mg [Citrus sinensis]
c295813_g1	GTGCTTTCTTCAGGAACGGCGTCTGGTCTTTCCGGATGTCGACCGTGGCCTCGCAGTCCTCCGGTAAGCCGTCGGTGGGCTGCATTTGGAGTTCTACAAGTTTCATCTTTGGCTGTAGAAGGGATGGAATGGGAGGTAATCTTTGCAGGTTTCTTGGGGTGGAGATGTATGAAACCGTCATTCCTTTAGCTGCTAATCTCTTCGATAGTTCGAAGTAGGGTATCATGTG	HMIPYFELSKRLAAKGMTVSYISTPRNLQRLPPIPSLLQPKMKLVELQMQPTDGLPEDCE ATVDIRKDQTPFLKKA	gi|747090067|ref|XP_011092703.1| PREDICTED: putative UDP-rhamnose:rhamnosyltransferase 1 [Sesamum indicum]
c30470_g1	GATGAGCTGGCGTACGGCCTCGAATCGAGTGGCCAGAGATTTCTTTGGGTGGTACGAAGCCCGAGCGGCGCTGGTGATGTCAGCAGCAACTACTACGATGCCGAGAGCAAGAATGATCCTTTCGCATTCTTGCCGGAAGGATTCCGTGAGAGAACAAAAGAAAGAGGCATGGTGGTGTCATCGTGGGTCCCTCAGATAAAGGTACTAGCCCACAAGGCGACCGGTGGGTACGTGTGCCATTGCGGGTGGAACTCAACTTTGGAGACAGTGGTGCATGGGGTGCCGATCATTGCATGGCCGTTGTTCGCTGAACAGAAACAGAATGCGGTGATGCTGTCGGAAGGAGCGGGAATTGCACTGCGGCTGGAGAGGAGAGGGGATGGGATGGTACAGAGGGAG…	ELAYGLESSGQRFLWVVRSPSGAGDVSSNYYDAESKNDPFAFLPEGFRERTKERGMVVSS WVPQIKVLAHKATGGYVCHCGWNSTLETVVHGVPIIAWPLFAEQKQNAVMLSEGAGIALR LERRGDGMVQREEIARKVRALIKGEEGKRLRRKVDELKEAAAEGMKESGAACQALAEV	gi|672107047|ref|XP_008791324.1| PREDICTED: LOW QUALITY PROTEIN: hydroquinone glucosyltransferase-like [Phoenix dactylifera]
c307335_g1	CACACACAAAGGACCAACGCCTCCTCACCTTAGTTCGTAACGTTTTCTCCAACATTTCAAAAGCTCAATACCTGTTGTTCTCTTCAATCTATGAACTTGAACCTCAAGTGATAGAAGCTCTCAAGCAAGAATTCACATTCCCAATCTACACTTTCGGCCCCCCCATACCTTACCTCAATCTCCAAACCAACCAACTCGACGTTGGTCGACACGACTACTTCGACTGGCTCGACTCCCAACCGCTCGCCTCGGTCTTGTACGTCTCGTTGGGGAGTTTCCTCTCCGTGTCGAACGCCCAAATGGACGAGATCGCCCGTGGACTAAACGAGAGCGGTGTCAAGTTCTTGTGGGTGGCTCGTGGCGAGGCGATGAGGCTTCAAGAAAACTGCGGGGAGCGAG…	HTKDQRLLTLVRNVFSNISKAQYLLFSSIYELEPQVIEALKQEFTFPIYTFGPPIPYLNL QTNQLDVGRHDYFDWLDSQPLASVLYVSLGSFLSVSNAQMDEIARGLNESGVKFLWVARG EAMRLQENCGERGRVVAWSEQLKVLCHPSVGGFWTHCGWNSTMECIYSGVPMICFPIMMD QTTIRKHVVEDWKIGVDAKKGLAPG	gi|747083439|ref|XP_011089086.1| PREDICTED: UDP-glycosyltransferase 87A1-like [Sesamum indicum]
c30810_g1	CAGCTACTTATATTAAACCATCCGGCTGTCGGGGGTTTTCTGACACACTGTGGATGGAACTCGACACTGGAAGCAATCACTGCTGGTGTACCGATGATAACCTGGCCAATGGGTGGCGATCAATTCTTCAATGAAAAGCTGATTGTGGAGATGCTACAAGTAGGAGCGGCGATTGGGGTAAAGGAGGGTCCATATCTGGATAGCCGGCAATTGATCGAAGCAGAGACAATAAAGAATGTGATTGAGAGCGTTGTTGGTGTAGGCGTTGAAAGCGAAGCGATGAGGAAACGAGCCAAGGAACTAAGCGAGAGAGCAAAGGCAGCAGTGCAAGAGGGAGGATCGTCTTATTCTGACCTTGGCAATTTGATTGAAGAGTTGATAGCTAGGAGAAATACAGTA…	QLLILNHPAVGGFLTHCGWNSTLEAITAGVPMITWPMGGDQFFNEKLIVEMLQVGAAIGV KEGPYLDSRQLIEAETIKNVIESVVGVGVESEAMRKRAKELSERAKAAVQEGGSSYSDLG NLIEELIARRNT	gi|125526997|gb|EAY75111.1| hypothetical protein OsI_03006 [Oryza sativa Indica Group]
c312087_g1	ATACATTCATTTCATAAATTTCATCTACCAAAAAGAGAAAAATGGTTACCGCAACGGCTCCAAGCCCGCGGGTGGAAGAACTATCCCGAAACGGGCTCGAGACGATCCCGAAAGACTACATACGGCCCGAAGAGGAACTGCAGAGCATCCGCGACATTTTCGAGGAAGAGAAAAGCATGGAGGGGCCGCAGCTGCCTACTATCGATCTCAAGGAAATCGAGTCGACGGATGAGGAGACGAAGAACAAGTGTCGGGAGGAGCTGAAGAAGGCGTCGATGGATTGGGGGGTGATGCATTTGATCAACCATGGAATATCGCAGGAGCTCATAGACCGCGTGAAGGCTGCCGGGAAGGAGTTCTTCGAGCTTCCGGTGGAGGAGAAGGAGAAGTACGCCAACG…	MVTATAPSPRVEELSRNGLETIPKDYIRPEEELQSIRDIFEEEKSMEGPQLPTIDLKEIE STDEETKNKCREELKKASMDWGVMHLINHGISQELIDRVKAAGKEFFELPVEEKEKYANE AEAGNVQGYGSKLANNASGQLEWEDYFFHCVFPQEKRDLTIWPKHPTDYM	gi|145306627|gb|ABP57081.1| anthocyanidin synthase [Solenostemon scutellarioides] gi|145306629|gb|ABP57082.1| anthocyanidin synthase [Solenostemon scutellarioides]
c317893_g1	GATATAACAACGAAGATAGCACAATATGATCATCTGCAAACATCAGTTTCCGGCGATAAGAATGGTGAGCGTGGAGGAGATCCGTTGTGCTCGACAAAGCGTAGCTCCAGCCACCATGTTGGCAATCTGCACCACCACACCGTTGAATTGTGTCGACCAGAGCACGTTTCCTGATTACTACTTTCGTGTCACAAACAGTGAACATAAGGCTGAACTAAAAGAGAAGTTCAAGCGCATCTGCGACGGTTCCAAGATCAAGAAACGCTACATGCACGTGACAGAGGAGCTCCTGGCTGAAAGTCCGAGCATGGCTGCATGCATGGCACCGTCGCTCGACGCACGGCAGGCGATAGTGGCGGCTGAGGTGCCGAGGCTGGGCAAAGAGGCGGCGGAGAAGGC…	MVSVEEIRCARQSVAPATMLAICTTTPLNCVDQSTFPDYYFRVTNSEHKAELKEKFKRIC DGSKIKKRYMHVTEELLAESPSMAACMAPSLDARQAIVAAEVPRLGKEAAEKAIKEWGQP KSNITHLIFCSSTAGLDIPGADFHLAKLLGLRPSVNRLMMCQHGCYGGGSALRVAKDLAE NNPGARVLVVCCEVTA	gi|1023044119|gb|ANA96272.1| chalcone synthase [Osmanthus fragrans]
c318670_g1	GATCCACACACAAAGAAAACTCTCCACCGCCGGAAAAAAGTAACACTTCCAACAAAAATGGGCCGCCGCCGCGTGGTGCTGGCGACATTCCCGGCGCAAGGCCACATAAATCCGGCCCTCCAATTCGCCAAGAGACTCCTCAAATCCGGCACCGACGTCACCTTCTTCACGAGCGTCTACGCATGGAAGCGCATGGCCAAAGCCGCCTCCTCCGCCGCCGGAGAGCTCGACTTCGTGGCGTTTTCCGACGGCTACGACGAAGGACTGAAGCCCGGCGACGACGGCGGCCGCTTCATGTCGGAGATAAAGACCCGCGGCCGTGAGGCGCTGAAAGACCTTCTCGCGAAGGCCGACGCCGGGTTCGTAGTCTACTCCCACCTCTTCGCCTGGGCGGCGGAG…	MGRRRVVLATFPAQGHINPALQFAKRLLKSGTDVTFFTSVYAWKRMAKAASSAAGELDFV AFSDGYDEGLKPGDDGGRFMSEIKTRGREALKDLLAKADAGFVVYSHLFAWAAEVARDAH VPSALLWVEPATVLCIYHFYFNGHAAEIDAGSDEIKLPGLPQLEQRDLPTFLLPATPARF KSMMREKLETLDAEEEKAKVLVNTFDALEPDALNAIGRYELIGIGPLIPSAFLDGGDPTD TAFGADLFPKSNDDDCAAWLDAQPRSSVVYVSFGSVVKLPKAQMEEIAEALLASARPFLW VIREQKAENDDVGEEELGQIAELKKLGKIVSWCSQLEILSHPSLGCFVTHCGWNSAVESL ALGVPVVALPQWFDQSTNAKLMEDAWGSGVRVR…	gi|75338882|sp|Q9ZR27.1|5GT1_PERFR RecName: Full=Anthocyanidin 3-O-glucoside 5-O-glucosyltransferase 1; AltName: Full=UDP-glucose:anthocyanin 5-O-glucosyltransferase 3R4; Short=p3R4; Flags: Precursor gi|4115559|dbj|BAA36421.1| UDP-glucose:anthocysnin 5-O-glucosyltransferase [Perilla frutescens var. crispa]
c332631_g1	ATACATTCATTTCATAAATTTCATCTACCAAAAAGAGAAAAATGGTTACCGCAACGGCTCCAAGCCCGCGGGTGGAAGAACTATCCCGAAACGGGCTCGAGACGATCCCGAAAGACTACATACGGCCCGAAGAGGAACTGCAGAGCATCCGCGACATTTTCGAGGAAGAGAAAAGCATGGAGGGGCCGCAGCTGCCTACTATCGATCTCAAGGAAATCGAGTCGACGGATGAGGAGACGAAGAACAAGTGTCGGGAGGAGCTGAAGAAGGCGTCGATGGATTGGGGGGTGATGCATTTGATCAACCATGGAATATCGGAGGAGCTCATAGACCGCGTCAAGGCTGCCGGGAAGGAGTTCTTCGAGCTTCCGGTGGAGGAGAAGGAGAAGTACGCCAACG…	MVTATAPSPRVEELSRNGLETIPKDYIRPEEELQSIRDIFEEEKSMEGPQLPTIDLKEIE STDEETKNKCREELKKASMDWGVMHLINHGISEELIDRVKAAGKEFFELPVEEKEKYANE AEAGNVQGYGSKLANNASGQLEWEDYFFHCVFPQEKRDLTIWPKHPTDYIAATTEYAREL RTLATKILATLSIGLGLEEGRLEKEVGGLEDLILQMKINFYPKCPQPELALGVEAHTDVS VLTFILHNMVPGLQLFYEGKWVTAKCVPNSIIMHIGDTLEILSNGKYKSILHRGLVNKEK VRISWAVFCEPPKEKIVLQPLPEMVSEAEPPQFPPRTFAQHLKHKLFRKTDS	gi|145306627|gb|ABP57081.1| anthocyanidin synthase [Solenostemon scutellarioides] gi|145306629|gb|ABP57082.1| anthocyanidin synthase [Solenostemon scutellarioides]
c332820_g1	ATGGCTGAGACTCAGCTGCAAGAACGAATCGGCCGTCGTCTCGTCTTCTTCCCATTACCGCTGCAGGGCCACATCAGCCCTACGCTCCAGCTAGCCAACATTCTCCATTCTAAAGGATTCTCCATAACCGTTCTTTACCTAAACCTCAACTCCCCAAATCCTGCAAACTACCCTCACTTCACCTTCTGCCCCATTGAAGACGGCTTGTCGGAAATCGACCAAGCTTCCAAGAGTGACCTCGTCTCCTTTCTTGCACTTCTCAATGAGAAATGCGTTGAGCCTTTCAGAGAAGCATTGGCTCAGCAGGTGGCGGACGCCTCCGGAGATCCAGTGGCGTGCTTGATCTCCGACGCTATTTTCCATTTCACGACGGAGGTTTGTAAGAGTTTGAAGCTGCCG…	AETQLQERIGRRLVFFPLPLQGHISPTLQLANILHSKGFSITVLYLNLNSPNPANYPHFT FCPIEDGLSEIDQASKSDLVSFLALLNEKCVEPFREALAQQVADASGDPVACLISDAIFH FTTEVCKSLKLPRVVLRTGAVCSFLAFAAFPLLLQRGYLPVQDDRVEELVMELPPLRIKD LPVINTPHVEELYELIEKMVVETRASSGLIWNSFEELEETAIAKLKHEFGIPIFPIGPFH KHSSNAASSSSLIVEDHSSISWLDKHEPKSVIYISFGSIAAINKEEFLEVAFGLANCGHP FLWVVRPGLVQGSDWLEMLPEKFF	gi|747075861|ref|XP_011084980.1| PREDICTED: UDP-glycosyltransferase 76F1-like [Sesamum indicum]
c334398_g1	ACGTGATTCCCAGCTACCAAACTCCCCTCTCCTTTAACTCATATTTATACCCCTCCTCCCCCCTTTGTTTTTCCATCATCAACCAAATTCCTTGTACTAGAACACATTTTAATCAAATCAATTAACAGAAGAGAAAATGGTAACCGTGGAGGAGATCCGCCGCGCTCAGAGGGCTGAGGGCCCCGCCACCGTGCTCGCCATCGGCACCGCCGTCCCTTCCAACTGCGTTGACCAGAGCACCTACGCTGACTACTACTTCCGCATCACCAACAGCGAGCACAAGACCGAGCTCAAACAGAAATTCAAGCGCATGTGCGAGAAATCTCAGATAAAGAAGAGGTACATGCATTTGACGGAGGAGTACTTGAAGGAGAACCCTAACATGACGGCGTACATGGC…	MVTVEEIRRAQRAEGPATVLAIGTAVPSNCVDQSTYADYYFRITNSEHKTELKQKFKRMC EKSQIKKRYMHLTEEYLKENPNMTAYMAPSLDARQDIVVVEVPKLGKEAAQKAIKEWGQP KSKITHLIFCTTSGVDMPGADFQLTKLLGLRPSVKRFMMYQQGCFAGGTVLRMAKDLAEN NAGARVLVVCSEITAVTFRGPSDGHLDSLVGQALFGDGAACVIVGSDPIVGVERPLFEIV SAAQTILPDSDGAIDGHLREVGLTFHLLKDVPGLISNNIEKALKEAFTPIGISDWNSVFW IAHPGGPAILDQVEEKLQLKPEKLKSTRHVLSEYGNMSSACVLFILDEMRKSSAKEG	gi|145306607|gb|ABP57071.1| chalcone synthase [Solenostemon scutellarioides] gi|145306609|gb|ABP57072.1| chalcone synthase [Solenostemon scutellarioides]
c339982_g1	ACTCACTCACTCTCTCTTTCTCTCTCGCTCACCTCTCTCTCCCCGCCATGAACGATAGCACGAAAAACGCACGTAGTAATGCTGCCATGGCTGGCCTTTGGGCACATGGTTCCATTCATGGAGCTCTCTATCGCACTAGCCAAACAAGGCGTACACGTGTCCTTCTTTTCTACACCTCGAATATATCTCGCGTCTTCCCAAAATACCCTCTGAACTCTTCCGAATTCCTCCACCTTTGTCCCTCTCCCCCTCCCCGACGCCCACCGCCCGCCTCCTGCCGGAAAATGCAGAGGCCACCGTCGACATGCCACACCGACCAAATCGAGCACCTCAAGTCCGCCTGGCGACGCCCCTTGCCCGCCCGTCCGCGACTTCGTCGCCGCCGCCCAGCCCCGATTG…	AFGSETKLPKRNTIHESPSALEQSKLPFLWALRKPDEIEHESDVLPAGFAERTAAQGVVQ MGWAPQRELLAHRSIGASFFHAGWGSVIEAMQ	gi|747091051|ref|XP_011093242.1| PREDICTED: putative UDP-rhamnose:rhamnosyltransferase 1 [Sesamum indicum]
c34294_g1	TGAGACAAATAGCAATTGCTATAGAGCGTAGTGGATGCCGCTTCATATGGTCCTTACGCTGCCCTCCCTCCGAGTCTGAGGGCAGAAAAGGGTTCCCAGGGGAATACGCAGACCACAATGAAGTCTTGCCAGATGGATTCCTAAGACGCACAGCTGGCAAGGGGAAAGTTGTTGGTTGGGTCCCACAGACGGAAATCTTGAATCATGTGGCAGTTGGGG	RQIAIAIERSGCRFIWSLRCPPSESEGRKGFPGEYADHNEVLPDGFLRRTAGKGKVVGWV PQTEILNHVAVG	gi|164457707|dbj|BAF96584.1| glucosyltransferase homolog [Antirrhinum majus]
c346996_g1	ATTCATCCTCATTTCTCTCTTCTCTTTCCTCTCTCTCGCACAGAAATGGCGTCAACAGTTGCAGGAATATCCGGAATTCTTCCCTTTTCGTCAATTACGACTCCGAAACCCTCGGATCTAAGCACCAAAACTTGCTCCTTCTCAGATTATCCAACTGCGCTGCTGTCGTCGCTCAATTGCACCAACCAGTCATTCTCCAATCATCCTGCATTTCGTTCTCGCCTCTGCTTCCACAAAAATGCTGGATTCCACCTCGCCTTCTGCACAAATGCATATTCCTCTGCTTCAGGTGTAAGCTCAGATTATTTGGAAGAACCTCAGACCAAGGTGAAATACCAGACTTCACTGAGCCTTCCTGGTTGTTCTTCCTCGCTGTCATTACTCGGAACTGGATACAGG…	MASTVAGISGILPFSSITTPKPSDLSTKTCSFSDYPTALLSSLNCTNQSFSNHPAFRSRL CFHKNAGFHLAFCTNAYSSASGVSSDYLEEPQTKVKYQTSLSLPGCSSSLSLLGTGYREK VFAIIGVKVYAAGFYANPSIISKLDAWKGRSSAELQKDSSIFAAIYQAPLEKSLHIILVR DLDGKTFWDALDEALSPRIASPTPVDESALSTFQGIFQGRPLQKGTSIFLTWLKPAKMLV FVTPEGIPSSIDATIESSIVTSALFDVFLGGNPVSPSLKASSCNGLAAALK	gi|747100156|ref|XP_011098156.1| PREDICTED: fatty-acid-binding protein 3 [Sesamum indicum]
c347152_g1	ACGAAAGAAATCAAAGGAAAAAATTAATAAAATCAAAGGAGTTAGGAAGGCGTAGGTATGGAAAACGTGAATCCTGGGGCGGTGCTGGCAAAGTTTGGAGTGCAGTAGTTATTGAATCGTACAATTTCCCAGCTTGTACGCTCAATTGACTCGATCAACTCAATCTAGATTCTAGACTGAGTCAACCCGTACCCACTCGCTGCATGCTGGCTCGCCCTGCCTAGCTCTCTCTACTCCATTACCAGTCAAAGACTCCCAATTTTTTATATATATCCTATCTCTCTCGCTCCCTCTCACCTTCATCAATGGCGGCGGAGCGGTCTCGGCTTCATTTCGTGCTGGTCCCGCTTCTAGCTCAGGGCCACATGATCCCCATGGTCGACATGGCCAAGCTGCTGG…	AERSRLHFVLVPLLAQGHMIPMVDMAKLLAEHGVTASLVTTPHNTPRFAGTVRRAAAAGL RIHLIEIPFPGEEVGLPPWLRESRQRPSRDLIRPFYAALDRLRPPLEQYLAAHDPPPSCI ISDKCLPWTAATAERFGVPRVVFHGMCCFSLLISHNVKLHRPHLAVRSDSEPFKIPGMPV RVEVTRAQLPGSFVALPDLDDIRDQMQEAESNSYGVVVNTFPELEAGCAEIY	gi|747093517|ref|XP_011094568.1| PREDICTED: UDP-glycosyltransferase 73D1 [Sesamum indicum]
c348694_g1	GAACTCACACCCTTACTCAGAGAGTAAGCAAAGCAGCATGAATTCTAAAGCTCATAAACTCCACGTTTACTTTCTTCCGATGATGGCGCCGGGCCACATGATTCCGATGATCGACATCGCCAGAATTTTCTCCCGCCACGGCGCCCAAATCCACCATCATCACTTCTCCTCTCCAACGCCTCCACCTTCTCCCGCACAATCGACCACAGACCGCGAGAACGGCGCCGACATCTCCATCTCCCTCGTCGACTTCCCCTGCGCCGCCGCCGGCCTACCGGAAGGCTGCGAGAATCTCTCCGCCGCCACCACCCCCCAAATGTCCCTCAACTTCCTCAGCGCCCTCGATCTCCTCCGCCCCCCCCGTGGAGCAGATCCTGAAGGAAGGCGATCCGGATTGCA…	MNSKAHKLHVYFLPMMAPGHMIPMIDIARIFSRHGAQIHHHHFSSPTPPPSPAQSTTDRE NGADISISLVDFPCAAAGLPEGCENLSAATTPQMSLNFLSALDLLRPPRGADPEGRRSGL HNLRRLLPVDGRRRRRGRNPADQLLPAPGILPHVAFSAS*GSRGLTTPSNRSRK*V*GFP DCRTKIRVSNVQLPYQWKLKDEDFRRSASRTH*KGNRKRINLGSDSS*TRFVELEEGLRP HFTGEMIGKQSLARRPRFALQQNRRGGKLTEGRETAQDCSSWLNSKEPKLSRLPSVSAAW QFLQTPSAARNRRRPGSLRQPTSYGLIGSKTKGRRTAPISSLKDSNRGRRGRGLIVRGWA PQVQILDHEAVGGFVTHCGWNSLLEGVAAGVPM…	gi|848872723|ref|XP_012836921.1| PREDICTED: scopoletin glucosyltransferase-like [Erythranthe guttata] gi|604333297|gb|EYU37648.1| hypothetical protein MIMGU_mgv1a005507mg [Erythranthe guttata]
c350723_g1	TTTTTTTTTTTTTTTTTTTTTTTTTTTTATTTTTTTTTTTTTTTTTTTTTTTTTTTTTTTTTTTTTTTTTTTTTTTTTTTTTTTTTTTTTTTTTTTTTTTTTTTTTTTTTTTTTTTTTTTTTTTTTTTTTTTTTACATCAAAATGAAATCAATATATTAACAAGCTGTCCAATAGAGGACATAATTCATACGTCCTTTACAACAGCTTGATTTATGAAGTTGGAATATAAGCGTACACAATTTATATAATAGCATAATTAATTAAAAGTACATGAAATTGAAAATAAGAAGATTAAAAAACAGATCACACCTTTCACCATCTCTTACTTATCACACACACATTAATTAATTAATAGCGACGCTGTGAAGGACCACCGTCTCCACCGTGAGGCCCGGCCC…	EKSQIKKRYMHLTEEYLKENPNMTAYMAPSLDARQDIVVVEGAEARERGGAEGDKGVGPA QSKITHLIFCTTSGVDMPGADFQLTKLLGLRPSVKRFMMYQQGCFAGGTVLRMAKDLAEN NAGARVLVVCSEITAVTFRGPSDGHLDSLVGQALFGDGAACVIVGSDPIVGVERPLFELV SAAQTILPDSDGAIDGHLREVGLTFHLLKGRP	gi|390410819|gb|AFL72079.1| chalcone synthase [Agastache rugosa]
c351716_g1	GATTCAAACTCCGCTAGTAAACATGCTAGTTGAACAAAATCAGCACCAATTTTATTAAACCACAAACCCCAACTCCTCAAAACCTCAAGAAGTACAAAATCTCCTTCCTAGATCAACATGTGGGAATGCTGAACACTGCCGGTCGTTCTATTCTATGAATCAAAACCAGAAAATTACAACACCCAATTGCAGGATTCACTATCCCAAATCCTCGTCCACCATTCTACCCTCTTGCCGGCAGATACATCAAGAACGACCACTCGGTCGACTGCCAACGATGAGGGCGCCGAGTTCATCTGAAGCAGAAGCCCTAGACAAGGAGCAGGCCGATTCTTGTCGAGAGAACTGAGATCGACCAGCTCCTTCCTGATCAATATTACCAGCATAGGCGAAGCCCCT…	LNKISTNFIKPQTPTPQNLKKYKISFLDQHVGMLNTAGRSIL*IKTRKLQHPIAGFTIPN PRPPFYPLAGRYIKNDHSVDCQR*GRRVHLKQKP*TRSRPILVERTEIDQLLPDQYYQHR RSPFRIRSSRSKPRSSPAVGSPSAISVSHRVFDVSSLKTFITAWSNASKMVEPLVITPSF ELASLLPYKDESFNLDSSQCRSKAQKDCM*RGLYSTRRL*RA*NRKLGLTKGKRISGVRV ACAVIAKALVGVDRKKQGRSRDLVVVPPWSTCGERTTTPPPMHACGNFSFGSFTRRVAAD EAEEIGIQELVDVIGDGVRKSIADYAEILSPDKDGRDIISRVRIGFIKRSF	gi|75128866|sp|Q6TXD2.1|5MAT2_SALSN RecName: Full=Pelargonidin 3-O-(6-caffeoylglucoside) 5-O-(6-O-malonylglucoside) 4'''-malonyltransferase; AltName: Full=Anthocyanin 5-O-glucoside-4'''-O-malonyltransferase 2; Short=Ss5MaT2 gi|38679121|gb|AAR26385.1| anthocyanin 5-O-glucoside-4'''-O-malonyltransferase [Salvia splendens]
c354273_g1	AATTTTAATAATGCACCGAGGGACTTTTTCTATTTCCAAACTCTTTCTGCCGCTTACTTTTGCCCTAGTCTCTTTTCTGTGTAGTCAAACGGAAAATCAGTTTAAGAATCGAATGATGCTTCGTTCGACTCGTTCAAGATTGCTCAAACATCAAGGCTTCCCCAATTTATGGACTCGCAGGAATGGGAGTAACAACTCTGGCGAGCGCAGAAAACTCAGCTTTTCCAGCCGTTCCGGAACAGAAACCGCTTGAAAAAGGGTATGTTATCTCCTTCTTGGTAAATTCATGCGGATTGTCTGAGAAAAATGCCATATCTGCTTCTAAATCTGTGCATTTTTGATGGCCCGGACAAACCGGATGCTGTATTGAATTTTCTTAAGAAACGAGGGTTCACTCAG…	IFAGPFEKLTKVTMILPLTGQQYSEKVAENCTAYWKAVGKYTDAEGKAIEKFLQVFKEET FAPGASILFTQSPTGSLTVS	gi|390410821|gb|AFL72080.1| chalcone isomerase [Agastache rugosa]
c356172_g1	ATAACAACGAATTGAAGATAACACAATATCATCTGCAAACATCAGTTTCCGGCGATAAGAATGGCGAGCGTGGAGGAGATCCGTTGTGCACGACGAACCGTAGCTCCAGCCACCGTGTTGGCAATCGGCACCGCCACACCGTTGAATTGTGTCGACCAGAGCACGTTTCCTGATTACTACTTTCGTGTCACAAACAGTGAACATAAGGCTGAACTAAAACAAAAGTTCAAGCGCATCTGCGACGGTTCCAAGATCAAGAAACGCTACATTCACGCGACGGAAGAGGTCCTTGCTGAAAATCCGAGCATTGGTGCGTACATGGCGCCGTCGCTCGACGCACGGCAGGCGATAGTGGCGGAGGAGGTGCCGAGGCTGGGCAAAGAGGCGGCGGAGAAGGCC…	ADFHLTKLLGLRPSVNRLMMCQHGCYGGGSALRVAKDLAENNPGARVLVVCCEVTAMFFR GPNEAHLGDLVAQAIFGDAAGAVVVGSDPDPTAERPLFEIIWGGQAIIPDSEGRIEAHVS EAGMFIELRKDVPAFISGNVEECLKSAFAPLGISDWNSIFWVAHPGGPRILDEVETCLGL KPDKLRMTRHVLSEYGNLSSASVLLVLDEMRKYSAEEGRSTTGEGLDWGVLFGFGPGLTV ETLVLRSMP	gi|390410819|gb|AFL72079.1| chalcone synthase [Agastache rugosa]
c358533_g1	GGGGATAAGAAGATTCTAGAAAGTGTGGAGGAACGGTTGCCTGAGATTCGTGAGGCTGTGCAGAAATCGTTCTTCTCGGTTGCCGGGTCGACCCAGCTTGATCTATACGGGTCGGATTTCGGGTGGGGGAAGGCGAGAAAGCAAGAGTTTCTGTCGATCGACAGAGAAAAGTATGCGATGACGTTGTGTAAGTCGAGGGATTTTGAGGGAGGATTTGAGGTTGGATTGTCGTTGCCTAAGGACAAAATGGATGCTTTTCATGCTTATTTTTCCAAAGGAATCAATTAAGGGCAATATTACTATGGGTT	GDKKILESVEERLPEIREAVQKSFFSVAGSTQLDLYGSDFGWGKARKQEFLSIDREKYAM TLCKSRDFEGGFEVGLSLPKDKMDAFHAYFSKGIN	gi|75192856|sp|Q9MBC1.1|3AT_PERFR RecName: Full=Anthocyanidin 3-O-glucoside 6''-O-acyltransferase; Short=3AT gi|7415646|dbj|BAA93475.1| anthocyanin acyltransferase [Perilla frutescens]
c360062_g1	AAGGCATACATCAAGGAAATTACACGAAAAAAATAAAAAACAGGAACACGAGAAAAGAAGCACACCCACTGTATGATAAAACTTCCAACAGAAATAAAATCAACATATCTCAAGCTTTGGCTAAGAGCACTTGATCTATAACCTTACGCAGATTCTGATACGACGATTTCTTCGCAGATTCCGACGCAAGCTTCTTCCATTCCGTCGCCTTCTTCCTCATCTCCTCCCCCTCTTCTCCCACCACCATCAATGTCCGTACCAGAGTTTCGACTTCGTCTCTCTTCACATCGCTCTCGATCTCCATTCCGATTCCCCACTGCGTGCAGCAGTACCAGCAATTCGTCTGCTGCTCCGCGAAGAACGGCCAACAAACCATCGGAACTCCGCTGCATATACTCT…	GAEKPHAVCIPFPAQGHINPMLKLAKLLHSNGFHVTFVNTEYNHRRLLKSRGGDALDGIP SFRFETIPDGLPPSENADATQDIPSLCESTSTTCLPPFKDLLARLNAGADAPPVSCIVSD GVMSFTADAAEELGIPELLFWTTSACGFYA*LHPYYEH	gi|848925043|ref|XP_012858542.1| PREDICTED: 7-deoxyloganetin glucosyltransferase-like [Erythranthe guttata] gi|604300128|gb|EYU19971.1| hypothetical protein MIMGU_mgv1a024760mg [Erythranthe guttata]
c363412_g1	ACCTTCATAAATTACCACCAACACTCAACTCAAGCAAGCTCCGAACCCTGCAACAAATGGCGGAAAACCAGCATCCCTCCTCGTCCACTTCCCCGCGCAGCGGCACATCAACCCTTCCTCCAATTCGCCAAACGCCTAACCAATCTACGGCATCACAGGTCACCCTCCTCACCGCCCTCGTACGCCACCACTGACCCGCATGTCCAAAACCCTCCTTTCCCCCCTAATCGACGTCGTTTCCATTCCCTCACCGCCTTCGGACGGCCCGCGCCTACTCGCCGCGGAAAAAAGCAACCGAACTCATGGACGAAACTCGCCGCCAAGGCTCCGTCCGCCGTCGAATCCCTTTACTTTCCAACGCCGCCGACGGAAACCACCTACTCGCGCGTGGTCCTTTCA…	CFSHPSVGCFVTHCGWNSTLESLAAGVPVVALPQWTDQATTRSWWRIVEERSEGGEEGDA EIVAAGGDR	gi|747098079|ref|XP_011097030.1| PREDICTED: crocetin glucosyltransferase, chloroplastic-like, partial [Sesamum indicum]
c363631_g1	ATAGTGAGTAATATTTGTGGTCCAAAGGCTCCAAACTCCTATAAAGGAATAAAGAAAAAGAGACATGAGAGAAACTAAAAGTAAACTATAGTATTAAAAATTCATAACTTTATATTTGGATAAGAGAATTTCATCGTCATGGAGGTGGAGAGAGTGCAGTCCATTGCTTCACTATCCAAGCAAGCAAACACCATCCCCTCCGAATTCATCCGGTCGGAAAACGAGCAGCCGGCGGCCTCCACCCTCCACGGGGTGGTGCTCGAGATTCCGGTGATCGACCTCGGCCTCGACTCCGACCACGAAAAGATCACGAGATTGATCAGTGAAGCAAGCCAAGAATGGGGGATTTTCCAAGTGGTCAACCATGGAATTCCTGATGAAGCCATGGCCAAACTGCAA…	KKGWVDHLFHKIWPPAAINYKFWPQNPPSYREVNEEYAKKVLEVSEKVMTWLSVGLGLEE KELKAAMGGEDTIYLMKINYYPPCPRPDLALGVVAHTDMSAVTILVPNEVQGLQVFRDDH WYDVKYIPNALIIHIGDQLQILSNGKYKAVYHRTTVNKERTRMSWPVFLEPPPEFEIGPI SKLVNEENPAKYKTKKYKDYVYCKLNKIPQ	gi|1027852031|ref|NP_001312508.1| flavonol synthase/flavanone 3-hydroxylase [Nicotiana tabacum] gi|91258986|gb|ABE28017.1| flavonol synthase [Nicotiana tabacum]
c365831_g1	TTTTTTTTTTTTTTATTTTTTTTTTTTTTTTCTCTATCTCCTCCCCTCCTTTCACCACCAGAAGAAACGGATGCCCCGATTCCTCCAACCCTAGAGCCAGCTCCATGAACTGAAATCTCGACAAACGGCTCAAGCTCCCCACGCAAGCATAGACGACGGAGTTAGGGTTCTTTCCGTCGAGCCATCTCATGCAGCTGATGGCATCGAACGGCGTCGTATTCCCTCTCTCGGCGGTCACCGCCGCTGCAAAGGGATAAAGGCCCAATGCACCAGATCTTCCCTCTTTTGAGGTTTCGAAACTCTTGGACGTACCGATCTTCGATTTCTTCAAAGGTGTTGACAATCATTCCGTATGCGAGAACCTCGGTTTCTCTCACCTTTTCCCGGTAGCCTTTCACG…	LHFVLLPLMAPGHIIPMIDMAKLLSNRSLHVTIIVTHLDASRFRSTIDRAAASGLTIRLL KIDFPCAAAGLPLGCESADLLPSYALLPNFLTAIDMLQKPVEHILRHLIPTPSCIVSDKH IIWTVETCDSFKIPRLVFDGMSCFTQVLTHNLHTSNIHTTISDRNQPFVIPNLPHKIKLT KSQLPGLFNPPPTDVKGYREKVRETEVLAYGMIVNTFEEIEDRYVQEFRNLKRGKIWCIG PLSLCSGGD	gi|848870964|ref|XP_012836065.1| PREDICTED: UDP-glycosyltransferase 73C6-like [Erythranthe guttata]
c36589_g1	GAAGATAGTCAGTTGGGCCCCACAACAGGAGGTCTTAGCACATGCTTCAGTCGGCGGCTTCTGGACACATAGCGGCTGGAATTCGACACTCGAGGCTATCTGTGAAGGGGTTCCCATGATCTGTAGACCCCAATTTGGCGATCAAATGGGGAATGCTCGATATACAACGCATCTTTGGAAGGTTGGTATCGAGTTAGAGGGGAAACTAGAGAGAGTGGAA	IVSWAPQQEVLAHASVGGFWTHSGWNSTLEAICEGVPMICRPQFGDQMGNARYTTHLWKV GIELEGKLER	gi|1002282208|ref|XP_015645403.1| PREDICTED: DIMBOA UDP-glucosyltransferase BX8 isoform X1 [Oryza sativa Japonica Group]
c368519_g1	ATCTACGTTGTTTCTGCTTCAGGCTTAGGCCATATTCTCCCTTGCATTAAACTCTGCAACCTTCTCTCCTCCCACACTACTCCACCGCCCTCGTCCTCCCTTCCTCCGCCGTCCTCCCCTCCCACCTCCGTCCCATCGCCGCCGCCGTCATCCAAGTAACCGCGCCGCCCAGAGGAAAACCCGCCGACGCCGATATGGGGTCGGAGCTCGAAGCTCACCTCTCCACTCGCCCCGAATCCGCCGCTGCACTCTGCGCCATAATCGACTTCCAAATGGACTGGACGGAGCACATATTCAAGAAATTCAACATCCCAGTCGTCAGCCTCTTCACCTTCGGCGCGTGCGCCGCCGCCATGGAGTGGGGCGCATGGAAATCCGGCGCCGGCGCCGTCAAACCCG…	WVPLVEGSVALMFNTCDDLERPFIDYLADQTGLPSWGIGPLVHDAGIRQPTNLSDCSHGR ILQWLGGKKEKSVLYIAFGSEVSPTKEEILQLAYALQETEHPFIWVVPNSILNDQESESL NLDDLGSKFGDRGLIIRGWAPQLLILSHGSIGGFLSHCGWNSTLESILSGVPILAWPIRG DQIYNAKLVVNHLKIGYMALPSTSLEMVKRDLISGIEKLMVDEGVHTRVKIL	gi|147818509|emb|CAN63100.1| hypothetical protein VITISV_036853 [Vitis vinifera]
c376494_g1	AAACCGCCTTCAATAAAACCACAGAGAGAGAGAGAGAGAGAGAGAGAGAGAATGTCTGCAGTTACCGAAATCCGAGTGGAATCCGTAGTGGTTCCCGCCGTCGGTGAAGCCGCCGGGCTCTGAGAAGACGTTGTTCCTCTGGCGGCGCAGGGGTGAGAGGGATGGAGATCGAAGGGAAGTTCATCAAGTTCACCGCCATCGCCGTCTACGTGGAGGAGACCACCGTCGCATCCCTCGCCCCTAACTGGAAGGGCAAAACCGCCGAGGAACTCGCGGATTCCGCCGACTCCATCTCCGAAATCATCACCGGTCCGTTCGAGAAACTGACGAAAGTGACGACGATACTGCCATTGACTGGGCAACAATACTCGGAGAAAGTAGCAGAGAACTGCACTGCTT…	VRGMEIEGKFIKFTAIAVYVEETTVASLAPNWKGKTAEELADSADSISEIITGPFEKLTK VTTILPLTGQQYSEKVAENCTAYWKAVGKYTDAEGKAIEKFLQVFKEETFAPGASILFTQ SPTGSLTISFSKDGSIPEEGKAVIENK	gi|763827520|gb|AJR10104.1| chalcone flavanone isomerase [Scutellaria baicalensis]
c378458_g1	ACAGAGAGAAAGAGAGAGAGAGAGAGAGAGAATGTCTGCAGTTACCGAAATCCACGTGGAATCCGTAGTGTTCCCGCCGGCGGCGAAGCCGCCGGGCTCCGAGAAGACGTTATTCCTCGGCGGCGCAGGGGTGAGAGGGATGGAGATCGAAGGGAAGTTCATCAAGTTCACCGCCATCGCCGTCTACGTGGAGGAGACCGCCGTCGCATCCCTCGCCCCTAACTGGAAGGGCAAAACCGCCGAGGAACTCGCGGATTCCGCCGACTTCATCTCCGAAATCATCACCGGTCCGTTCGAGAAACTGACGAAAGTGACGACGATACTGCCATTGACTGGGCAACAATACTCGGAGAAAGTAGCAGAGAACTGCACTGCTTACTGGAAAGCTGTTGGGAAATA…	AVTEIHVESVVFPPAAKPPGSEKTLFLGGAGVRGMEIEGKFIKFTAIAVYVEETAVASLA PNWKGKTAEELADSADFISEIITGPFEKLTKVTTILPLTGQQYSEKVAENCTAYWKAVGK YTDAEGKAIEKFSSSFQ	gi|390410821|gb|AFL72080.1| chalcone isomerase [Agastache rugosa]
c380040_g1	GAACTCACTCACTCACTCATCTCTCTTTCTCTCTCGCTCACCTCTCTCTCCCCGCCATGAACGATAGCAAGAAACGCACGTAGTAATGCTGCCATGGCTGGCCTTTGGGCACATGGTTCCATTCATGGAGCTCTCTATCGCACTAGCCAAACAAGGCGTACACGTGTCCTTTCTTTCTACACCTCGAAATATCTCGCGTCTTCCCAAAATACCCTCTGAACTTTCCGAATTCCTCCACTTTGTCCCTCTCCCTCTCCCCGACGCCCACCGCCGCCTCCTGCCGGAAAATGCAGAGGCCACCGTCGACATGCCCACCTCACTCTTCTTCTTCCTCGTCGGCGGCGGGGAGAAGAAGGAAACCCTAACGGAGTCGCAGGACGCCGACGGTCTGAGCTCGAA…	STAAAEEPWASIFTWLDAQSPKSVVFVGFGSETKLKKEHIHEIALGLEQSKLPFLWALRK PDEIEHESDVLPAGFAERTAAQGVVQMGWAPQRELLAHRSIGASFFHAGWG	gi|747091051|ref|XP_011093242.1| PREDICTED: putative UDP-rhamnose:rhamnosyltransferase 1 [Sesamum indicum]
c382064_g1	AACTTCCGAAAGAATTAAAGAAAATTCAGTTAAGACACAAAGCTTTGACAAAGGTGGGACACCCCCAATCAAACTCGTCCATGTCAAGGATCCGACCCGCATCCTCGATTTAGCCCGACCCGCTACCCGATTTTGCCATCTCTGATCCCAATCCCGTCATCGCCCTTTATTTGATTCGATTCATTGCTTCTCGCCGCACCCTATTTTCCGGTGGAAGCAATAGCAAACCCTAACCCTCTGTTGCCGGCAACGTTCACGCTTGGACAGTATTCTCCTGCGCGATTGCGTGCCATTGTCATCTAATTTGTTGGGTGGTTGCAGTGTCCATGGGCTTCTGAGGATGAATTTTGATGCCGTGGAGAAGGAATCGGTGATCGCGAGCTCTTAAAAGGATGTGGT…	FRVFMEKQVMGEFVRILKICKSLIVSRQLLQTMSIMIQNLKSEHSIYYMFSNEHVNYLIE YPFDFRNEELLSYYISFLRAISGKLNKDTVSLLVKTESDEVVDFPLYVEAIRFAFHEESM IRTAVRALTLNVYHVGDDAVNRFVSKVPHADYFLNLINFFRDQCIHLDLVVSNAKKSTSA ESASSILSAVDEIEDNLYYFSDVVSAGIPDVGRLIMDKVLRLLIFPLILPSFRTEAVKEP SLGAVTSLYLLCCILRIVKIKDLANTVAAALLCYPEIFPESSEAKHNGNMLEHASSDVPS QNKDANNHSVESDTGSLQVNNLISSLSENLRPHSFVDHNCVSMRVAPREALLSFVVNGDE VQVSGSLNVLATLLQTKELDESMVDALGILPQR…	gi|747092682|ref|XP_011094116.1| PREDICTED: uncharacterized protein LOC105173907 [Sesamum indicum]
c385108_g1	AGAGATGAGTGAAGAAAGTGAAGTTCATGTAGTGATGCTGCCATGGCTGGCTTTTGGGCACATGATCCCATTCATGGATCTCTCCATAGCCTTAGCCAAATTTGGAATTCATGTCTCCTTCATCTCAACTCCAAGAAACATCCAAAGACTCCACAAAATCCCACCAAACCTATCCCATCTCATCGAATTCGTGCCCATCCCTCTCCCAAGCCTCGACTCCGATCCCTTGCCGGAAAACGCTGAGGCCACCACCGACATTCCGGCAGAGAGAATGGATGATCTCAAGATAGCTTGTGATCTCCTCCAAGAACCAGTCAAGAGTTTCATTGCCAAGAAATCTCCAAACTGGATAGTGGTTGACTTTTTTCACCATTGGGCAGTTGATATTTCCCAAGAACT…	LPWLAFGHMIPFMDLSIALAKFGIHVSFISTPRNIQRLHKIPPNLSHLIEFVPIPLPSLD SDPLPENAEATTDIPAERMDDLKIACDLLQEPVKSFIAKKSPNWIVVDFFHHWAVDISQE LNIPLVFFPIVTASTCVFFWTPEFLSGEGRRQARPSPADMTTPPDWVNFSSKVACRNHEA VAMHNLLYKLGASGIEDGARMCKLIEGSQAIALRTCMEIEGDYVKLYSRMTKKPVFPVGC LPPEKTEEKTAKDELWGGIFDWLDKQEASSVVFVGFGSEYKLKREEIHEIAHGVELSGLP FLFSLRKPEWAREADDRILPHGFEARVEGRGVVQVGWAPQREILAHPSIGGSLFHSGWAS VVETMAYGNRLILLPFIIAQPLDSRLLVEKGLA…	gi|747045203|ref|XP_011092852.1| PREDICTED: UDP-glycosyltransferase 91C1-like [Sesamum indicum]
c390566_g1	ACCTTCATAAATTACACCAAACACTCAACTCAAGCAAGCTCCGAACCCTGCAACAATGGCGGAAAACCACATCCTCCTCGTCACCTTCCCCGCGCAGGGCCACATCAACCCTTCCCTCCAATTCGCCAAACGCCTAACCAATCACGGCATCAAGGTCACCCTCCTCACCGCCCTCTACGCCACCTCCCGCATGTCCAAAACCCTCCTTTCCCCCCTAATCGACGTCGTTTCCTTCCCCACCGCCTTCGACGCCGCCGCCTACTCGCCGGAAAAAAGCAACCGAACTCATGGACGAACTCGCCGCCAACGGCTCCGCCGCCGTCGAATCCGCTTTACTTTCCAAACGCGCCGACGGAAACCCTTACTCGCGCGTGGTCTTCAACCTCCTCGTCCCCTGGG…	EGKIVAWCTQVEVLSHPSVGCFVTHCGWNSTLESLAAGVPVVALPQWTDQATNAKLVEDL WRSGVRAEKKGDAEIVAAEEIERCLEKVMDGGDESREMRKAAKKWRDLARKATAEDGTST VNLKMFV	gi|848885466|ref|XP_012842982.1| PREDICTED: crocetin glucosyltransferase, chloroplastic-like [Erythranthe guttata] gi|604322332|gb|EYU32718.1| hypothetical protein MIMGU_mgv1a005538mg [Erythranthe guttata]
c395249_g1	ATCCACACACAAAGAAAACTCTCCACCGCCGGAAAAAAGTAACACTTCCAACAAAAATGGGCCGCCGCCGCGGTGGTGCTGGCGACATTCCCCGCGCAAGGCCACATAAATCCGGCCCTCCAATTCGCCAAGAGACTCCTCAAATCCGGCACCGACGTCACCTTCTTCACGACCGTCTACGCATGGAAGCGCATGGCCAAAGCCGCCTCCTCCGCCGCCGGAGAGCTCGACTTCGTGGCGTTTTTCCGACGGCTACGACGAAGGACTGAAGCCCGGCGACGACGGCGGCCGCTTCATGTGGGAGATAAAGACCCGCGGCCGTGAGGCGCTGAAAGACCTTCTCGCGAAGGCCGACGCCGGGTTCGTAGTCTACTCCCACCTCTTCGCCTGGGCGGCGGA…	PPTVLCIYHFYFNGHAAEIDAGSDEIKLPCLPPLEQRDLPTFLLPATPARFKSMMREKLE TLDAEEEKAKVLVNTFDALEPDALNAIGRYELIGIGPLIPSAFHEGGDPTDTAFGADLFP KSNDDDCAAWLDAQPRSSVVYVSFGSVVKLPKAQMEEIAEALLASARPFLWVIREQKAVN DDVGEEELGQIAELKKLGKIVSWCSQLEILSHPSLGCFVTHCGWNSAVESLALGVPVVAL PQWFDQSTNAKLMEDAWGSGVRVRMEEEGRVDGSELKRCIEMVMDGGEKSREVRENARKW KDLAREAMGENGSSVKNLNAFLQRV	gi|75338882|sp|Q9ZR27.1|5GT1_PERFR RecName: Full=Anthocyanidin 3-O-glucoside 5-O-glucosyltransferase 1; AltName: Full=UDP-glucose:anthocyanin 5-O-glucosyltransferase 3R4; Short=p3R4; Flags: Precursor gi|4115559|dbj|BAA36421.1| UDP-glucose:anthocysnin 5-O-glucosyltransferase [Perilla frutescens var. crispa]
c41513_g1	AACTCGGTCTTGGAAGCCGTGTCTGCTGGGGTTCCAATGGTGGCGTGGCCGCTGTACGCGGAACAAAAGTTCAATAAGGTGGTGTTGAGGGATGAAATGAAGTTGGTGCTACCTATGGATGAGTCAGAAGGCGGGTTGGTGACCGCGATGGAGGTGGAGAAGCGGGTCAGACAGTTGATGGAGGGGGAGGAAGGTAAAGTTGTTAGGGAGGTGGCGAAAGTGAGAAAAGAGGAGGCGGCGATGGCAGTGAGTGACGGTGGGTCTTCTCGTATGGCTCTGTCTAAGTTAATTGCATCATGGTAGCTGTTAAACGCCGATTACGAAAGAAATAAAAGAAGCACAGTACGGTTTGTTACTGCTTGTTTGTTACGTCTAG	NSVLEAVSAGVPMVAWPLYAEQKFNKVVLRDEMKLVLPMDESEGGLVTAMEVEKRVRQLM EGEEGKVVREVAKVRKEEAAMAVSDGGSSRMALSKLIASW	gi|225464646|ref|XP_002276546.1| PREDICTED: UDP-glycosyltransferase 88A1-like [Vitis vinifera]
c55295_g1	CAGACTTAGATGCATTGTTGCCAGAAGGATTCTTGGACCGGACAAAGGAACAGGGCATTGTGGTGAAGTCGTGGGCCCCACAAGTTGAGATTTTGCACCATGAGTCAGTTGGGGGATTTGTGAGTCACTGCGGCTGGAGCTCACTGCTGGAGGCAATAACCAATGCTGTACCAATTATCTGTTGGCCATTGTTTGCAGAGCAGAGGATGAACAGAGTCTTCTTGATTGAGCAAATGAAAGTTGGAGTTGAGCTCAAAGGTTGCGATGAAGGATTGG	DLDALLPEGFLDRTKEQGIVVKSWAPQVEILHHESVGGFVSHCGWSSLLEAITNAVPIIC WPLFAEQRMNRVFLIEQMKVGVELKGCDEGL	gi|566165326|ref|XP_006384104.1| hypothetical protein POPTR_0004s069302g, partial [Populus trichocarpa] gi|550340489|gb|ERP61901.1| hypothetical protein POPTR_0004s069302g, partial [Populus trichocarpa]
c55430_g1	CCGACGACGACGGTAGCAATGGCAGGATTGGAGGTCCAGGGCATCACATTCCCCGGGCTCGTTACGCCTCCAGGTTCATCCAAGGCGCATTTTCTTGCGGGTGCAGGTGTTAGGGGTTTGGAGATTGAGGGTAAGTTTGTAGCTTTCACTGCCATTGGAATCTATCTGGAGAATGATGCTGTTAAGACCCTTGCTGATAAATGGAGAGGGAAGGGAGC	TTTVAMAGLEVQGITFPGLVTPPGSSKAHFLAGAGVRGLEIEGKFVAFTAIGIYLENDAV KTLADKWRGKG	gi|390988279|gb|AFM36771.1| chalcone isomerase [Narcissus tazetta var. chinensis]
c5606_g1	AGTGTATTTGGTTGAGGAAATAAAGGTGGCACTATGGTTGAGGATGTCAGCGGATGGGTTTGTGGGTGCGGAGGCGGTGGAGGAGACAGTGAGGAAGTTAATGGAGGGGGAGGAAGGGAGAGCAGTGAGAGAACAGATTTTGGAGATGAGTGG	GAKEFELDDILPDGFLTRTKDKGLVVKNWAPQPAILGHESVGGFVSHCGWNSSLEAVVSG VPMVAWPLYAEQQMNRVYLVEEIKVALWLRMSADGFVGAEAVEETVRKLMEGEEGRAVRE QILEMS	gi|37993667|gb|AAR06919.1| UDP-glycosyltransferase 88B1 [Stevia rebaudiana]
c59584_g1	CTCCTTTGTGGCTCCACCGGAATACTCTTCCTCTTCTAAATCCCCCTTATTCCTCGCCGGAGCAGGGGTGAGGGGAATGGAGATCGGAGGCAAATTCGTCAAATTCACTGCCATCGGCATTTATTTAGAGGAGTCCTCTCTTGGAGCTCTGGCGGACAAATGGAACGCCAAACCAGCCGACGAATTGGCCGCCTCGCCAGATTTCTATGCCGACATAATCAACGGTCCATTTGAGAAGTTTGTTCGAGTGACCATGATACTTCCCCTGACCGGCGAGCAGTACTCGGACAAGGTGTCAGAGAACTGCATGGCCCACTGGAAGGCAATCGGGATTCTAACCGAAGCAGAGGTCGATGCAGTGAACAAGTTCAAGGAAGTCTTCAAGCCCGAGACATTCCC…	LFLAGAGVRGMEIGGKFVKFTAIGIYLEESSLGALADKWNAKPADELAASPDFYADIING PFEKFVRVTMILPLTGEQYSDKVSENCMAHWKAIGILTEAEVDAVNKFKEVFKPETFPPG SSILFTHSPS	gi|1035960328|gb|OAY81246.1| Chalcone--flavonone isomerase [Ananas comosus]
c75965_g1	ATTAGGCCAAAAATTGACAACGTTGTTCACTACTACTACTAGTCATGACCACCGTTCTCGAAACCTCGGAAATCCCACCTCCGCCGGGTGCCGCCGCCGACCTGACGGTGCCGCTTTCCTTCATGGACATTTCATGGCTGCACTTCCATTCGATCTGCCGCCTCGTCTTCTACAATCATCCATGCTCTGAGGCTGAATTCTTGGACGCCATTGTTCCAAAGCTCAAGCACTCTCTCTCTCTAACCCTCAAACACTATCTTCCCGTTGCCGGAAACCTCCTCTACCCTAAAGACACCAACAAACTTAAGCCCGTCCTCCGTTATGTCTCCGGCGACTCCGTCCCTCTCACCGTCGCCGTCTCCAGCCATGATTTCGACGAGCTCGCCGGAAATCATGCCA…	IPPPPGAAADLTVPLSFMDISWLHFHSICRLVFYNHPCSEAEFLDAIVPKLKHSLSLTLK HYLPVAGNLLYPKDTNKLKPVLRYVSGDSVPLTVAVSSHDFDELAGNHARESDQFYELLP PLPPSMEEADYKI	gi|38679123|gb|AAR26386.1| putative acyltransferase [Salvia splendens]
c78081_g1	ACCAGAGAGAGAGAGAGAGAGAGAGAGAGAGAGAGAGAGAATGTCTGCAGTTACCGAAATCCAAGTGGAATCCGTAGTGTTCCCGCCGGCGGCGAAGCCTCCGGGCTCTGAGAAGACGTTGTTCCTCGGCGGCGCAGGGGTGAGAGAGAGAGAGAGAGAGAGAGAGAGAGAGAGAATGTCTGCAGTTACCGAAATCCAAGTGGAATCCGTAGTGTTCCCGCCGGCG	AVTEIQVESVVFPPAAKPPGSEKTLFLGGAGV	gi|122238705|sp|Q2PF16.1|CFI_VERHY RecName: Full=Chalcone--flavonone isomerase; Short=Chalcone isomerase gi|84578875|dbj|BAE72880.1| chalcone isomerase [Glandularia x hybrida]
c78171_g1	ATACAAAGAAAGCTAAAAGAAGAAATGACAACCTCTATCAACTCCATGGACGAACTTCCCAAAAGCATCCATGTTTTCATGGTTTCCTTTCCCGGCCAGGGCCACGTCAACCCACTTCTCCGCCTTGCCCGCCGCCTCGCGGATTCCGGCCTCTTCGTCTCCTTCTGCGCCCCGGAATCCGTGGGCGCAAACATCCGAAAAAACAACGGCATCGCCGCCGACGACCCGACTCCGTACGGGCGGGGCACGATCCGGTTCGAGTTCTTCGACGAGGGTTTCGAAGGCGACGGCCTCGAACCCTTCGTCGCCCGGCTCGAGCTCGTCGGCCGAGAAAGGCTGCCGGAGATGATAAAGCGGCAGGCGGAATTAGGACGGCCGGTTTCTTGCATGATCGGCAAC…	MTTSINSMDELPKSIHVFMVSFPGQGHVNPLLRLARRLADSGLFVSFCAPESVGANIRKN NGIAADDPTPYGRGTIRFEFFDEGFEGDGLEPFVARLELVGRERLPEMIKRQAELGRPVS CMIGNPFIPWVCDVAERIGIPCAVLWVQSVACFSAYYHYYNKVVPFPTEEAPEIDVELPC LPVLKYDEFPSFLHPSSPYRFLSKAISGQFGNLSKTFCVLMDTFQELERETIEYMSGILR RPIMAVGPLFKEVRVPPEPVIRADFHVAERCTEWLDTRNRCSVVYVSFGSVVQLKQEQVE EIAYGLLESEVSFLWVLRPPHVVPEGLAEAAGERGKVVGWAPQEEVLGHPSTACFVTHCG WN	gi|747081824|ref|XP_011088205.1| PREDICTED: limonoid UDP-glucosyltransferase-like [Sesamum indicum]
c79432_g1	TTGTGACTCACTGCGGGAGCAACTCGGTCTACGAGAGCCTCGTCAATTGCGTGCCGATGATTTGCCGGCCGTTCTTCGGAGACCAGCACATGACTGGAAGGATGGTGGAGAGTATTTGGGAGATTGGGTTGAAAGCTGAAGGTGGGGTTTTAACAAAGAGTGGATTGTTGAAGAGCTTTGACCTTATTTTGGGGAAAGAACAAGGCAAGAAGATGAGGGAGCGAGCTGCGGAGCTGAG	VTHCGSNSVYESLVNCVPMICRPFFGDQHMTGRMVESIWEIGLKAEGGVLTKSGLLKSFD LILGKEQGKKMRERAAEL	gi|694384996|ref|XP_009368365.1| PREDICTED: anthocyanidin 3-O-glucosyltransferase 7-like [Pyrus x bretschneideri]
c79874_g1	CAGAAAATTACAACACCCAATTGCAGGATTCACTATCCCAAATCCTCGTCCAATTCTACCCTCTTGCCGGCAGATACATCAAGAACGACCACTCGGTCGACTGCAACGATGAGGGCGCCGAGTTCATCGAAGCAGAAGCTCCTTCCTGATCAATATTACCAGATAGGCGAAGCCCCTTCCGATCCGCTCCTCTCGATCCAAGCCACGCAGTTCTCCTGCGGTGGGGTCGCCATCGCCATCAGCGTTTCTCATAGGGTTTTCGACGTGTCATCACTCAAGACATTCATAACCGCGTGGTCGAACGACAACAAGACGGTCGAACCGGTCGTGAATGTGATCACCCCCTCATTCGAGCTCGCCTCGTTGCTTCCTTACAAGGATGAGAGCTTCAACCTAGAC…	LLPDQYYQIGEAPSDPLLSIQATQFSCGGVAIAISVSHRVFDVSSLKTFITAWSNDNKTV EPVVNVITPSFELASLLPYKDESFNLDSSQCRSKAQKIVVKRVVF	gi|75128866|sp|Q6TXD2.1|5MAT2_SALSN RecName: Full=Pelargonidin 3-O-(6-caffeoylglucoside) 5-O-(6-O-malonylglucoside) 4'''-malonyltransferase; AltName: Full=Anthocyanin 5-O-glucoside-4'''-O-malonyltransferase 2; Short=Ss5MaT2 gi|38679121|gb|AAR26385.1| anthocyanin 5-O-glucoside-4'''-O-malonyltransferase [Salvia splendens]
c79875_g1	CAGAAAATTACAACACCCAATTGCAGGATTCACTATCCCAAATCCTCGTCCAATTCTACCCTCTTGCAGGCAGATATATCAAGAACGACCACTCGGTCGACTGCAACGATGAGGGCGCCGAGTTCATCGAAGCAGAAACCCTAGACAAGGAGCTGGCCGATCTCATCGAGACAACTGAGATTGACCAGCTCCTTCCTGATCAATATTACCAGATCGGCGAAGCTCCTTCCGATCCACTCCTCTCGATCCAAGCCACGCACTTCTCCTGCGGTGGGGTCGCCATCGCCATCAGCGTTTCTCATAGGGTTTTCGACGTGTCATCACTCAAGACATTCATAACCGCGTGGTCGAACGACAACAAGACGGTCGAACCGGTCGTGAATGTGATCACCCCCTCAT…	NTQLQDSLSQILVQFYPLAGRYIKNDHSVDCNDEGAEFIEAETLDKELADLIETTEIDQL LPDQYYQIGEAPSDPLLSIQATHFSCGGVAIAISVSHRVFDVSSLKTFITAWSNDNKTVE PVVNVITPSFELASLLPYKDESFNLDSSQCRSKAQKIVVKRVVF	gi|75128866|sp|Q6TXD2.1|5MAT2_SALSN RecName: Full=Pelargonidin 3-O-(6-caffeoylglucoside) 5-O-(6-O-malonylglucoside) 4'''-malonyltransferase; AltName: Full=Anthocyanin 5-O-glucoside-4'''-O-malonyltransferase 2; Short=Ss5MaT2 gi|38679121|gb|AAR26385.1| anthocyanin 5-O-glucoside-4'''-O-malonyltransferase [Salvia splendens]
c81024_g1	CCAGCATCATGAGGCCTCAAGCTCTTTTGGCATGCGGGACTGTGGCTCTTGCCCAGCAAGTCTACATACCGGCTGAAGGACCCGCCTCACGACCACAATGCTCAGCGAATGGTTCATATGCGACTGTGTTGCCTTCACCCCAGTACACGTTCAGCGAATTTAGCTTCACGCAGACTGAGACAGTTCGTACAGCAAAGTCTGCCCCAGCGCCTACCACTACGACTACCTACGCACCCCCATATGCGTCACTCAGCAGCTTCGTGCCGAATCTGACGACAACGCAATGGGGAAACTGGGACGCAAAAGTCACGCCATCAGCGACTGACTTGGCAAGTCCGTACGGCAATGCGTCATGGACAGCTCTCTGGACAACCGTACCTTGGCCGTCCAATTTCACTA…	CYTFPKDFMLGVAASAVQIEGAIAEEGRTPVHNDVASLSTPGRSPNWIANEHYYLYKQDI ERIAAMGVKYYRFSIPWTRILP	gi|747070762|ref|XP_011082217.1| PREDICTED: putative beta-glucosidase 9 [Sesamum indicum]
c81620_g1	CCACAACACGCTCCCTCCGGGGCTCTGCATCGGGCCTCCCCGTCCCATCCGCCGTCTCATCTTCTACCCCCACCCTTGCTCCAAGTCCCATTTCTTAGACACCATTGTTCCAAACCTCAAGCAATCTCTCTCTCTAGCTCTCAACCACTACCTTCCCGTCGCCGGCAATTTGCTCTTCCACTCCGACACCGAGCAAATGCCCAAACTCCGCTACGTCGCCGGAGATTCAGTTCCGGTCACGATCGCAGAGTCCACCGCCGACTTCGACAGCCTCACCGGGAACCACGCGCGAGAAGCCGATCAGTTCTACGATTTCCTTCCACCAATGCCGCCGATTGAAGAGGAT	PIRRLIFYPHPCSKSHFLDTIVPNLKQSLSLALNHYLPVAGNLLFHSDTEQMPKLRYVAG DSVPVTIAESTADFDSLTGNHAREADQFYDFLPPMPPIEED	gi|75161989|sp|Q8W1W9.1|5MAT1_SALSN RecName: Full=Malonyl-coenzyme:anthocyanin 5-O-glucoside-6'''-O-malonyltransferase; Short=Malonyl CoA:anthocyanin 5-O-glucoside-6'''-O-malonyltransferase; Short=Ss5MaT1 gi|17980234|gb|AAL50566.1|AF405707_1 malonyl CoA:anthocyanin 5-O-glucoside-6'''-O-malonyltransferase [Salvia splendens]
c81624_g1	CCACAACACGCTCCCTCCGGGGCTCTGCATCGGGCCTCCCCGTCCCATCCGCCGTCTCATCTTCTACCCCCACCCTTGCTCCAAGTCCCATTTCTTAGACACCATTGTTCCAAACCTCAAGCAATCTCTCTCTCTAGCTCTCAACCACTACCTTCCCGTCGCCGGCAATTTGCTCTTCCACTCCGACACCGAGCAAATGCCCAAACTCCGCTACGTCGCCGGAGTAGAGCGGGGGTCTGGCTATCTCCGTTATGGCAGTGTCGACTACAAAACCGGCAG	PIRRLIFYPHPCSKSHFLDTIVPNLKQSLSLALNHYLPVAGNLLFHSDTEQMPKLRYVAG DSVPVTIAESTADFDSLTGNHAREADQFYDFLPPMPPIEED	gi|75161989|sp|Q8W1W9.1|5MAT1_SALSN RecName: Full=Malonyl-coenzyme:anthocyanin 5-O-glucoside-6'''-O-malonyltransferase; Short=Malonyl CoA:anthocyanin 5-O-glucoside-6'''-O-malonyltransferase; Short=Ss5MaT1 gi|17980234|gb|AAL50566.1|AF405707_1 malonyl CoA:anthocyanin 5-O-glucoside-6'''-O-malonyltransferase [Salvia splendens]
c81626_g1	CGAGAAGGAGGCGGCGGCGACGAAGAAGGCATCGGTGCCGGAGAAGGAGCAGAGCGGCGGCGGACGAGCTAGCAGTACCTCTCACTTTCTTCGACCTCAAGTGGCTGCACTACCACCCCGTCCGCCGTCTCATCTTCTACCCCCACCCTTGCTCCAAGTCCCATTTCTTAGACACCATTGTTCCAAACCTCAAGCAATCTCTCTCTCTAGCTCTCAACCACTACCTTCCCGTCGCCGGCAATTTGCTCTTCCACTCCGACACCGAGCAAATGCCCAAACTCCGCTACGTCGCCGGAGATTCAGTTCCGGTCACGATCGCAGAGTCCACCGCCGACTTCGACAGCCTCACCGGGAACCACGCGCGAGAAGCCGATCAGTTCTACGATTTCCTTCCACCAA…	AADELAVPLTFFDLKWLHYHPVRRLIFYPHPCSKSHFLDTIVPNLKQSLSLALNHYLPVA GNLLFHSDTEQMPKLRYVAGDSVPVTIAESTADFDSLTGNHAREADQFYDFLPPMPPIEE D	gi|75161989|sp|Q8W1W9.1|5MAT1_SALSN RecName: Full=Malonyl-coenzyme:anthocyanin 5-O-glucoside-6'''-O-malonyltransferase; Short=Malonyl CoA:anthocyanin 5-O-glucoside-6'''-O-malonyltransferase; Short=Ss5MaT1 gi|17980234|gb|AAL50566.1|AF405707_1 malonyl CoA:anthocyanin 5-O-glucoside-6'''-O-malonyltransferase [Salvia splendens]
c81630_g1	CGAGAAGGAGGCGGCGGCGACGAAGAAGGCATCGGTGCCGGAGAAGGAGCAGAGCGGCGGCGGACGAGCTAGCAGTACCTCTCACTTTCTTCGACCTCAAGTGGCTGCACTACCACCCCGTCCGCCGTCTCATCTTCTACCCCCACCCTTGCTCCAAGTCCCATTTCTTAGACACCATTGTTCCAAACCTCAAGCAATCTCTCTCTCTAGCTCTCAACCACTACCTTCCCGTCGCCGGCAATTTGCTCTTCCACTCCGACACCGAGCAAATGCCCAAACTCCGCTACGTCGCCGGAGTAGAGCGGGGGTCTGGCTATCTCCGTTATGGCAGTGTCGACTACAAAACCGGCAG	AADELAVPLTFFDLKWLHYHPVRRLIFYPHPCSKSHFLDTIVPNLKQSLSLALNHYLPVA GNLLFHSDTEQMPKLRYVAG	gi|75161989|sp|Q8W1W9.1|5MAT1_SALSN RecName: Full=Malonyl-coenzyme:anthocyanin 5-O-glucoside-6'''-O-malonyltransferase; Short=Malonyl CoA:anthocyanin 5-O-glucoside-6'''-O-malonyltransferase; Short=Ss5MaT1 gi|17980234|gb|AAL50566.1|AF405707_1 malonyl CoA:anthocyanin 5-O-glucoside-6'''-O-malonyltransferase [Salvia splendens]
c84977_g1	GGAGGGGAGTCGTGCAGGTAGGGCGCCCCCTCCCCCCAGGGAGATTCTTTCCCACCCTTCAATAGGAGGTTCGTTGTTTCAAGCAGGTTGGGCTTCTATTATGGAAAATATGACGTGTGGGCTGTTGCCATTCATCATCACTCAGCCTTTAGAGACGAGCCTTGTGCAATAGAGGTTGAAAGAGCTAAAGATGGATCATTTACGAGAAATAGCATTGCAAATGCAGAGATAAAGGCCGT	REILSHPSIGGSLFQAGWASIMENMTCGLLPFIITQPLETSLV	gi|747045203|ref|XP_011092852.1| PREDICTED: UDP-glycosyltransferase 91C1-like [Sesamum indicum]
c86219_g1	ATTCATTCTCACTTTCTAGCCAAATTAATGTTTTAGTACAAGAACCGCATCAAGCATCCATGGACAGCGGCACCATAGCCAAGGTGCGAACGATGAAACGACGACGACTCATCCTCTTCCCGTTGCCGTTTCAAGGCCACATCAACCCCATGATACAGCTCGCTCACATCCTTCACTCCAAAGGATTCTCCGTCTCCATCATCCACACAAAATTCAACTTTCCAGATCCATCAAAGTGCCCCAACTTCACTGCTTGTCTCAACTCTGCTTGAACGACAATTGTGATCGCG	DSGTIAKVRTMKRRRLILFPLPFQGHINPMIQLAHILHSKGFSVSIIHTKFNFPDPSKCP NFT	gi|224112637|ref|XP_002316247.1| UDP-glucoronosyl/UDP-glucosyl transferase family protein [Populus trichocarpa] gi|222865287|gb|EEF02418.1| UDP-glucoronosyl/UDP-glucosyl transferase family protein [Populus trichocarpa]
c89188_g1	GTTTCAATGGTGGAGCTTGGAAAGCTCATCCACACTCACCACCCTTCACTCTCAGTCATCATCCTCATACTTACAGCACCATATGAAACCGGCGCCACCGGTAAGTACATCAACACCGTCTCCGCCACCACCCCCGCCATCACGTTCCACCACCTCCCCGCCATCGCACTTCCACCAGACTTCTCTTCTGAATTCATAGACCTT	VSMVELGKLIHTHHPSLSVIILILTAPYETGATGKYINTVSATTPAITFHHLPAIALPPD FSSEFIDL	gi|75292639|sp|Q6VAA7.1|U88B1_STERE RecName: Full=UDP-glycosyltransferase 88B1 gi|37993667|gb|AAR06919.1| UDP-glycosyltransferase 88B1 [Stevia rebaudiana]
c91841_g1	TCATCAAGTCTCGCGGCGCCGCCGCCGTCGCCGGCCTGCCGGACTTCCGCTTCGAGACGATCCCCGACGGGATGCCGGAGTCCGACGCCGACGCCACCCAGGACATTCCCTCGCTCTGCATCTCCACCACCACCACCTTACAAATATGAATCTCCCCCACCTCCACCCTACAAGTATGAATCACCACCACCCCCTCCTTATGTTTACAAATCACCACCACC	IKSRGAAAVAGLPDFRFETIPDGMPESDADATQDIP	gi|357462093|ref|XP_003601328.1| UDP-glucosyltransferase family protein [Medicago truncatula] gi|355490376|gb|AES71579.1| UDP-glucosyltransferase family protein [Medicago truncatula]
c99830_g1	GATTCCCAAGTTACGATTAAGCATTGCGATTCTTGTAGTCGGAACGAGAGGCGATGTTCAACCTTTTTTGGCCGTCGCGACGAGACTTCAGGAATTGGGTCATTGTGTGAGGTTGGCAACTCACTCTCACTATCATGAATTGGTGGAATCGGCTGGAATTAATTTTTACCCCCTTGGTGGCGACCCTCGTGTTATTGTTCAAGGTTTCATGAGGACGGAAAACATGCTTTTAACTACACGGCAAGAAATAGGTACACAGCTCAAACAACTAGAGGCCGTAATGGAATCTCTTCTTCCGGCATGCACACAACCCGACCCGAAAACCGGTGAACCGTTTCGGGCCCAGGCGATTATTGCTAATCCTCCTACTTATGATGATTGCATGCTAAATATGCAGGC…	PTSAFPHPFLPKISQRAGFWLSYAVIDLLIWWGLRGYINNLRKKKLNLSPISGLFNTSHV SISNLPTTYMWSPYLLPKPNDWGPLVDVVGYCFMDLGSSYKPSQELVQWFQKGPRPIYIG FGSMPLEDSENTTSIVLEALKSTGQRGILDQGWGGLATNADITDDTFLISNCPHDWLFPQ CCAVVHHGGAGTTAAGLKAGCPTTIVPFCGDQYLWGAIMHDKGIGPSPIPISQLSVESLS EAIRFMLQPQVKSRAMELAGCIEDEDGAAAAVDSFHRHLPSELPLEKEKGSGVDFVQSFF GYVGKLCCLFCFS	gi|697174064|ref|XP_009595971.1| PREDICTED: sterol 3-beta-glucosyltransferase UGT80B1 [Nicotiana tomentosiformis] gi|697174066|ref|XP_009595972.1| PREDICTED: sterol 3-beta-glucosyltransferase UGT80B1 [Nicotiana tomentosiformis] gi|697174068|ref|XP_009595973.1| PREDICTED: sterol 3-beta-glucosyltransferase UGT80B1 [Nicotiana tomentosiformis]
c99831_g1	CAAAATATGATGCCTTTCTCTAAATGCAAGTAGCAGATAGATAACTTGTTCTTCTTGATATGTTCCGCAAGCCTCTAGAGGATTCCGAAAACACCACGAGCATCGTTTTGGAGGCGTTGAAGAGCACTGGACAGAGAGGGATCCTTGATCAAGGGTGGGGTGGCCTTGCCACTAATGCAGATATCACAGATGATACTTTCTTGATTTCTAACTGCCCTCATGATTGGTTGTTTCCTCAGTGTTGTGCTGTGGTTCATCATGGTGGAGCTGGAACAACAGCAGCTGGACTCAAAGCTGGGGCTAAGGCACCTATCTATGAACACAGTGTCCTACCACCATTGTGCCATTTTGTGGGGATCAGTATCTGTGGGGCGCGATTATGCACGACAAAGGAAT	LEDSENTTSIVLEALKSTGQRGILDQGWGGLATNADITDDTFLISNCPHDWLFPQCC	gi|902140450|gb|KNA04634.1| hypothetical protein SOVF_197830, partial [Spinacia oleracea]
c99832_g1	GATTCCCAAGTTACGATTAAGCATTGCGATTCTTGTAGTCGGAACGAGAGGCGATGTTCAACCTTTTTTGGCCGTCGCGACGAGACTTCAGGAATTGGGTCATTGTGTGAGGTTGGCAACTCACTCTCACTATCATGAATTGGTGGAATCGGCTGGAATTAATTTTTACCCCCTTGGTGGCGACCCTCGTGTTATTGTTCAAGGTTTCATGAGGACGGAAAACATGCTTTTAACTACACGGCAAGAAATAGGTACACAGCTCAAACAACTAGAGGCCGTAATGGAATCTCTTCTTCCGGCATGCACACAACCCGACCCGAAAACCGGTGAACCGTTTCGGGCCCAGGCGATTATTGCTAATCCTCCTACTTATGGCCTACATCTGCCTTCCCTCACCCT…	PTSAFPHPFLPKISQRAGFWLSYAVIDLLIWWGLRGYINNLRKKKLNLSPISGLFNTSHV SISNLPTTYMWSPYLLPKPNDWGPLVDVVGYCFMDLGSSYKPSQELVQWFQKGPRPIYIG FGSMPLEDSENTTSIVLEALKSTGQRGILDQGWGGLATNADITDDTFLISNCPHDWLFPQ CCAVVHHGGAGTTAAGLKAGCPTTIVPFCGDQYLWGAIMHDKGIGPSPIPISQLSVESLS EAIRFMLQPQVKSRAMELAGCIEDEDGAAAAVDSFHRHLPSELPLEKEKGSGVDFVQSFF GYVGKLCCLFCFS	gi|697174064|ref|XP_009595971.1| PREDICTED: sterol 3-beta-glucosyltransferase UGT80B1 [Nicotiana tomentosiformis] gi|697174066|ref|XP_009595972.1| PREDICTED: sterol 3-beta-glucosyltransferase UGT80B1 [Nicotiana tomentosiformis] gi|697174068|ref|XP_009595973.1| PREDICTED: sterol 3-beta-glucosyltransferase UGT80B1 [Nicotiana tomentosiformis]
c99833_g1	GATTCCCAAGTTACGATTAAGCATTGCGATTCTTGTAGTCGGAACGAGAGGCGATGTTCAACCTTTTTTGGCCGTCGCGACGAGACTTCAGGAATTGGGTCATTGTGTGAGGTTGGCAACTCACTCTCACTATCATGAATTGGTGGAATCGGCTGGAATTAATTTTTACCCCCTTGGTGGCGACCCTCGTGTTATTGTTCAAGGTTTCATGAGGACGGAAAACATGCTTTTAACTACACGGCAAGAAATAGGTACACAGCTCAAACAACTAGAGGCCGTAATGGAATCTCTTCTTCCGGCATGCACACAACCCGACCCGAAAACCGGTGAACCGTTTCGGGCCCAGGCGATTATTGCTAATCCTCCTACTTATGGCCTACATCTGCCTTCCCTCACCCT…	PTSAFPHPFLPKISQRAGFWLSYAVIDLLIWWGLRGYINNLRKKKLNLSPISGLFNTSHV SISNLPTTYMWSPYLLPKPNDWGPLVDVVGYCFMDLGSSYKPSQELVQWFQKGPRPIYIG FGSMPLEDSENTTSIVLEALKSTGQRGILDQGWGGLATNADITDDTFLISNCPHDWLFPQ C	gi|697174064|ref|XP_009595971.1| PREDICTED: sterol 3-beta-glucosyltransferase UGT80B1 [Nicotiana tomentosiformis] gi|697174066|ref|XP_009595972.1| PREDICTED: sterol 3-beta-glucosyltransferase UGT80B1 [Nicotiana tomentosiformis] gi|697174068|ref|XP_009595973.1| PREDICTED: sterol 3-beta-glucosyltransferase UGT80B1 [Nicotiana tomentosiformis]
c99834_g1	GATTCCCAAGTTACGATTAAGCATTGCGATTCTTGTAGTCGGAACGAGAGGCGATGTTCAACCTTTTTTGGCCGTCGCGACGAGACTTCAGGAATTGGGTCATTGTGTGAGGTTGGCAACTCACTCTCACTATCATGAATTGGTGGAATCGGCTGGAATTAATTTTTACCCCCTTGGTGGCGACCCTCGTGTTATTGTTCAAGGTTTCATGAGGACGGAAAACATGCTTTTAACTACACGGCAAGAAATAGGTACACAGCTCAAACAACTAGAGGCCGTAATGGAATCTCTTCTTCCGGCATGCACACAACCCGACCCGAAAACCGGTGAACCGTTTCGGGCCCAGGCGATTATTGCTAATCCTCCTACTTATGATGATTGCATGCTAAATATGCAGGC…	PTSAFPHPFLPKISQRAGFWLSYAVIDLLIWWGLRGYINNLRKKKLNLSPISGLFNTSHV SISNLPTTYMWSPYLLPKPNDWGPLVDVVGYCFMDLGSSYKPSQELVQWFQKGPRPIYIG FGSMPLEDSENTTSIVLEALKSTGQRGILDQGWGGLATNADITDDTFLISNCPHDWLFPQ C	gi|1009138169|ref|XP_015886440.1| PREDICTED: sterol 3-beta-glucosyltransferase UGT80B1 isoform X1 [Ziziphus jujuba]
c99835_g1	GATTCCCAAGTTACGATTAAGCATTGCGATTCTTGTAGTCGGAACGAGAGGCGATGTTCAACCTTTTTTGGCCGTCGCGACGAGACTTCAGGAATTGGGTCATTGTGTGAGGTTGGCAACTCACTCTCACTATCATGAATTGGTGGAATCGGCTGGAATTAATTTTTACCCCCTTGGTGGCGACCCTCGTGTTATTGTTCAAGGTTTCATGAGGACGGAAAACATGCTTTTAACTACACGGCAAGAAATAGGTACACAGCTCAAACAACTAGAGGCCGTAATGGAATCTCTTCTTCCGGCATGCACACAACCCGACCCGAAAACCGGTGAACCGTTTCGGGCCCAGGCGATTATTGCTAATCCTCCTACTTATGGACGTGTAGATGTGGCTGAAGCTCT…	IPKLRLSIAILVVGTRGDVQPFLAVATRLQELGHCVRLATHSHYHELVESAGINFYPLGG DPRVIVQGFMRTENMLLTTRQEIGTQLKQLEAVMESLLPACTQPDPKTGEPFRAQAIIAN PPTYGRVDVAEALDVPLHIFFTIPWTPTSAFPHPFLPKISQRAGFWLSYAVIDLLIWWGL RGYINNLRKKKLNLSPISGLFNTSHVSISNLPTTYMWSPYLLPKPNDWGPLVDVVGYCFM DLGSSYKPSQELVQWFQKGPRPIYIGFGSMPLEDSENTTSIVLEALKSTGQRGILDQGWG GLATNADITDDTFLISNCPHDWLFPQCCAVVHHGGAGTTAAGLKAGCPTTIVPFCGDQYL WGAIMHDKGIGPSPIPISQLSVESLSEAIRFML…	gi|697174064|ref|XP_009595971.1| PREDICTED: sterol 3-beta-glucosyltransferase UGT80B1 [Nicotiana tomentosiformis] gi|697174066|ref|XP_009595972.1| PREDICTED: sterol 3-beta-glucosyltransferase UGT80B1 [Nicotiana tomentosiformis] gi|697174068|ref|XP_009595973.1| PREDICTED: sterol 3-beta-glucosyltransferase UGT80B1 [Nicotiana tomentosiformis]
c99836_g1	GATTCCCAAGTTACGATTAAGCATTGCGATTCTTGTAGTCGGAACGAGAGGCGATGTTCAACCTTTTTTGGCCGTCGCGACGAGACTTCAGGAATTGGGTCATTGTGTGAGGTTGGCAACTCACTCTCACTATCATGAATTGGTGGAATCGGCTGGAATTAATTTTTACCCCCTTGGTGGCGACCCTCGTGTTATTGTTCAAGGTTTCATGAGGACGGAAAACATGCTTTTAACTACACGGCAAGAAATAGGTACACAGCTCAAACAACTAGAGGCCGTAATGGAATCTCTTCTTCCGGCATGCACACAACCCGACCCGAAAACCGGTGAACCGTTTCGGGCCCAGGCGATTATTGCTAATCCTCCTACTTATGGACGTGTAGATGTGGCTGAAGCTCT…	IPKLRLSIAILVVGTRGDVQPFLAVATRLQELGHCVRLATHSHYHELVESAGINFYPLGG DPRVIVQGFMRTENMLLTTRQEIGTQLKQLEAVMESLLPACTQPDPKTGEPFRAQAIIAN PPTYGRVDVAEALDVPLHIFFTIPWTPTSAFPHPFLPKISQRAGFWLSYAVIDLLIWWGL RGYINNLRKKKLNLSPISGLFNTSHVSISNLPTTYMWSPYLLPKPNDWGPLVDVVGYCFM DLGSSYKPSQELVQWFQKGPRPIYIGFGSMPLEDSENTTSIVLEALKSTGQRGILDQGWG GLATNADITDDTFLISNCPHDWLFPQC	gi|697174064|ref|XP_009595971.1| PREDICTED: sterol 3-beta-glucosyltransferase UGT80B1 [Nicotiana tomentosiformis] gi|697174066|ref|XP_009595972.1| PREDICTED: sterol 3-beta-glucosyltransferase UGT80B1 [Nicotiana tomentosiformis] gi|697174068|ref|XP_009595973.1| PREDICTED: sterol 3-beta-glucosyltransferase UGT80B1 [Nicotiana tomentosiformis]
c99837_g1	CAAAATATGATGCCTTTCTCTAAATGCAAGTAGCAGATAGATAACTTGTTCTTCTTGATATGTTCCGCAAGCCTCTAGAGGATTCCGAAAACACCACGAGCATCGTTTTGGAGGCGTTGAAGAGCACTGGACAGAGAGGGATCCTTGATCAAGGGTGGGGAGGCCTTGCCACTAATGCAGATATGACAGAGGATATTTTCTTGATTTCTAACAGCCCTCATGATTGGTTGTTTCCTCAGTGTTGTGCTGTGGTTCATCATGGTGGAGCTGGAACAACAGCAGCTGGACTCAAATCTGGGTGTCCTACCACCATTGTGCCATTTTGTGGGGATCAGTTTCTGTGGGGAGCGATTATGCACGACAAAGGAATCGGGCCTTCTCCGATTCCTATATCTCAAC…	PLEDSENTTSIVLEALKSTGQRGILDQGWGGLATNADMTEDIFLISNSPHDWLFPQCCAV VHHGGAGTTAAGLKSGCPTTIVPFCGDQFLWGAIMHDKGIGPSPIPISQLSVESLSEAIR FMLQPQVKSRAMELAGCIEDEDGAAAAVDSFHRHLPSELPLEKEKGSGVDFVQSFFGYVG K	gi|604297206|gb|EYU17470.1| hypothetical protein MIMGU_mgv1a010079mg [Erythranthe guttata]
