# Supplementary material for: Integrated metabolomic and transcriptomic profiling reveals the tissue-specific flavonoid compositions and their biosynthesis pathways in Ziziphora bungeana
Source: Chin Med. 2020 Jul 16;15:73. doi: 10.1186/s13020-020-00354-6 (PMC7364582; doi:10.1186/s13020-020-00354-6)
Supplement: Supplementary file 5 — Additional file 5. FPKM values of 36 candidate unigenes. [file 13020_2020_354_MOESM5_ESM.xlsx]

## Sheet: Sheet1
			Rf	Sf	Lf	Ff	Faf
DEGs-CHS#		c317893_g1	0.3	0.246667	0.253333	80.2433	0.393333
		c350723_g1	0.163333	2.1	0.423333	0.77	0.776667
		c132383_g1	5.17667	0	0	0	0
		c334398_g1	395.89	310.507	105.74	668.46	112.883
DEGs-CHI#		c107692_g1	4.99333	0	0	0	0
		c59584_g1	1.67	0	0	0	0
		c378458_g1	42.37	67.78	40.9733	109.29	60.3933
		c222809_g1	0.92	0	0	0	0
		c376494_g1	1.43667	1.17667	2.15	2.24	4.67333
DEGs-FLS*		c135050_g1	0.66	0	0	0	0
		c363631_g1	2.41333	29.8267	10.1767	8.65333	1.01667
ANS*		c312087_g1	1.02667	28.54	1.47667	355.023	3.73
		c332631_g1	1.28667	38.1467	2.85	559.367	5.92
DEGs-GT*		c149944_g1	1.44	1.13	0	0.553333	0.176667
		c160016_g1	19.15	0.06	0	0.143333	0.0266667
		c162012_g1	0.11	17.5367	3.99667	1.68333	0.96
		c162080_g1	2.06	0.0233333	0	0.0233333	0
		c186516_g1	2.02	0.466667	0.103333	0.533333	1.22
		c193543_g1	0.25	2.69333	1.26333	0.666667	7.22667
		c307335_g1	42.4667	49.83	43.27	36.27	18.3667
		c318670_g1	0.31	2.85	0.886667	120.19	0.476667
		c332820_g1	2.09	0.266667	0.173333	0.853333	0.46
		c347152_g1	22.4367	5.59667	1.22	10.2567	21.24
		c348694_g1	3.29333	1.57	0.68	0.87	0.07
		c351716_g1	0.276667	3.94	0.34	94.2167	0.693333
		c365831_g1	3.94333	3.86667	11.31	4.14	5.73667
		c385108_g1	20.5067	15.6133	2.31667	3.66	4.42333
		c395249_g1	0.256667	3.25333	0.5	98.0733	0.413333
		c78171_g1	5.01333	3.19333	0.723333	19.3167	25.34
		c99830_g1	0.573333	3.24667	0	0.813333	0.05
		c99832_g1	0.696667	4	0	0.89	0
		c99835_g1	0.636667	3.22667	0	0.546667	0
		c99836_g1	0.683333	3.32333	0.02	0.693333	0
		c303956_g1	1.36	39.16	7.68667	204.76	10.2933
		c312766_g1	64.1233	0.733333	0.166667	0.736667	0.11
		c347346_g1	3.90667	1.13667	18.1167	7	2.82
