# Supplementary material for: Integrated metabolomic and transcriptomic profiling reveals the tissue-specific flavonoid compositions and their biosynthesis pathways in Ziziphora bungeana
Source: Chin Med. 2020 Jul 16;15:73. doi: 10.1186/s13020-020-00354-6 (PMC7364582; doi:10.1186/s13020-020-00354-6)
Supplement: Supplementary file 6 — Additional file 6. FPKM values of the 14 genes. [file 13020_2020_354_MOESM6_ESM.xlsx]

## Sheet: Sheet1
		Rf	Sf	Lf	Ff	Faf
Zb4CL1	c307966_g1	256.863	144.17	21.9067	27.72	16.95
Zb4CL2	c331320_g1	160.777	255.857	9.03333	39.31	14.59
Zb4CL3	c298342_g1	64.5267	45.06	43.7433	61.64	21.35
Zb4CL4	c384001_g1	19.69	16.8867	4.74	11.07	6.78333
Zb4CLK1	c241755_g1	0.0166667	0.1	0.07	22.2033	0
Zb4CLK2	c301575_g1	0.2	1.38667	7.05667	6.76667	0.893333
Zb4CLK3	c389668_g1	48.6633	45.1933	36.8033	73.9733	46.8033
Zb4CLK4	c308953_g1	209.93	83.99	50.69	25.2	11.2233
ZbCHS1	c334398_g1	395.89	310.507	105.74	668.46	112.883
ZbCHI1	c378458_g1	42.37	67.78	40.9733	109.29	60.3933
ZbFNSII	c310370_g1	65.6967	54.9433	14.3567	46.39	34.7467
ZbFLS	c375086_g1	11.3	117.89	36.4433	43.77	4.58667
ZbDFR	c394157_g1	6.46667	18.9533	20.6367	8.61667	3.97
ZbANS	c332631_g1	1.28667	38.1467	2.85	559.367	5.92
